# Supplementary material for: Capsule Production and Glucose Metabolism Dictate Fitness during Serratia marcescens Bacteremia
Source: mBio. 2017 May 23;8(3):e00740-17. doi: 10.1128/mBio.00740-17 (PMC5442460; doi:10.1128/mBio.00740-17)
Supplement: DATA SET S1 [file mbo003173325sd1.xlsx]

## Sheet: ESSENTIALSanalysis
RAST locus_tag	PGAP locus_tag	logConc	logFC	LR	Fitness Defect FC	P.Value	adj.P.Val	Start	Stop	Strand	Length	Product (RAST)
SmUMH9_0036	BVG96_00185	-9.09352	-3.71263	36.3867	13.1103	1.61802e-09	1.37215e-07	42725	43102	-	378	ApaG protein
SmUMH9_0037	BVG96_00190	-13.4853	-3.78761	30.8081	13.8097	2.84848e-08	2.02851e-06	43115	43933	-	819	SSU rRNA (adenine(1518)-N(6)/adenine(1519)-N(6))- dimethyltransferase (EC 2.1.1.182)
SmUMH9_0038	BVG96_00195	-10.5233	-4.64512	47.1983	25.0219	6.41564e-12	8.34247e-10	43926	44918	-	993	4-hydroxythreonine-4-phosphate dehydrogenase (EC 1.1.1.262)
SmUMH9_0105	BVG96_00530	-9.78857	-3.01992	17.7979	8.1112	2.45651e-05	0.00111428	120661	122100	+	1440	HtrA protease/chaperone protein
SmUMH9_0106	BVG96_00535	-8.85288	-2.12705	13.563	4.36824	0.000230691	0.00856118	122166	124892	-	2727	BarA sensory histidine kinase (= VarS = GacS)
SmUMH9_0156	BVG96_00775	-11.4521	-5.12453	54.511	34.8849	1.54583e-13	2.87156e-11	179310	180374	+	1065	RecA protein
SmUMH9_0160	BVG96_00790	-13.6722	-3.1117	17.8445	8.64403	2.39705e-05	0.00110011	184024	184146	+	123	Carbon storage regulator
SmUMH9_0175	BVG96_00865	-10.0393	-2.74417	17.3766	6.70003	3.06582e-05	0.0013556	194007	194363	+	357	LSU ribosomal protein L19p
SmUMH9_0185	BVG96_00915	-8.99087	-3.95412	44.9012	15.4992	2.07232e-11	2.24559e-09	202265	203242	+	978	Ribosomal large subunit pseudouridine synthase D (EC 4.2.1.70)
SmUMH9_0363	BVG96_01790	-12.5185	-2.50374	18.0201	5.67153	2.1859e-05	0.00101514	376094	377443	-	1350	Putative transport protein
SmUMH9_0364	BVG96_01795	-13.2907	-2.67225	20.2175	6.37424	6.91187e-06	0.000350171	377657	378550	-	894	Heme O synthase, protoheme IX farnesyltransferase (EC 2.5.1.-) COX10-CtaB
SmUMH9_0367	BVG96_01810	-12.8492	-3.87654	43.2591	14.6877	4.795e-11	4.67632e-09	379507	381498	-	1992	Cytochrome O ubiquinol oxidase subunit I (EC 1.10.3.-)
SmUMH9_0368	BVG96_01815	-13.0791	-2.15662	10.4379	4.45869	0.00123455	0.0391544	381502	382374	-	873	Cytochrome O ubiquinol oxidase subunit II (EC 1.10.3.-)
SmUMH9_0496	BVG96_02425	-13.1221	-3.58887	40.9639	12.0326	1.55064e-10	1.44025e-08	506445	507392	-	948	Lipoate synthase
SmUMH9_0497	BVG96_02430	-12.0927	-3.27099	30.8003	9.65312	2.85999e-08	2.02851e-06	507403	507996	-	594	Octanoate-[acyl-carrier-protein]-protein-N-octan oyltransferase
SmUMH9_0544	BVG96_02665	-11.4613	-4.25884	38.7476	19.1442	4.82312e-10	4.37558e-08	554092	554379	-	288	Uncharacterized protein ybfE
SmUMH9_0546	BVG96_02675	-12.7452	-2.998	10.9123	7.98892	0.00095529	0.0315812	555634	556176	+	543	SeqA protein, negative modulator of initiation of replication
SmUMH9_0547	BVG96_02680	-8.89999	-4.79877	52.2788	27.8338	4.81552e-13	8.53879e-11	556253	557896	+	1644	Phosphoglucomutase (EC 5.4.2.2)
SmUMH9_0602	BVG96_02965	-13.789	-2.09614	10.677	4.27563	0.00108478	0.0349731	612908	613660	-	753	Phosphoglycerate mutase (EC 5.4.2.1)
SmUMH9_0779	BVG96_03830	-9.94389	-3.93908	34.1769	15.3384	5.03233e-09	3.92623e-07	781866	782519	-	654	FIG01055373: hypothetical protein
SmUMH9_0912	BVG96_04495	-9.59751	-3.3923	21.3069	10.4998	3.9132e-06	0.000206289	923720	924565	+	846	UTP--glucose-1-phosphate uridylyltransferase (EC 2.7.7.9)
SmUMH9_0914	BVG96_04505	-10.5822	-3.09055	10.1404	8.51818	0.00145052	0.0456329	926267	927097	+	831	Polysaccharide export lipoprotein Wza
SmUMH9_0916	BVG96_04515	-8.6188	-3.5507	31.3134	11.7183	2.19556e-08	1.61602e-06	927625	929706	+	2082	Tyrosine-protein kinase Wzc (EC 2.7.10.2)
SmUMH9_0918	BVG96_04525	-8.03774	-3.83405	45.4935	14.2615	1.53144e-11	1.7069e-09	930488	932728	+	2241	N-acetylneuraminate synthase (EC 2.5.1.56)
SmUMH9_0919	BVG96_04530	-10.7715	-3.25396	19.1151	9.53982	1.23064e-05	0.000600092	932744	933967	+	1224	COG2244: Membrane protein involved in the export of O-antigen and teichoic acid
SmUMH9_0921	BVG96_04545	-7.95993	-2.45234	22.5916	5.47301	2.00361e-06	0.000108557	935674	936702	+	1029	Uncharacterized 42.6 kDa protein in cps region (ORF8)
SmUMH9_0922	BVG96_04550	-8.63109	-2.92003	25.4345	7.56863	4.57651e-07	2.70499e-05	936702	938036	+	1335	hypothetical protein
SmUMH9_0924	BVG96_04560	-11.0868	-5.31661	51.1432	39.8529	8.58669e-13	1.45638e-10	939126	940190	+	1065	Glycosyltransferase (EC 2.4.1.-)
SmUMH9_0925	BVG96_04565	-8.50272	-4.47434	49.3706	22.2285	2.11893e-12	3.17921e-10	940371	941675	+	1305	Mannose-1-phosphate guanylyltransferase (GDP) (EC 2.7.7.22)
SmUMH9_0926	BVG96_04570	-7.90436	-2.99721	29.7977	7.98454	4.79548e-08	3.28196e-06	941739	943112	+	1374	Phosphomannomutase (EC 5.4.2.8)
SmUMH9_0927	BVG96_04575	-7.37338	-3.22085	41.1235	9.32335	1.42905e-10	1.35969e-08	943372	944634	+	1263	Colanic acid biosynthsis UDP-glucose lipid carrier transferase WcaJ
SmUMH9_0933	BVG96_04610	-9.52191	-5.10742	57.3377	34.4736	3.67045e-14	9.54562e-12	955397	955948	+	552	UDP-glucose 4-epimerase (EC 5.1.3.2)
SmUMH9_0934	BVG96_04615	-8.635	-2.37684	11.231	5.194	0.000804408	0.0270517	956883	957053	+	171	dTDP-4-dehydrorhamnose 3,5-epimerase (EC 5.1.3.13)
SmUMH9_0937	BVG96_04630	-8.82889	-5.72541	64.6559	52.9078	8.91873e-16	3.16291e-13	958706	959923	+	1218	Teichoic acid export ATP-binding protein TagH (EC 3.6.3.40)
SmUMH9_0938	BVG96_04640	-10.1401	-5.26295	50.8206	38.3977	1.01205e-12	1.645e-10	960925	962889	+	1965	putative glycosyl transferase
SmUMH9_0939	BVG96_04645	-10.6388	-6.44552	98.1312	87.1554	3.91561e-23	5.09159e-20	962889	964133	+	1245	Beta-1,3-glucosyltransferase
SmUMH9_0940	BVG96_04660	-13.8307	-2.04382	10.6935	4.12336	0.00107513	0.0349506	965985	967391	+	1407	6-phosphogluconate dehydrogenase, decarboxylating (EC 1.1.1.44)
SmUMH9_1100	BVG96_05475	-11.223	-3.91513	20.4119	15.0859	6.24395e-06	0.000324769	1145542	1146621	-	1080	Outer membrane protein A precursor
SmUMH9_1275		-13.454	-2.661	10.0865	6.3247	0.0014936	0.0462422	1307898	1308014	-	117	hypothetical protein
SmUMH9_1421	BVG96_07075	-10.4661	-4.86869	50.4994	29.2161	1.19202e-12	1.86003e-10	1459230	1459940	+	711	ProQ: influences osmotic activation of compatible solute ProP
SmUMH9_1471	BVG96_07310	-9.19727	-6.09354	44.0262	68.2871	3.24004e-11	3.32616e-09	1510269	1511174	+	906	Polymyxin resistance protein PmrJ, predicted deacetylase
SmUMH9_1578	BVG96_07845	-11.5482	-2.49403	13.6577	5.63348	0.00021934	0.00822735	1618144	1619322	-	1179	Mannose-6-phosphate isomerase (EC 5.3.1.8)
SmUMH9_1962	BVG96_09800	-13.3353	-2.00131	10.1176	4.00362	0.00146861	0.0458323	2063752	2066274	-	2523	DNA topoisomerase I (EC 5.99.1.2)
SmUMH9_2066	BVG96_10330	-9.89673	-5.23333	62.1246	37.6173	3.22404e-15	9.6746e-13	2167065	2168186	-	1122	Ribonuclease D (EC 3.1.26.3)
SmUMH9_2086	BVG96_10420	-13.5144	-2.61409	12.7739	6.12239	0.000351495	0.0126666	2186665	2187669	-	1005	Holliday junction DNA helicase RuvB
SmUMH9_2087	BVG96_10425	-12.3604	-5.16401	47.1297	35.8527	6.64425e-12	8.36104e-10	2187689	2188303	-	615	Holliday junction DNA helicase RuvA
SmUMH9_2088	BVG96_10430	-12.0103	-4.64798	47.6006	25.0716	5.22516e-12	7.02874e-10	2188416	2188937	-	522	Crossover junction endodeoxyribonuclease RuvC (EC 3.1.22.4)
SmUMH9_2228	BVG96_11095	-11.6123	-2.84911	23.5555	7.20557	1.21363e-06	6.86138e-05	2328712	2329122	+	411	Flagellar biosynthesis protein FliS
SmUMH9_2349	BVG96_11725	-9.67467	-7.25833	113.174	153.1	1.97673e-26	3.85562e-23	2448263	2450962	-	2700	Mg(2+) transport ATPase, P-type (EC 3.6.3.2)
SmUMH9_2631	BVG96_13140	-11.4128	-4.04946	36.7005	16.558	1.37743e-09	1.22121e-07	2751342	2751992	+	651	DNA-binding capsular synthesis response regulator RcsB
SmUMH9_2635	BVG96_13160	-9.89508	-6.39564	85.1228	84.194	2.80405e-20	2.18772e-17	2759102	2761390	+	2289	Ribonucleotide reductase of class Ia (aerobic), alpha subunit (EC 1.17.4.1)
SmUMH9_2636	BVG96_13165	-11.027	-5.71482	76.915	52.5208	1.7848e-18	8.70312e-16	2761458	2762588	+	1131	Ribonucleotide reductase of class Ia (aerobic), beta subunit (EC 1.17.4.1)
SmUMH9_2659	BVG96_13275	-7.32039	-1.55307	10.5894	2.93441	0.00113741	0.036369	2784287	2786134	-	1848	NADH-ubiquinone oxidoreductase chain L (EC 1.6.5.3)
SmUMH9_2844	BVG96_14165	-10.3915	-3.75939	28.4921	13.5422	9.4082e-08	6.01662e-06	2962568	2963488	+	921	Coproporphyrinogen III oxidase, aerobic (EC 1.3.3.3)
SmUMH9_2880	BVG96_14335	-11.9961	-4.32868	47.774	20.0938	4.78294e-12	6.66367e-10	3003153	3004034	-	882	4-hydroxy-tetrahydrodipicolinate synthase (EC 4.3.3.7)
SmUMH9_2989	BVG96_14880	-9.3984	-2.21156	14.995	4.63175	0.000107797	0.00424764	3125382	3125903	-	522	Chaperone protein HscB
SmUMH9_3043	BVG96_15140	-10.1582	-4.3975	56.197	21.0756	6.55629e-14	1.34611e-11	3182747	3184066	+	1320	ATP-dependent RNA helicase SrmB
SmUMH9_3051	BVG96_15180	-12.913	-2.94458	23.0675	7.6985	1.56413e-06	8.59389e-05	3191063	3191401	+	339	Outer membrane lipoprotein SmpA, a component of the essential YaeT outer-membrane protein assembly complex
SmUMH9_3193	BVG96_15885	-10.7558	-5.27011	72.2036	38.5887	1.94105e-17	8.41337e-15	3340825	3341205	-	381	Adenosine (5')-pentaphospho-(5'')-adenosine pyrophosphohydrolase (EC 3.6.1.-)
SmUMH9_3265	BVG96_16230	-12.1285	-5.29722	82.957	39.3207	8.38597e-20	4.67338e-17	3416743	3417678	-	936	Tyrosine recombinase XerD
SmUMH9_3392	BVG96_16875	-7.92354	-1.69476	11.505	3.23722	0.000694101	0.0238523	3549163	3551682	-	2520	Aconitate hydratase 2 (EC 4.2.1.3)
SmUMH9_3395	BVG96_16890	-10.4006	-2.20292	14.3306	4.6041	0.000153353	0.00586498	3555831	3558494	-	2664	Pyruvate dehydrogenase E1 component (EC 1.2.4.1)
SmUMH9_3407	BVG96_16955	-12.3662	-3.14088	25.7529	8.82063	3.88038e-07	2.32883e-05	3572980	3573930	+	951	Glutathione synthetase (EC 6.3.2.3)
SmUMH9_3548	BVG96_17650	-9.13454	-3.09259	28.9116	8.53027	7.57596e-08	4.92563e-06	3721018	3723357	-	2340	Aerobic respiration control sensor protein arcB (EC 2.7.3.-)
SmUMH9_3555	BVG96_17690	-9.63767	-3.33917	29.2517	10.1203	6.35615e-08	4.27506e-06	3733202	3733930	-	729	Stringent starvation protein A
SmUMH9_3578	BVG96_17805	-11.8974	-2.1931	13.2442	4.57287	0.000273429	0.00996867	3751838	3752692	+	855	FIG000506: Predicted P-loop-containing kinase
SmUMH9_3671	BVG96_18255	-12.2744	-2.75973	16.1175	6.77267	5.95317e-05	0.00247057	3857818	3858333	-	516	Chorismate--pyruvate lyase (EC 4.1.3.40)
SmUMH9_3712	BVG96_18450	-12.7546	-2.66278	15.2451	6.33254	9.44238e-05	0.0037974	3909813	3912740	-	2928	Large Subunit Ribosomal RNA; lsuRNA; LSU rRNA
SmUMH9_3716	BVG96_18470	-11.368	-2.76444	18.1481	6.79483	2.04377e-05	0.000960572	3915773	3916591	-	819	Shikimate 5-dehydrogenase I alpha (EC 1.1.1.25)
SmUMH9_3780	BVG96_18825	-12.9168	-2.08525	10.0048	4.24348	0.00156131	0.047958	3966078	3966581	+	504	Cyclic AMP receptor protein
SmUMH9_3803	BVG96_18950	-9.4522	-2.70362	21.7332	6.51434	3.13318e-06	0.000167432	3990762	3991772	-	1011	DamX, an inner membrane protein involved in bile resistance
SmUMH9_3804	BVG96_18955	-11.0168	-4.0771	46.1725	16.8784	1.08285e-11	1.24973e-09	3991929	3993029	-	1101	3-dehydroquinate synthase (EC 4.2.3.4)
SmUMH9_3813	BVG96_19000	-12.0863	-2.55011	16.7043	5.85678	4.36814e-05	0.00189335	4001205	4003328	+	2124	IgaA: a membrane protein that prevents overactivation of the Rcs regulatory system
SmUMH9_3820	BVG96_19035	-9.76204	-4.36085	47.8572	20.5469	4.58431e-12	6.62348e-10	4008131	4009492	-	1362	Osmolarity sensory histidine kinase EnvZ
SmUMH9_3821	BVG96_19040	-9.77357	-3.81001	35.3404	14.0258	2.7683e-09	2.2039e-07	4009498	4010217	-	720	Two-component system response regulator OmpR
SmUMH9_3847	BVG96_19175	-10.2216	-3.43916	25.3661	10.8465	4.74186e-07	2.7609e-05	4038075	4039583	+	1509	Aerobic glycerol-3-phosphate dehydrogenase (EC 1.1.5.3)
SmUMH9_3927	BVG96_19565	-8.50278	-1.98076	13.5473	3.94702	0.000232629	0.00856118	4141146	4142498	+	1353	Glutathione reductase (EC 1.8.1.7)
SmUMH9_3974	BVG96_19795	-8.10701	-4.21195	56.6102	18.5321	5.31365e-14	1.29553e-11	4197019	4197936	-	918	Hydrogen peroxide-inducible genes activator
SmUMH9_4007	BVG96_19960	-12.1817	-4.19723	43.6706	18.344	3.88566e-11	3.88666e-09	4234231	4235193	-	963	6-phosphofructokinase (EC 2.7.1.11)
SmUMH9_4028	BVG96_20065	-11.2315	-5.45269	56.2424	43.7949	6.40664e-14	1.34611e-11	4254156	4255322	+	1167	Glycosyl transferase, group 1
SmUMH9_4029	BVG96_20070	-9.03718	-4.7067	56.4264	26.113	5.83427e-14	1.33879e-11	4255351	4256592	+	1242	O-antigen ligase
SmUMH9_4030	BVG96_20075	-8.79629	-4.45401	55.1868	21.9175	1.09603e-13	2.13781e-11	4256589	4257566	+	978	Glycosyl transferase, group 2 family protein
SmUMH9_4032	BVG96_20085	-11.0083	-6.33462	93.4484	80.7067	4.16937e-22	4.06618e-19	4258706	4259662	-	957	lipopolysaccharide biosynthesis protein WalW
SmUMH9_4035	BVG96_20100	-12.1128	-2.29671	17.5342	4.91337	2.82189e-05	0.00126531	4262082	4263182	+	1101	Lipopolysaccharide core biosynthesis glycosyl transferase
SmUMH9_4041	BVG96_20130	-10.3283	-2.23715	15.1086	4.71466	0.000101501	0.00404037	4267807	4267974	-	168	LSU ribosomal protein L33p @ LSU ribosomal protein L33p, zinc-independent
SmUMH9_4065	BVG96_20255	-8.26529	-7.27276	143.163	154.639	5.41595e-33	2.11276e-29	4291561	4293384	-	1824	GTP-binding protein TypA/BipA
SmUMH9_4073	BVG96_20305	-12.2889	-3.60212	31.9272	12.1436	1.60061e-08	1.20077e-06	4302091	4304892	-	2802	DNA polymerase I (EC 2.7.7.7)
SmUMH9_4106	BVG96_20470	-13.0717	-2.74459	19.1834	6.70198	1.18739e-05	0.000586329	4338485	4339348	+	864	ATP synthase gamma chain (EC 3.6.3.14)
SmUMH9_4107	BVG96_20475	-13.8425	-2.67829	18.9727	6.40097	1.326e-05	0.000638607	4339381	4340763	+	1383	ATP synthase beta chain (EC 3.6.3.14)
SmUMH9_4172	BVG96_20785	-10.3925	-2.745	15.7746	6.7039	7.13554e-05	0.00289956	4407326	4407952	-	627	Manganese superoxide dismutase (EC 1.15.1.1)
SmUMH9_4251	BVG96_21185	-10.4462	-2.19532	14.5466	4.57991	0.000136738	0.00528132	4499705	4500031	+	327	Thioredoxin
SmUMH9_4253	BVG96_21195	-7.77909	-3.5866	46.4543	12.0136	9.37789e-12	1.14322e-09	4502003	4503085	+	1083	Undecaprenyl-phosphate N-acetylglucosaminyl 1-phosphate transferase (EC 2.7.8.-)
SmUMH9_4254	BVG96_21200	-7.82327	-3.20569	23.2331	9.22593	1.43505e-06	7.99733e-05	4503103	4504158	+	1056	regulator of length of O-antigen component of lipopolysaccharide chains
SmUMH9_4255	BVG96_21205	-13.9373	-2.82354	18.1639	7.07899	2.0269e-05	0.000960572	4504367	4505374	+	1008	UDP-N-acetylglucosamine 2-epimerase (EC 5.1.3.14)
SmUMH9_4258	BVG96_21220	-12.378	-4.25559	30.0007	19.1012	4.31893e-08	3.0086e-06	4507746	4508627	+	882	Glucose-1-phosphate thymidylyltransferase (EC 2.7.7.24)
SmUMH9_4261	BVG96_21235	-10.5442	-5.53278	58.9412	46.2949	1.62456e-14	4.52672e-12	4510455	4511705	+	1251	WzxE protein
SmUMH9_4262	BVG96_21240	-9.79552	-5.70722	64.7354	52.2448	8.56606e-16	3.16291e-13	4511702	4512787	+	1086	4-alpha-L-fucosyltransferase (EC 2.4.1.-)
SmUMH9_4264	BVG96_21250	-9.36739	-3.42316	26.3208	10.7269	2.89161e-07	1.76252e-05	4514166	4514906	+	741	Probable UDP-N-acetyl-D-mannosaminuronic acid transferase (EC 2.4.1.-)
SmUMH9_4277	BVG96_21315	-11.5548	-2.3538	16.483	5.11168	4.90873e-05	0.00210428	4525633	4526457	+	825	Diaminopimelate epimerase (EC 5.1.1.7)
SmUMH9_4279	BVG96_21325	-13.3441	-3.45959	27.2292	11.0012	1.80704e-07	1.11893e-05	4527164	4528075	+	912	Tyrosine recombinase XerC
SmUMH9_4281	BVG96_21335	-9.00083	-1.95089	12.761	3.86613	0.000353925	0.0126666	4528870	4531032	+	2163	ATP-dependent DNA helicase UvrD/PcrA
SmUMH9_4339	BVG96_21630	-12.7363	-4.56203	62.6363	23.6215	2.48625e-15	8.08239e-13	4589679	4591310	+	1632	Ubiquinone biosynthesis monooxygenase UbiB
SmUMH9_4343	BVG96_21650	-11.2777	-2.98586	25.2655	7.92198	4.99566e-07	2.86589e-05	4593055	4593837	+	783	Deoxyribonuclease TatD
SmUMH9_4345	BVG96_21660	-8.76877	-3.09929	28.2986	8.57	1.0397e-07	6.54176e-06	4594920	4595408	-	489	Transcriptional activator RfaH
SmUMH9_4348	BVG96_21675	-9.29104	-2.41065	15.798	5.31714	7.04763e-05	0.00289398	4598013	4598714	+	702	NAD(P)H-flavin reductase (EC 1.5.1.29) (EC 1.16.1.3)
SmUMH9_4391	BVG96_21895	-8.71535	-1.91014	11.8802	3.75847	0.000567353	0.0201204	4643746	4644336	+	591	Uncharacterized protein YjaG
SmUMH9_4392	BVG96_21900	-8.6001	-3.9388	44.6424	15.3354	2.36516e-11	2.49364e-09	4644463	4644912	-	450	hypothetical protein
SmUMH9_4433	BVG96_22100	-9.38933	-3.69449	20.2401	12.9465	6.83067e-06	0.000350171	4699855	4700838	-	984	Lysyl-lysine 2,3-aminomutase
SmUMH9_4443	BVG96_22150	-11.6697	-3.78259	35.5335	13.7617	2.50697e-09	2.03744e-07	4706758	4707735	+	978	Translation elongation factor P Lys34:lysine transferase
SmUMH9_4462		-13.2242	-3.45367	29.1126	10.9561	6.82905e-08	4.51527e-06	4727080	4727265	-	186	FIG00639842: hypothetical protein
SmUMH9_4463	BVG96_22245	-11.0942	-3.46133	36.5628	11.0145	1.47827e-09	1.2815e-07	4727284	4728402	+	1119	Adenylosuccinate synthetase (EC 6.3.4.4)
SmUMH9_4510	BVG96_22480	-10.3994	-4.73031	35.6889	26.5439	2.31483e-09	1.92131e-07	4771409	4771702	-	294	FIG004454: RNA binding protein
SmUMH9_4524	BVG96_22550	-10.2526	-3.74976	33.1559	13.4521	8.50592e-09	6.5062e-07	4784567	4786684	+	2118	Polyribonucleotide nucleotidyltransferase (EC 2.7.7.8)
SmUMH9_4525	BVG96_22555	-11.3716	-3.20312	19.3211	9.20946	1.10478e-05	0.000552534	4786855	4787697	+	843	Lipoprotein nlpI precursor
SmUMH9_4559	BVG96_22745	-10.2379	-2.62305	14.6366	6.16053	0.000130355	0.00508516	4822022	4823686	-	1665	Trehalose-6-phosphate hydrolase (EC 3.2.1.93)
SmUMH9_4579	BVG96_22840	-12.1584	-3.40638	16.3958	10.6028	5.13985e-05	0.00217941	4848237	4848686	-	450	DNA polymerase III chi subunit (EC 2.7.7.7)
SmUMH9_4713	BVG96_23510	-8.48551	-5.17831	82.9895	36.2098	8.24911e-20	4.67338e-17	4988273	4989862	+	1590	Peptide chain release factor 3
SmUMH9_4745	BVG96_23670	-12.2659	-3.8665	46.161	14.5859	1.08923e-11	1.24973e-09	5022554	5023270	-	717	Aerobic respiration control protein arcA

## Sheet: TnseqDiffanalysis
RAST locus_tag	PGAP locus_tag	NumInser	Unique.NumInser	MeanInput	MeanOutput	FC	log2FC(Output/Input)	Fitness Defect FC	P Value	Adj. P Value	Start	Stop	Strand	Product (RAST)
SmUMH9_0013	BVG96_00065	25	8	42232.1	19312.4	0.454667	-1.13712	2.19941	1.33775e-05	0.000406874	15264	16430	+	Na+/H+ antiporter NhaA type
SmUMH9_0035	BVG96_00180	7	3	6399.98	421.075	0.28151	-1.82874	3.55227	0.00264557	0.0456416	41871	42722	-	Bis(5'-nucleosyl)-tetraphosphatase, symmetrical (EC 3.6.1.41)
SmUMH9_0036	BVG96_00185	15	5	10562	1441.71	0.0689226	-3.85888	14.509	2.77867e-12	1.93376e-10	42725	43102	-	ApaG protein
SmUMH9_0037	BVG96_00190	4	3	129.669	0.214306	0.0150546	-6.05365	66.4249	3.67432e-06	0.000117865	43115	43933	-	SSU rRNA (adenine(1518)-N(6)/adenine(1519)-N(6))- dimethyltransferase (EC 2.1.1.182)
SmUMH9_0038	BVG96_00195	10	6	3024.32	65.3041	0.0655476	-3.93131	15.2561	1.05847e-08	4.93871e-07	43926	44918	-	4-hydroxythreonine-4-phosphate dehydrogenase (EC 1.1.1.262)
SmUMH9_0103	BVG96_00520	5	2	54.5329	3.56444	0.129938	-2.9441	7.69596	8.02896e-05	0.00218324	118132	118833	-	5'-methylthioadenosine nucleosidase (EC 3.2.2.16) / S-adenosylhomocysteine nucleosidase (EC 3.2.2.9)
SmUMH9_0106	BVG96_00535	29	12	12762	3097.72	0.120438	-3.05364	8.30302	0	0	122166	124892	-	BarA sensory histidine kinase (= VarS = GacS)
SmUMH9_0156	BVG96_00775	12	6	1055.4	17.4626	0.030466	-5.03666	32.8235	6.95e-14	5.70734e-12	179310	180374	+	RecA protein
SmUMH9_0160	BVG96_00790	2	2	115.796	0	0.0172235	-5.85948	58.0604	2.50247e-05	0.000744574	184024	184146	+	Carbon storage regulator
SmUMH9_0167	BVG96_00825	27	11	7536.75	10365.4	0.35723	-1.48508	2.79932	4.92923e-05	0.00138453	186180	187709	+	Glutamate--cysteine ligase (EC 6.3.2.2)
SmUMH9_0175	BVG96_00865	8	4	3800.8	1263.92	0.138767	-2.84926	7.20632	2.59954e-06	8.60783e-05	194007	194363	+	LSU ribosomal protein L19p
SmUMH9_0185	BVG96_00915	25	11	13018	844.752	0.0867588	-3.52685	11.5262	0	0	202265	203242	+	Ribosomal large subunit pseudouridine synthase D (EC 4.2.1.70)
SmUMH9_0340	BVG96_01680	18	12	1359.4	847.562	0.0709324	-3.81741	14.0979	2.89706e-11	1.80232e-09	355104	356228	+	tRNA-guanine transglycosylase (EC 2.4.2.29)
SmUMH9_0363	BVG96_01790	4	3	356.14	44.5976	0.0313441	-4.99566	31.904	6.41029e-09	3.09655e-07	376094	377443	-	Putative transport protein
SmUMH9_0364	BVG96_01795	8	5	354.613	456.055	0.0569499	-4.13416	17.5593	3.86146e-08	1.66896e-06	377657	378550	-	Heme O synthase, protoheme IX farnesyltransferase (EC 2.5.1.-) COX10-CtaB
SmUMH9_0365	BVG96_01800	3	2	100.863	0.392883	0.0283434	-5.14084	35.2816	2.75586e-07	1.0675e-05	378565	378903	-	Cytochrome O ubiquinol oxidase subunit IV (EC 1.10.3.-)
SmUMH9_0367	BVG96_01810	13	5	217.118	12.8973	0.0483126	-4.37146	20.6985	6.54535e-09	3.12503e-07	379507	381498	-	Cytochrome O ubiquinol oxidase subunit I (EC 1.10.3.-)
SmUMH9_0420	BVG96_02070	52	22	19093.2	13145.5	0.466591	-1.09977	2.1432	6.86803e-07	2.45219e-05	429672	432818	-	RND efflux system, inner membrane transporter CmeB
SmUMH9_0496	BVG96_02425	6	4	158.224	12.8099	0.0443551	-4.49476	22.5453	6.55168e-07	2.35976e-05	506445	507392	-	Lipoate synthase
SmUMH9_0497	BVG96_02430	6	3	545.695	76.1885	0.0499478	-4.32344	20.0209	1.50277e-06	5.14198e-05	507403	507996	-	Octanoate-[acyl-carrier-protein]-protein-N-octan oyltransferase
SmUMH9_0544	BVG96_02665	4	3	1169.4	32.4758	0.0416321	-4.58616	24.0199	1.12788e-06	3.92463e-05	554092	554379	-	Uncharacterized protein ybfE
SmUMH9_0546	BVG96_02675	2	2	311.349	0	0.00336739	-8.21416	296.966	4.19664e-13	3.191e-11	555634	556176	+	SeqA protein, negative modulator of initiation of replication
SmUMH9_0547	BVG96_02680	23	11	14902.6	482.181	0.0251874	-5.31116	39.7025	0	0	556253	557896	+	Phosphoglucomutase (EC 5.4.2.2)
SmUMH9_0779	BVG96_03830	10	3	4074.09	638.043	0.0321991	-4.95684	31.0568	1.05915e-12	7.62962e-11	781866	782519	-	FIG01055373: hypothetical protein
SmUMH9_0913	BVG96_04500	7	4	6353.68	610.267	0.101951	-3.29405	9.80863	0.000102645	0.00273675	924619	925512	+	UTP--glucose-1-phosphate uridylyltransferase (EC 2.7.7.9)
SmUMH9_0914	BVG96_04505	9	5	985.909	1333.14	0.0266182	-5.23145	37.5684	8.27937e-10	4.41068e-08	925961	927097	+	Polysaccharide export lipoprotein Wza
SmUMH9_0916	BVG96_04515	33	15	15501.2	2805.93	0.0262723	-5.25031	38.0629	0	0	927559	929706	+	Tyrosine-protein kinase Wzc (EC 2.7.10.2)
SmUMH9_0917	BVG96_04520	7	4	4510.07	1195.03	0.154792	-2.69159	6.46027	0.000687655	0.015099	929795	930484	+	N-Acetylneuraminate cytidylyltransferase (EC 2.7.7.43)
SmUMH9_0918	BVG96_04525	42	20	29066.5	2948.29	0.0326045	-4.93879	30.6707	0	0	930488	932728	+	N-acetylneuraminate synthase (EC 2.5.1.56)
SmUMH9_0919	BVG96_04530	6	4	2222.76	121.665	0.00379495	-8.0417	263.508	0	0	932729	933967	+	COG2244: Membrane protein involved in the export of O-antigen and teichoic acid
SmUMH9_0921	BVG96_04545	36	15	32876	12693.9	0.130462	-2.9383	7.66508	0	0	935563	936702	+	Uncharacterized 42.6 kDa protein in cps region (ORF8)
SmUMH9_0922	BVG96_04550	26	13	17566.7	3899.47	0.122092	-3.03396	8.19054	1.0989e-12	7.77945e-11	936702	938036	+	hypothetical protein
SmUMH9_0924	BVG96_04560	9	5	1615.66	21.2844	0.035747	-4.80603	27.9744	5.56025e-10	3.004e-08	939126	940190	+	Glycosyltransferase (EC 2.4.1.-)
SmUMH9_0925	BVG96_04565	21	11	17546.6	2861.66	0.0603932	-4.04947	16.5582	0	0	940260	941675	+	Mannose-1-phosphate guanylyltransferase (GDP) (EC 2.7.7.22)
SmUMH9_0926	BVG96_04570	38	16	30877.6	5741.21	0.260252	-1.94202	3.84242	6.54565e-12	4.33491e-10	941739	943112	+	Phosphomannomutase (EC 5.4.2.8)
SmUMH9_0927	BVG96_04575	42	19	51771.8	8459.55	0.150466	-2.73249	6.64603	0	0	943240	944634	+	Colanic acid biosynthsis UDP-glucose lipid carrier transferase WcaJ
SmUMH9_0933	BVG96_04610	19	8	7566.24	383.254	0.018787	-5.73412	53.2282	0	0	955397	955948	+	UDP-glucose 4-epimerase (EC 5.1.3.2)
SmUMH9_0934	BVG96_04615	8	3	14464.9	3573.72	0.0918794	-3.44411	10.8838	0.000225373	0.00571224	956883	957053	+	dTDP-4-dehydrorhamnose 3,5-epimerase (EC 5.1.3.13)
SmUMH9_0935	BVG96_04620	2	2	1110.63	1.94179	0.00579986	-7.42977	172.418	4.21181e-05	0.00120935	957666	957935	+	dTDP-4-dehydrorhamnose reductase (EC 1.1.1.133)
SmUMH9_0937	BVG96_04630	18	13	15895.4	560.269	0.0347139	-4.84834	28.8069	0	0	958706	959923	+	Teichoic acid export ATP-binding protein TagH (EC 3.6.3.40)
SmUMH9_0938	BVG96_04640	21	14	3824.37	217.161	0.00986859	-6.66294	101.332	0	0	960925	962889	+	putative glycosyl transferase
SmUMH9_0939	BVG96_04645	8	7	2478.01	13.7717	0.00867612	-6.84873	115.259	0	0	962889	964133	+	Beta-1,3-glucosyltransferase
SmUMH9_0940	BVG96_04660	7	3	69.9495	286.628	0.110144	-3.18254	9.07904	0.00150572	0.027975	965985	967391	+	6-phosphogluconate dehydrogenase, decarboxylating (EC 1.1.1.44)
SmUMH9_0949	BVG96_04705	10	3	10670.1	11573.8	0.423489	-1.2396	2.36133	0.000990044	0.0199271	974981	975805	+	Nucleoside-diphosphate-sugar epimerases
SmUMH9_1035	BVG96_05135	9	3	1584	1570.92	0.242405	-2.04451	4.12534	0.00107436	0.0214141	1060138	1060863	-	Leucyl/phenylalanyl-tRNA--protein transferase (EC 2.3.2.6)
SmUMH9_1038	BVG96_05150	3	2	347.534	204.787	0.0516352	-4.2755	19.3666	0.000444803	0.0106805	1064642	1065613	-	Thioredoxin reductase (EC 1.8.1.9)
SmUMH9_1039	BVG96_05155	6	5	2392.04	543.757	0.0730067	-3.77583	13.6974	4.6247e-05	0.00131868	1066268	1066762	+	Leucine-responsive regulatory protein, regulator for leucine (or lrp) regulon and high-affinity branched-chain amino acid transport system
SmUMH9_1052	BVG96_05235	23	11	5064.92	3413.89	0.311719	-1.68168	3.20802	8.63641e-06	0.000266625	1086356	1087642	+	5-Enolpyruvylshikimate-3-phosphate synthase (EC 2.5.1.19)
SmUMH9_1100	BVG96_05475	7	5	1492.58	71.2786	0.0146859	-6.08942	68.0924	9.99201e-15	8.91895e-13	1145542	1146621	-	Outer membrane protein A precursor
SmUMH9_1165	BVG96_05800	5	3	5871.44	3707.05	0.12266	-3.02726	8.15259	0.00157351	0.0291028	1208786	1209442	+	BarA-associated response regulator UvrY (= GacA = SirA)
SmUMH9_1221	BVG96_06065	7	4	4062.23	1988.89	0.197361	-2.34109	5.06685	0.000454165	0.0107291	1256456	1259833	-	Ribonuclease E (EC 3.1.26.12)
SmUMH9_1231	BVG96_06120	8	4	6873.05	7250.26	0.348709	-1.51991	2.86772	0.00123761	0.02397	1268341	1269138	+	Aminodeoxychorismate lyase (EC 4.1.3.38)
SmUMH9_1251	BVG96_06220	3	1	403.347	74.1512	0.0942261	-3.40773	10.6128	0.00251358	0.0441057	1285975	1286385	+	Rrf2 family transcriptional regulator, group III
SmUMH9_1275		2	1	106.605	0	0.00951357	-6.7158	105.113	7.59931e-06	0.000238189	1307898	1308014	-	hypothetical protein
SmUMH9_1310	BVG96_06525	18	11	2618.73	1573.66	0.0657991	-3.92579	15.1978	1.26121e-13	9.95873e-12	1346662	1347753	-	GTP-binding and nucleic acid-binding protein YchF
SmUMH9_1421	BVG96_07075	12	5	2434.21	219.102	0.0159647	-5.96897	62.6382	0	0	1459230	1459940	+	ProQ: influences osmotic activation of compatible solute ProP
SmUMH9_1422	BVG96_07080	15	8	1362.51	379.498	0.0547095	-4.19207	18.2784	9.31741e-11	5.46533e-09	1459960	1462008	+	Tail-specific protease precursor (EC 3.4.21.102)
SmUMH9_1451	BVG96_07215	18	8	4465.7	6226.52	0.367734	-1.44327	2.71936	0.000791622	0.0164995	1489178	1490461	+	Serine transporter
SmUMH9_1471	BVG96_07310	17	7	7463.86	32946.6	0.0384742	-4.69996	25.9914	0	0	1510269	1511174	+	Polymyxin resistance protein PmrJ, predicted deacetylase
SmUMH9_1473	BVG96_07320	1	1	84.6398	0	0.00570926	-7.45248	175.154	3.46906e-05	0.0010031	1512832	1513176	+	Polymyxin resistance protein PmrL, sucrose-6 phosphate hydrolase
SmUMH9_1513	BVG96_07525	7	4	526.855	286.756	0.0332703	-4.90962	30.0568	6.18456e-07	2.24724e-05	1553046	1554071	-	Purine nucleotide synthesis repressor
SmUMH9_1556	BVG96_07735	10	4	2837.57	2105.94	0.214541	-2.22067	4.66111	3.07383e-05	0.000901511	1594788	1595417	-	Electron transport complex protein RnfG
SmUMH9_1559	BVG96_07750	15	6	1476.8	1069.33	0.150395	-2.73318	6.64918	2.8476e-07	1.09273e-05	1597804	1600233	-	Electron transport complex protein RnfC
SmUMH9_1615	BVG96_08040	8	4	2838.43	1058.04	0.151767	-2.72007	6.58904	0.0003131	0.00783895	1666635	1667945	-	Nitrate/nitrite transporter
SmUMH9_1675	BVG96_08350	28	10	19302.3	10166.4	0.204819	-2.28758	4.88236	4.66516e-13	3.48275e-11	1736429	1738147	+	Cell division protein FtsI [Peptidoglycan synthetase] (EC 2.4.1.129)
SmUMH9_1678	BVG96_08365	19	9	7149.41	11401	0.443304	-1.17363	2.25579	0.00113109	0.0221154	1739854	1741476	+	Methyl-accepting chemotaxis protein I (serine chemoreceptor protein)
SmUMH9_1737	BVG96_08660	14	8	7108.94	5182.89	0.375301	-1.41388	2.66453	0.00280694	0.0482231	1801292	1802167	-	Membrane fusion component of tripartite multidrug resistance system
SmUMH9_1815	BVG96_09045	15	5	3262.37	4960.09	0.361532	-1.4678	2.76601	0.0018853	0.0336566	1898265	1898897	-	Transcriptional regulator, TetR family
SmUMH9_1899	BVG96_09445	4	3	314.288	141.582	0.0882106	-3.5029	11.3365	0.000916706	0.0185778	1984742	1985449	+	Gamma-D-Glutamyl-meso-Diaminopimelate Amidase
SmUMH9_1946	BVG96_09725	5	2	19.3317	0	0.0508567	-4.29742	19.6631	0.000702207	0.0152554	2045573	2046745	-	Heat shock (predicted periplasmic) protein YciM, precursor
SmUMH9_1984	BVG96_09910	3	1	14.5855	0	0.0967173	-3.37008	10.3394	0.00121168	0.023579	2085569	2086108	+	Intracellular septation protein IspA
SmUMH9_1992	BVG96_09950	24	8	15070.3	11197.2	0.492841	-1.02081	2.02905	0.00184079	0.033036	2091866	2092828	-	Transcriptional regulator of xylitol utilization, LacI family
SmUMH9_2003	BVG96_10005	18	9	2102.13	2446.81	0.0862886	-3.53469	11.589	8.79297e-14	7.0792e-12	2103336	2104796	+	Cardiolipin synthetase (EC 2.7.8.-)
SmUMH9_2032	BVG96_10155	34	15	3971.47	2825.77	0.152028	-2.71759	6.57775	6.21725e-13	4.55858e-11	2134232	2136088	+	Signal peptide peptidase SppA (EC 3.4.21.-)
SmUMH9_2063	BVG96_10315	13	8	780.384	216.708	0.136646	-2.87149	7.31819	3.27812e-06	0.000105984	2165021	2165716	+	Septum site-determining protein MinC
SmUMH9_2064	BVG96_10320	1	1	87.9731	0	0.00574183	-7.44427	174.16	7.63386e-07	2.70212e-05	2165742	2166554	+	Septum site-determining protein MinD
SmUMH9_2066	BVG96_10330	15	8	5415.95	681.835	0.055468	-4.1722	18.0284	1.78246e-11	1.12597e-09	2167065	2168186	-	Ribonuclease D (EC 3.1.26.3)
SmUMH9_2074	BVG96_10365	11	3	10028.4	6745.55	0.323469	-1.6283	3.09148	0.00263607	0.0456416	2174410	2174778	-	Spermidine export protein MdtJ
SmUMH9_2082	BVG96_10400	16	8	2676.63	3222.21	0.154527	-2.69407	6.47136	1.13169e-07	4.55562e-06	2182691	2183830	-	Cell wall endopeptidase, family M23/M37
SmUMH9_2083	BVG96_10405	3	2	360.018	11.0783	0.0122616	-6.34971	81.5557	4.50328e-08	1.92609e-06	2184035	2184994	-	Zinc ABC transporter, periplasmic-binding protein ZnuA
SmUMH9_2086	BVG96_10420	5	3	684.965	1153.62	0.160211	-2.64195	6.24177	0.00232173	0.0409143	2186665	2187669	-	Holliday junction DNA helicase RuvB
SmUMH9_2087	BVG96_10425	7	4	407.595	3.97613	0.0407095	-4.61849	24.5643	3.95356e-09	2.00411e-07	2187689	2188303	-	Holliday junction DNA helicase RuvA
SmUMH9_2088	BVG96_10430	6	4	620.373	23.5196	0.021771	-5.52145	45.9327	5.77582e-12	3.88779e-10	2188416	2188937	-	Crossover junction endodeoxyribonuclease RuvC (EC 3.1.22.4)
SmUMH9_2135	BVG96_10650	11	4	1347.2	1884.99	0.364957	-1.4542	2.74005	0.00128698	0.0246931	2232109	2232825	+	COG1496: Uncharacterized conserved protein
SmUMH9_2136	BVG96_10655	7	3	5969.97	1063.26	0.163632	-2.61148	6.11129	1.6461e-05	0.000496976	2232878	2233087	-	Cold shock protein CspC
SmUMH9_2223	BVG96_11065	6	3	1234.31	1573.84	0.17671	-2.50054	5.65898	0.000827214	0.017068	2323160	2324152	-	D-cysteine desulfhydrase (EC 4.4.1.15)
SmUMH9_2227	BVG96_11090	13	6	481.944	257.7	0.113262	-3.14226	8.82906	5.4016e-08	2.26316e-06	2327263	2328678	+	Flagellar hook-associated protein FliD
SmUMH9_2228	BVG96_11095	14	4	767.79	120.017	0.0393356	-4.66802	25.4223	1.71938e-11	1.10309e-09	2328712	2329122	+	Flagellar biosynthesis protein FliS
SmUMH9_2298	BVG96_11445	16	4	11434.6	9777.73	0.394576	-1.34163	2.53437	8.12108e-05	0.00218425	2392016	2393218	+	Outer membrane protein ImpK/VasF, OmpA/MotB domain
SmUMH9_2349	BVG96_11725	21	12	7511.06	55.9078	0.00483946	-7.69094	206.635	0	0	2448263	2450962	-	Mg(2+) transport ATPase, P-type (EC 3.6.3.2)
SmUMH9_2356	BVG96_11760	15	6	6270.2	4187	0.419498	-1.25326	2.3838	0.00149512	0.0279043	2459890	2460504	+	Colanic acid capsular biosynthesis activation accesory protein RcsA, co-regulator with RcsB
SmUMH9_2538	BVG96_12645	2	1	61.1049	2.33166	0.0297761	-5.0697	33.5839	0.00061741	0.0141625	2642548	2643114	+	Transcriptional regulator, YtfJ-family
SmUMH9_2564	BVG96_12785	16	8	4916.39	4002.08	0.393453	-1.34574	2.5416	0.00253898	0.0443619	2673302	2674729	+	Exodeoxyribonuclease I (EC 3.1.11.1)
SmUMH9_2631	BVG96_13140	7	3	1223.95	89.1	0.0121633	-6.36133	82.2148	2.66454e-15	2.4865e-13	2751342	2751992	+	DNA-binding capsular synthesis response regulator RcsB
SmUMH9_2635	BVG96_13160	29	16	6197.54	64.4343	0.0254457	-5.29644	39.2994	0	0	2759102	2761390	+	Ribonucleotide reductase of class Ia (aerobic), alpha subunit (EC 1.17.4.1)
SmUMH9_2636	BVG96_13165	20	9	2398.17	540.048	0.0354322	-4.81879	28.2229	0	0	2761458	2762588	+	Ribonucleotide reductase of class Ia (aerobic), beta subunit (EC 1.17.4.1)
SmUMH9_2638	BVG96_13175	2	2	246.77	34.7682	0.0208597	-5.58314	47.9393	0.000501431	0.0116982	2762912	2763064	-	hypothetical protein
SmUMH9_2656	BVG96_13260	1	1	105.465	0	0.00567164	-7.46202	176.316	0.00145575	0.0274188	2780263	2781138	+	regulatory protein, LysR:LysR, substrate-binding
SmUMH9_2659	BVG96_13275	52	18	51317.7	22552.5	0.449274	-1.15433	2.22581	6.18606e-09	3.06024e-07	2784287	2786134	-	NADH-ubiquinone oxidoreductase chain L (EC 1.6.5.3)
SmUMH9_2670	BVG96_13330	19	9	9845.95	6973.61	0.475785	-1.07162	2.10179	0.000426537	0.0103631	2796971	2797915	-	LysR family transcriptional regulator lrhA
SmUMH9_2677	BVG96_13365	17	8	5105.75	2270.19	0.401306	-1.31723	2.49187	0.00134581	0.0255828	2804774	2805976	+	Acetate kinase (EC 2.7.2.1)
SmUMH9_2678	BVG96_13370	15	5	7881.57	2902.13	0.308728	-1.69559	3.23909	0.000152768	0.00394507	2806066	2808207	+	Phosphate acetyltransferase (EC 2.3.1.8)
SmUMH9_2702	BVG96_13495	9	5	224.102	229.188	0.0521136	-4.26219	19.1888	8.51501e-07	2.98826e-05	2828761	2829582	-	tRNA pseudouridine synthase A (EC 4.2.1.70)
SmUMH9_2703	BVG96_13500	4	1	188.262	2.53191	0.0127626	-6.29194	78.3541	0.000698772	0.0152554	2829582	2830592	-	Aspartate-semialdehyde dehydrogenase (EC 1.2.1.11)
SmUMH9_2736	BVG96_13655	5	3	1091.22	431.076	0.095243	-3.39224	10.4995	0.000364631	0.00896513	2861052	2862137	-	Chorismate synthase (EC 4.2.3.5)
SmUMH9_2796	BVG96_13940	3	1	379.865	37.9284	0.0644099	-3.95657	15.5256	0.00184249	0.033036	2920135	2920207	-	tRNA-Ala-GGC
SmUMH9_2829	BVG96_14090	27	10	15717.9	10854.3	0.41388	-1.27272	2.41616	5.97826e-05	0.00165856	2948470	2950197	+	Phosphoenolpyruvate-protein phosphotransferase of PTS system (EC 2.7.3.9)
SmUMH9_2844	BVG96_14165	17	8	3951.28	145.743	0.0955266	-3.38795	10.4683	4.75864e-12	3.25649e-10	2962568	2963488	+	Coproporphyrinogen III oxidase, aerobic (EC 1.3.3.3)
SmUMH9_2873	BVG96_14300	14	4	21328.3	11661.1	0.276039	-1.85705	3.62267	1.11229e-08	5.13154e-07	2996355	2997029	+	FIG009095: D,D-carboxypeptidase family protein
SmUMH9_2880	BVG96_14335	11	7	636.39	50.1879	0.016414	-5.92893	60.9235	0	0	3003153	3004034	-	4-hydroxy-tetrahydrodipicolinate synthase (EC 4.3.3.7)
SmUMH9_2966	BVG96_14765	3	2	57.0895	0	0.0561519	-4.15452	17.8088	0.000525942	0.0122007	3099684	3101018	-	Inosine-5'-monophosphate dehydrogenase (EC 1.1.1.205)
SmUMH9_2983	BVG96_14850	12	6	5176.03	1691.59	0.345024	-1.53523	2.89835	0.000684573	0.015099	3119824	3120249	-	Nucleoside diphosphate kinase (EC 2.7.4.6)
SmUMH9_2989	BVG96_14880	25	7	7694.13	2204.3	0.223488	-2.16173	4.47452	1.37319e-09	7.13713e-08	3125382	3125903	-	Chaperone protein HscB
SmUMH9_2991	BVG96_14890	14	6	2400.7	702.645	0.249057	-2.00545	4.01515	0.000117598	0.00309525	3126344	3126730	-	Iron-sulfur cluster assembly scaffold protein IscU
SmUMH9_3031	BVG96_15085	6	2	4294.9	1430.13	0.210579	-2.24756	4.7488	0.001283	0.0246931	3171338	3172246	-	GTP-binding protein Era
SmUMH9_3043	BVG96_15140	15	7	5252.73	293.684	0.0684838	-3.86809	14.602	1.53211e-14	1.33848e-12	3182747	3184066	+	ATP-dependent RNA helicase SrmB
SmUMH9_3051	BVG96_15180	9	4	1185.53	1163.56	0.133341	-2.90681	7.49957	6.55346e-08	2.71803e-06	3191063	3191401	+	Outer membrane lipoprotein SmpA, a component of the essential YaeT outer-membrane protein assembly complex
SmUMH9_3138	BVG96_15620	7	2	1815.32	25.3095	0.226345	-2.1434	4.41802	0.000788451	0.0164995	3275700	3276293	-	Ribonuclease HII (EC 3.1.26.4)
SmUMH9_3154	BVG96_15700	11	4	270.658	1337.65	0.0691217	-3.85472	14.4672	1.93124e-05	0.000578807	3292124	3294751	+	[Protein-PII] uridylyltransferase (EC 2.7.7.59)
SmUMH9_3168	BVG96_15770	8	2	11513.3	9426.41	0.388963	-1.3623	2.57094	0.00072925	0.0155223	3313347	3313727	-	COG2363
SmUMH9_3169	BVG96_15775	18	10	2316.69	1343.09	0.228538	-2.1295	4.37565	3.20176e-05	0.000932372	3313794	3314711	-	Glycine cleavage system transcriptional activator GcvA
SmUMH9_3193	BVG96_15885	13	6	3279.33	433.481	0.0142928	-6.12857	69.9653	0	0	3340825	3341205	-	Adenosine (5')-pentaphospho-(5'')-adenosine pyrophosphohydrolase (EC 3.6.1.-)
SmUMH9_3265	BVG96_16230	10	5	704.467	12.4797	0.0155404	-6.00784	64.3486	0	0	3416743	3417678	-	Tyrosine recombinase XerD
SmUMH9_3392	BVG96_16875	34	13	35032.5	15203.2	0.443793	-1.17204	2.2533	2.66581e-07	1.04246e-05	3549163	3551682	-	Aconitate hydratase 2 (EC 4.2.1.3)
SmUMH9_3393	BVG96_16880	14	6	1997.97	1781.6	0.26267	-1.92867	3.80705	0.000232008	0.00584432	3552276	3553517	-	Dihydrolipoamide dehydrogenase of pyruvate dehydrogenase complex (EC 1.8.1.4) @ Dihydrolipoamide dehydrogenase (EC 1.8.1.4)
SmUMH9_3395	BVG96_16890	44	22	3324.79	772.704	0.10699	-3.22445	9.34666	0	0	3555831	3558494	-	Pyruvate dehydrogenase E1 component (EC 1.2.4.1)
SmUMH9_3407	BVG96_16955	19	7	3968.18	3625.09	0.241001	-2.05289	4.14936	2.53432e-08	1.11891e-06	3572980	3573930	+	Glutathione synthetase (EC 6.3.2.3)
SmUMH9_3480	BVG96_17315	12	3	3613.75	2424.98	0.289052	-1.7906	3.45958	0.000499856	0.0116982	3650709	3651440	-	3',5'-cyclic-nucleotide phosphodiesterase (EC 3.1.4.17)
SmUMH9_3483	BVG96_17330	31	11	4658.69	5167.49	0.471672	-1.08414	2.12012	0.00148769	0.0278925	3652969	3654486	+	Type I secretion outer membrane protein, TolC precursor
SmUMH9_3531	BVG96_17560	23	7	10537.2	4577.19	0.283718	-1.81747	3.52463	3.01169e-07	1.145e-05	3708019	3708699	+	DedA family inner membrane protein YqjA
SmUMH9_3544	BVG96_17630	2	2	101.483	0.392883	0.0139683	-6.1617	71.5909	2.99769e-08	1.30942e-06	3718184	3718774	+	Phosphoheptose isomerase (EC 5.3.1.-)
SmUMH9_3548	BVG96_17650	32	11	13504.9	1921.31	0.110491	-3.17799	9.05048	0	0	3721018	3723357	-	Aerobic respiration control sensor protein arcB (EC 2.7.3.-)
SmUMH9_3555	BVG96_17690	15	6	6904.88	1092.36	0.114304	-3.12905	8.74859	4.10352e-10	2.24654e-08	3733202	3733930	-	Stringent starvation protein A
SmUMH9_3578	BVG96_17805	8	4	644.186	140.507	0.063696	-3.97265	15.6996	2.84966e-06	9.36055e-05	3751838	3752692	+	FIG000506: Predicted P-loop-containing kinase
SmUMH9_3616	BVG96_17990	10	4	1070.33	673.108	0.236228	-2.08175	4.2332	0.000822317	0.0170527	3788524	3789108	-	Septum formation protein Maf
SmUMH9_3671	BVG96_18255	5	3	762.61	27.3155	0.0121917	-6.35795	82.0228	1.30949e-11	8.53452e-10	3857818	3858333	-	Chorismate--pyruvate lyase (EC 4.1.3.40)
SmUMH9_3683	BVG96_18315	28	10	14632.7	6001.4	0.479426	-1.06062	2.08583	0.000780422	0.0164995	3871407	3872840	+	FIG01056194: hypothetical protein
SmUMH9_3684	BVG96_18320	23	9	13269.1	8961.68	0.39895	-1.32572	2.50658	0.000660405	0.0146574	3872902	3874548	-	Glucose-6-phosphate isomerase (EC 5.3.1.9)
SmUMH9_3712	BVG96_18450	5	1	423.081	18.2827	0.0643408	-3.95812	15.5422	0.000649938	0.0146143	3909813	3912740	-	Large Subunit Ribosomal RNA; lsuRNA; LSU rRNA
SmUMH9_3716	BVG96_18470	14	4	6865.41	5686.74	0.344007	-1.53949	2.90692	8.13907e-05	0.00218425	3915773	3916591	-	Shikimate 5-dehydrogenase I alpha (EC 1.1.1.25)
SmUMH9_3803	BVG96_18950	25	10	9093.5	2269.21	0.314212	-1.67019	3.18257	3.79731e-07	1.41743e-05	3990762	3991772	-	DamX, an inner membrane protein involved in bile resistance
SmUMH9_3804	BVG96_18955	15	10	2135.03	149.684	0.0538802	-4.2141	18.5597	4.44089e-16	4.44739e-14	3991929	3993029	-	3-dehydroquinate synthase (EC 4.2.3.4)
SmUMH9_3813	BVG96_19000	9	3	813.688	12.4761	0.0457826	-4.44906	21.8423	5.08098e-07	1.86438e-05	4001205	4003328	+	IgaA: a membrane protein that prevents overactivation of the Rcs regulatory system
SmUMH9_3815	BVG96_19010	11	4	3810.76	4914.41	0.265283	-1.91439	3.76955	0.00195419	0.0347355	4004104	4004511	+	Ribosome-associated heat shock protein implicated in the recycling of the 50S subunit (S4 paralog)
SmUMH9_3820	BVG96_19035	16	5	7587.4	667.824	0.024771	-5.3352	40.3698	0	0	4008131	4009492	-	Osmolarity sensory histidine kinase EnvZ
SmUMH9_3821	BVG96_19040	10	5	8112.52	670.953	0.0884578	-3.49887	11.3048	6.33875e-09	3.09655e-07	4009498	4010217	-	Two-component system response regulator OmpR
SmUMH9_3847	BVG96_19175	20	10	3374.13	1081.67	0.0252832	-5.30568	39.552	0	0	4038075	4039583	+	Aerobic glycerol-3-phosphate dehydrogenase (EC 1.1.5.3)
SmUMH9_3927	BVG96_19565	39	14	18672.7	5279.53	0.411805	-1.27997	2.42834	7.72114e-06	0.000240174	4141146	4142498	+	Glutathione reductase (EC 1.8.1.7)
SmUMH9_3974	BVG96_19795	31	11	43036.7	5896.81	0.168127	-2.57238	5.94788	3.9968e-15	3.64686e-13	4197019	4197936	-	Hydrogen peroxide-inducible genes activator
SmUMH9_3985	BVG96_19850	24	10	8152.09	8042.24	0.442805	-1.17526	2.25833	0.000399809	0.00977152	4210858	4213293	-	Aspartokinase (EC 2.7.2.4) / Homoserine dehydrogenase (EC 1.1.1.3)
SmUMH9_3990	BVG96_19875	23	10	16026.2	10223.9	0.472841	-1.08057	2.11488	0.000119737	0.00313146	4218058	4219086	+	Transcriptional (co)regulator CytR
SmUMH9_3992	BVG96_19885	17	7	2574.47	2055.61	0.296902	-1.75194	3.36812	0.000632903	0.0144372	4220190	4220720	+	ATP-dependent protease HslV (EC 3.4.25.-)
SmUMH9_3993	BVG96_19890	21	8	6835.19	10854.2	0.215259	-2.21586	4.64557	4.57578e-08	1.93692e-06	4220733	4222067	+	ATP-dependent hsl protease ATP-binding subunit HslU
SmUMH9_4007	BVG96_19960	10	5	714.273	53.54	0.0175622	-5.83138	56.9405	1.11022e-15	1.08538e-13	4234231	4235193	-	6-phosphofructokinase (EC 2.7.1.11)
SmUMH9_4028	BVG96_20065	28	9	1979.79	181.622	0.0127848	-6.28943	78.218	0	0	4254156	4255322	+	Glycosyl transferase, group 1
SmUMH9_4029	BVG96_20070	38	18	16266.2	786.953	0.0304573	-5.03707	32.8329	0	0	4255351	4256592	+	O-antigen ligase
SmUMH9_4030	BVG96_20075	48	16	24227	14632.7	0.0160866	-5.958	62.1636	0	0	4256589	4257566	+	Glycosyl transferase, group 2 family protein
SmUMH9_4032	BVG96_20085	18	9	4099.85	815.656	0.0135457	-6.20602	73.824	0	0	4258706	4259662	-	lipopolysaccharide biosynthesis protein WalW
SmUMH9_4035	BVG96_20100	13	7	900.238	131.931	0.0719919	-3.79602	13.8905	6.46969e-11	3.90655e-09	4262082	4263182	+	Lipopolysaccharide core biosynthesis glycosyl transferase
SmUMH9_4041	BVG96_20130	14	6	3010.36	1012.47	0.138439	-2.85268	7.2234	6.6999e-08	2.75098e-06	4267807	4267974	-	LSU ribosomal protein L33p @ LSU ribosomal protein L33p, zinc-independent
SmUMH9_4057	BVG96_20215	21	7	15594.4	23235.8	0.316613	-1.65921	3.15843	4.10711e-06	0.000130727	4281653	4283734	+	ATP-dependent DNA helicase RecG (EC 3.6.1.-)
SmUMH9_4065	BVG96_20255	32	11	36564.8	263.55	0.0175157	-5.8352	57.0915	0	0	4291561	4293384	-	GTP-binding protein TypA/BipA
SmUMH9_4066	BVG96_20265	15	7	266.361	340.741	0.227181	-2.13809	4.40178	0.00065778	0.0146574	4293755	4295164	+	Glutamine synthetase type I (EC 6.3.1.2)
SmUMH9_4073	BVG96_20305	24	8	583.596	3.29056	0.0264225	-5.24209	37.8466	0	0	4302091	4304892	-	DNA polymerase I (EC 2.7.7.7)
SmUMH9_4099	BVG96_20435	9	4	3562.82	2536.28	0.0559922	-4.15863	17.8596	6.06013e-05	0.00166999	4333061	4333681	+	rRNA small subunit 7-methylguanosine (m7G) methyltransferase GidB
SmUMH9_4101	BVG96_20445	3	2	13.6389	0.257854	0.109263	-3.19412	9.15222	0.00216023	0.0382323	4334862	4335506	+	ATP synthase F0 sector subunit a
SmUMH9_4102	BVG96_20450	4	2	27.4567	0.785766	0.0488361	-4.35591	20.4767	0.000351953	0.00870553	4335556	4335795	+	ATP synthase F0 sector subunit c (EC 3.6.3.14)
SmUMH9_4105	BVG96_20465	4	1	49.3412	0.926306	0.0505876	-4.30507	19.7677	0.000174526	0.00447878	4336884	4338425	+	ATP synthase alpha chain (EC 3.6.3.14)
SmUMH9_4106	BVG96_20470	11	4	143.342	73.2074	0.0430946	-4.53635	23.2048	8.99025e-11	5.34985e-09	4338485	4339348	+	ATP synthase gamma chain (EC 3.6.3.14)
SmUMH9_4107	BVG96_20475	10	4	80.6711	1.5613	0.0960541	-3.38001	10.4108	3.44436e-07	1.29748e-05	4339381	4340763	+	ATP synthase beta chain (EC 3.6.3.14)
SmUMH9_4172	BVG96_20785	9	4	3636.73	980.599	0.306284	-1.70706	3.26495	0.00043455	0.0104957	4407326	4407952	-	Manganese superoxide dismutase (EC 1.15.1.1)
SmUMH9_4251	BVG96_21185	8	3	4656.64	1619.46	0.149004	-2.74658	6.71123	3.00917e-06	9.80608e-05	4499705	4500031	+	Thioredoxin
SmUMH9_4253	BVG96_21195	38	12	55225.5	6679.77	0.142935	-2.80657	6.9962	0	0	4502003	4503085	+	Undecaprenyl-phosphate N-acetylglucosaminyl 1-phosphate transferase (EC 2.7.8.-)
SmUMH9_4254	BVG96_21200	34	15	25617	22301.2	0.17108	-2.54726	5.84521	2.79776e-14	2.39325e-12	4503103	4504158	+	regulator of length of O-antigen component of lipopolysaccharide chains
SmUMH9_4255	BVG96_21205	4	2	93.9889	0	0.0286231	-5.12668	34.9368	2.12328e-07	8.46425e-06	4504367	4505374	+	UDP-N-acetylglucosamine 2-epimerase (EC 5.1.3.14)
SmUMH9_4258	BVG96_21220	3	1	673.515	2.22634	0.0167087	-5.90325	59.849	1.42258e-06	4.90849e-05	4507746	4508627	+	Glucose-1-phosphate thymidylyltransferase (EC 2.7.7.24)
SmUMH9_4261	BVG96_21235	29	12	6863.26	75.4843	0.00866293	-6.85093	115.434	0	0	4510455	4511705	+	WzxE protein
SmUMH9_4262	BVG96_21240	12	6	8196.88	361.381	0.0382356	-4.70894	26.1536	2.22045e-16	2.27929e-14	4511702	4512787	+	4-alpha-L-fucosyltransferase (EC 2.4.1.-)
SmUMH9_4264	BVG96_21250	12	5	12653.6	3323.08	0.216771	-2.20576	4.61317	1.20704e-05	0.000369857	4514166	4514906	+	Probable UDP-N-acetyl-D-mannosaminuronic acid transferase (EC 2.4.1.-)
SmUMH9_4276	BVG96_21310	5	2	832.799	295.285	0.164414	-2.60459	6.08219	0.000712713	0.0153488	4525349	4525561	+	FIG00545237: hypothetical protein
SmUMH9_4277	BVG96_21315	16	7	1948.83	237.076	0.0543135	-4.20254	18.4116	0	0	4525633	4526457	+	Diaminopimelate epimerase (EC 5.1.1.7)
SmUMH9_4278	BVG96_21320	3	2	50.3078	0.214306	0.0353178	-4.82346	28.3144	5.0855e-07	1.86438e-05	4526454	4527167	+	Protein of unknown function DUF484
SmUMH9_4279	BVG96_21325	9	4	211.496	6.64621	0.0567436	-4.1394	17.6231	2.69222e-10	1.51428e-08	4527164	4528075	+	Tyrosine recombinase XerC
SmUMH9_4281	BVG96_21335	21	8	14353.1	5157.76	0.274184	-1.86678	3.64718	2.386e-08	1.06488e-06	4528870	4531032	+	ATP-dependent DNA helicase UvrD/PcrA
SmUMH9_4307	BVG96_21475	17	4	7010.88	2899.81	0.386131	-1.37284	2.58979	0.000918484	0.0185778	4556399	4556917	-	16S rRNA (guanine(966)-N(2))-methyltransferase (EC 2.1.1.171) ## SSU rRNA m(2)G966
SmUMH9_4339	BVG96_21630	14	7	321.828	3.07679	0.0339527	-4.88033	29.4528	0	0	4589679	4591310	+	Ubiquinone biosynthesis monooxygenase UbiB
SmUMH9_4343	BVG96_21650	13	6	1226.52	526.947	0.123532	-3.01704	8.09506	9.75278e-08	3.96484e-06	4593055	4593837	+	Deoxyribonuclease TatD
SmUMH9_4345	BVG96_21660	14	5	20140.3	3680.32	0.200031	-2.3217	4.99923	2.11289e-08	9.53355e-07	4594920	4595408	-	Transcriptional activator RfaH
SmUMH9_4348	BVG96_21675	22	9	11636.2	1686.12	0.253313	-1.98101	3.94769	2.30968e-09	1.18544e-07	4598013	4598714	+	NAD(P)H-flavin reductase (EC 1.5.1.29) (EC 1.16.1.3)
SmUMH9_4392	BVG96_21900	13	5	23149.5	2225.67	0.0883195	-3.50112	11.3225	4.01488e-10	2.22772e-08	4644463	4644912	-	hypothetical protein
SmUMH9_4433	BVG96_22100	11	5	8912.08	9132.92	0.133752	-2.90236	7.4765	1.76028e-06	5.92435e-05	4699855	4700838	-	Lysyl-lysine 2,3-aminomutase
SmUMH9_4443	BVG96_22150	11	4	1037.65	74.7058	0.0491807	-4.34576	20.3332	1.14504e-08	5.22393e-07	4706758	4707735	+	Translation elongation factor P Lys34:lysine transferase
SmUMH9_4456	BVG96_22215	5	2	83.7525	46.3091	0.139075	-2.84606	7.19034	0.000902176	0.0184295	4721716	4722612	+	tRNA dimethylallyltransferase (EC 2.5.1.75)
SmUMH9_4460	BVG96_22235	20	10	3234.16	1744.71	0.111635	-3.16314	8.95779	8.37878e-10	4.41068e-08	4725737	4726741	+	HflC protein
SmUMH9_4462		5	3	241.633	12.0441	0.0587716	-4.08874	17.015	2.56613e-07	1.01313e-05	4727080	4727265	-	FIG00639842: hypothetical protein
SmUMH9_4463	BVG96_22245	21	12	1802.35	235.116	0.045669	-4.45264	21.8967	0	0	4727284	4728402	+	Adenylosuccinate synthetase (EC 6.3.4.4)
SmUMH9_4510	BVG96_22480	6	3	4850.08	99.1264	0.0191181	-5.70891	52.3063	1.55431e-15	1.48419e-13	4771409	4771702	-	FIG004454: RNA binding protein
SmUMH9_4524	BVG96_22550	20	10	4049.26	695.764	0.0269335	-5.21445	37.1285	0	0	4784567	4786684	+	Polyribonucleotide nucleotidyltransferase (EC 2.7.7.8)
SmUMH9_4525	BVG96_22555	8	5	990.045	285.598	0.0487893	-4.35729	20.4963	3.35665e-11	2.05707e-09	4786855	4787697	+	Lipoprotein nlpI precursor
SmUMH9_4559	BVG96_22745	37	14	2525.8	1615.57	0.0392142	-4.67248	25.501	0	0	4822022	4823686	-	Trehalose-6-phosphate hydrolase (EC 3.2.1.93)
SmUMH9_4579	BVG96_22840	4	3	669.298	3.47372	0.0192223	-5.70107	52.0228	5.36914e-06	0.000169582	4848237	4848686	-	DNA polymerase III chi subunit (EC 2.7.7.7)
SmUMH9_4582	BVG96_22855	8	2	4970.22	1829.2	0.211517	-2.24116	4.72776	0.000451991	0.0107291	4851659	4852729	+	FIG000906: Predicted Permease
SmUMH9_4713	BVG96_23510	25	12	26432.6	925.121	0.0465708	-4.42443	21.4727	0	0	4988273	4989862	+	Peptide chain release factor 3
SmUMH9_4745	BVG96_23670	14	6	2371.67	3229.73	0.0908248	-3.46077	11.0102	4.88233e-09	2.44474e-07	5022554	5023270	-	Aerobic respiration control protein arcA
