# Supplementary material for: Capsule Production and Glucose Metabolism Dictate Fitness during Serratia marcescens Bacteremia
Source: mBio. 2017 May 23;8(3):e00740-17. doi: 10.1128/mBio.00740-17 (PMC5442460; doi:10.1128/mBio.00740-17)
Supplement: DATA SET S2 [file mbo003173325sd2.xlsx]

## Sheet: ESSENTIALSanalysis
locus_tag	logConc	logFC	P.Value	adj.P.Val	Start	Stop	Strand	Length	Product (RAST)
SmUMH9_0001	-11.6425	3.08201	0.871489	0.944763	357	2816	+	2460	Aspartokinase (EC 2.7.2.4) / Homoserine dehydrogenase (EC 1.1.1.3)
SmUMH9_0002	-13.7284	1.50114	0.496308	0.926363	2818	3747	+	930	Homoserine kinase (EC 2.7.1.39)
SmUMH9_0003	-13.128	2.07577	0.644113	0.926363	3751	5040	+	1290	Threonine synthase (EC 4.2.3.1)
SmUMH9_0004	-13.9818	1.17487	0.437845	0.926363	5087	5863	-	777	UPF0246 protein YaaA
SmUMH9_0005	-13.3142	1.07363	0.474259	0.926363	5970	7406	-	1437	Sodium/alanine symporter
SmUMH9_0006	-13.4775	1.30711	0.492299	0.926363	7790	8743	+	954	Transaldolase (EC 2.2.1.2)
SmUMH9_0007	-12.4118	5.17598	0.910648	0.946471	8894	9481	+	588	Molybdopterin biosynthesis molybdochelatase MogA
SmUMH9_0008	-13.1247	1.03205	0.443431	0.926363	9606	10913	+	1308	L-Proline/Glycine betaine transporter ProP
SmUMH9_0009	-13.4641	2.40273	0.67035	0.926363	10958	11644	-	687	YaaH protein
SmUMH9_0010	NA	NA	NA	NA	11658	11819	-	162	YaaH protein
SmUMH9_0011	-17.8392	-9.16524	1.12745e-16	6.43492e-14	11883	13796	+	1914	Chaperone protein DnaK
SmUMH9_0012	-18.1841	-7.89228	3.02055e-13	8.78459e-12	13903	15027	+	1125	Chaperone protein DnaJ
SmUMH9_0013	-12.3617	3.21412	0.86131	0.943485	15264	16430	+	1167	Na+/H+ antiporter NhaA type
SmUMH9_0014	-12.5214	3.74537	0.90338	0.946364	16623	17522	+	900	Transcriptional activator NhaR
SmUMH9_0015	-19.6856	-6.6642	4.97931e-09	4.29783e-08	17633	17782	+	150	hypothetical protein
SmUMH9_0016	-18.4734	-7.40981	1.18371e-11	1.72127e-10	18248	19186	+	939	Riboflavin kinase (EC 2.7.1.26) / FMN adenylyltransferase (EC 2.7.7.2)
SmUMH9_0017	-17.2998	-8.69253	2.03764e-15	2.90877e-13	19219	22035	+	2817	Isoleucyl-tRNA synthetase (EC 6.1.1.5)
SmUMH9_0018	-17.2979	-4.59605	0.000148954	0.00100461	22028	22558	+	531	Lipoprotein signal peptidase (EC 3.4.23.36)
SmUMH9_0019	-19.5339	-6.93995	6.52098e-10	6.40318e-09	22560	23030	+	471	FKBP-type peptidyl-prolyl cis-trans isomerase SlpA (EC 5.2.1.8)
SmUMH9_0020	-18.1219	-7.91218	4.45594e-13	1.16562e-11	23011	23964	+	954	4-hydroxy-3-methylbut-2-enyl diphosphate reductase (EC 1.17.1.2)
SmUMH9_0021	-12.3316	3.27433	0.8217	0.942538	24239	25165	-	927	Transcriptional regulator, LysR family
SmUMH9_0022	-13.3128	1.85035	0.558622	0.926363	25356	26321	+	966	PvcA protein, related to known isonitrile synthases
SmUMH9_0023	-11.9771	4.67373	0.955974	0.967844	26418	27281	+	864	PvcB protein, related to amino acid oxidizing enzymes
SmUMH9_0024	-13.8926	0.842612	0.39429	0.926363	27291	28565	+	1275	N-glycosyltransferase
SmUMH9_0025	-18.0956	-7.40302	1.6072e-11	2.27197e-10	28829	29650	+	822	4-hydroxy-tetrahydrodipicolinate reductase (EC 1.17.1.8)
SmUMH9_0026	-12.4661	3.77477	0.894324	0.945194	30199	31269	+	1071	Carbamoyl-phosphate synthase small chain (EC 6.3.5.5)
SmUMH9_0027	-11.0259	3.62199	0.923452	0.950515	31287	34511	+	3225	Carbamoyl-phosphate synthase large chain (EC 6.3.5.5)
SmUMH9_0028	-12.211	4.05395	0.919151	0.948146	34688	35245	+	558	Glutathione-regulated potassium-efflux system ancillary protein KefF
SmUMH9_0029	-13.592	0.879188	0.394644	0.926363	35238	37091	+	1854	Glutathione-regulated potassium-efflux system protein KefC
SmUMH9_0030	-14.8868	0.777343	0.343715	0.926363	37127	37741	-	615	Threonine efflux protein
SmUMH9_0031	-14.1381	1.48284	0.446224	0.926363	37869	38669	+	801	FIG023911: putative membrane protein
SmUMH9_0032	-14.0581	2.14591	0.524266	0.926363	38666	39130	+	465	FIG001826: putative inner membrane protein
SmUMH9_0033	-18.2138	-6.55069	1.64537e-09	1.51162e-08	39274	39756	+	483	Dihydrofolate reductase (EC 1.5.1.3)
SmUMH9_0034	-11.854	3.12173	0.885761	0.944763	39937	41826	+	1890	Putative phosphatase
SmUMH9_0035	-14.34	0.650817	0.347924	0.926363	41871	42722	-	852	Bis(5'-nucleosyl)-tetraphosphatase, symmetrical (EC 3.6.1.41)
SmUMH9_0036	-14.1784	2.19423	0.56709	0.926363	42725	43102	-	378	ApaG protein
SmUMH9_0037	-16.9923	-4.8462	9.54142e-05	0.000648306	43115	43933	-	819	SSU rRNA (adenine(1518)-N(6)/adenine(1519)-N(6))- dimethyltransferase (EC 2.1.1.182)
SmUMH9_0038	-14.7401	-0.773165	0.193041	0.859088	43926	44918	-	993	4-hydroxythreonine-4-phosphate dehydrogenase (EC 1.1.1.262)
SmUMH9_0039	-18.4366	-7.91519	3.21405e-13	9.28819e-12	44905	46206	-	1302	Survival protein SurA precursor (Peptidyl-prolyl cis-trans isomerase SurA) (EC 5.2.1.8)
SmUMH9_0040	-16.8811	-9.03508	3.34836e-16	1.27405e-13	46272	48542	-	2271	Outer membrane protein Imp, required for envelope biogenesis / Organic solvent tolerance protein precursor
SmUMH9_0041	-19.1113	-6.98956	2.07801e-10	2.25407e-09	48546	48749	+	204	hypothetical protein
SmUMH9_0042	-13.5824	2.37216	0.644833	0.926363	48860	49681	+	822	DnaJ-like protein DjlA
SmUMH9_0043	-14.5931	1.07599	0.397682	0.926363	49874	50524	-	651	Ribosomal large subunit pseudouridine synthase A (EC 4.2.1.70)
SmUMH9_0044	-12.4582	1.75083	0.64674	0.926363	50582	53488	-	2907	RNA polymerase associated protein RapA (EC 3.6.1.-)
SmUMH9_0045	-11.4106	3.51041	0.910924	0.946471	53735	56101	-	2367	DNA polymerase II (EC 2.7.7.7)
SmUMH9_0046	-13.546	3.17013	0.761766	0.934285	56316	57086	+	771	DedA family inner membrane protein YabI
SmUMH9_0047	-15.424	2.58413	0.521338	0.926363	57113	57406	-	294	Acetolactate synthase small subunit (EC 2.2.1.6)
SmUMH9_0048	-14.129	0.217968	0.303559	0.926363	57410	59104	-	1695	Acetolactate synthase large subunit (EC 2.2.1.6)
SmUMH9_0049	-14.6816	2.28264	0.556882	0.926363	59418	60122	-	705	Thiamin ABC transporter, ATPase component / Thiamine transport ATP-binding protein thiQ
SmUMH9_0050	-13.3452	1.30936	0.473449	0.926363	60109	61716	-	1608	Thiamin ABC transporter, transmembrane component
SmUMH9_0051	-13.8426	0.646482	0.374794	0.926363	61692	62678	-	987	Thiamin ABC transporter, substrate-binding component
SmUMH9_0052	-12.9159	2.49988	0.739453	0.931279	62892	64553	-	1662	SgrR, sugar-phosphate stress, transcriptional activator of SgrS small RNA
SmUMH9_0053	-15.1467	2.10954	0.501026	0.926363	64645	64818	+	174	Sugar-phosphate stress protein SgrT (embedded in SgrS)
SmUMH9_0054	-12.0293	3.94117	0.899909	0.946364	64973	66169	+	1197	Putative transport protein
SmUMH9_0055	-12.2781	2.82479	0.833311	0.942538	66314	67786	+	1473	2-oxoglutarate/malate translocator
SmUMH9_0056	-15.243	-0.726832	0.200958	0.879744	67825	68427	-	603	3-isopropylmalate dehydratase small subunit (EC 4.2.1.33)
SmUMH9_0057	-13.1198	2.71845	0.756815	0.933921	68437	69837	-	1401	3-isopropylmalate dehydratase large subunit (EC 4.2.1.33)
SmUMH9_0058	-12.6743	3.69829	0.900656	0.946364	69839	70936	-	1098	3-isopropylmalate dehydrogenase (EC 1.1.1.85)
SmUMH9_0059	-12.1198	3.24443	0.879439	0.944763	70933	72507	-	1575	2-isopropylmalate synthase (EC 2.3.3.13)
SmUMH9_0060	-12.4316	2.62093	0.762328	0.934485	73380	74327	+	948	Probable transcriptional activator for leuABCD operon
SmUMH9_0061	-11.429	4.18875	0.971979	0.978645	74794	76602	+	1809	Long-chain-fatty-acid--CoA ligase (EC 6.2.1.3)
SmUMH9_0062	-11.3944	3.54286	0.947822	0.962151	76943	78637	+	1695	Acetolactate synthase large subunit (EC 2.2.1.6)
SmUMH9_0063	-14.3759	2.1201	0.521802	0.926363	78640	79131	+	492	Acetolactate synthase small subunit (EC 2.2.1.6)
SmUMH9_0064	-12.5793	3.03569	0.847231	0.942844	79350	80354	+	1005	Fructose repressor FruR, LacI family
SmUMH9_0065	-13.0836	3.16364	0.777321	0.937205	80392	80832	-	441	Putative membrane protein
SmUMH9_0066	-18.8527	-7.70564	1.98908e-12	3.80617e-11	81714	82154	+	441	Cell division protein MraZ
SmUMH9_0067	-18.2719	-7.58578	4.61662e-12	7.66527e-11	82157	83098	+	942	rRNA small subunit methyltransferase H
SmUMH9_0068	NA	NA	NA	NA	83095	83415	+	321	Cell division protein FtsL
SmUMH9_0069	-16.4022	-7.07405	2.6625e-10	2.80115e-09	83458	85221	+	1764	Cell division protein FtsI [Peptidoglycan synthetase] (EC 2.4.1.129)
SmUMH9_0070	-18.1981	-8.45867	1.29617e-14	1.05684e-12	85298	86695	+	1398	UDP-N-acetylmuramoylalanyl-D-glutamate--2,6- diaminopimelate ligase (EC 6.3.2.13)
SmUMH9_0071	-18.0375	-8.37308	4.16345e-14	2.02238e-12	86728	88053	+	1326	UDP-N-acetylmuramoylalanyl-D-glutamyl-2,6- diaminopimelate--D-alanyl-D-alanine ligase (EC 6.3.2.10)
SmUMH9_0072	-16.4326	-5.67992	7.86101e-07	5.75214e-06	88047	89129	+	1083	Phospho-N-acetylmuramoyl-pentapeptide- transferase (EC 2.7.8.13)
SmUMH9_0073	-17.9367	-8.05601	2.61158e-13	7.79377e-12	89132	90451	+	1320	UDP-N-acetylmuramoylalanine--D-glutamate ligase (EC 6.3.2.9)
SmUMH9_0074	-18.2392	-8.77656	2.17937e-15	3.01546e-13	90448	91650	+	1203	Cell division protein FtsW
SmUMH9_0075	-18.54	-8.0332	1.64054e-13	5.46767e-12	91654	92718	+	1065	UDP-N-acetylglucosamine--N-acetylmuramyl- (pentapeptide) pyrophosphoryl-undecaprenol N-acetylglucosamine transferase (EC 2.4.1.227)
SmUMH9_0076	-18.0481	-8.91082	7.61133e-16	2.22326e-13	92800	94278	+	1479	UDP-N-acetylmuramate--alanine ligase (EC 6.3.2.8)
SmUMH9_0077	-18.0434	-7.75505	1.06865e-12	2.29082e-11	94271	95191	+	921	D-alanine--D-alanine ligase (EC 6.3.2.4)
SmUMH9_0078	-18.215	-7.64172	3.01857e-12	5.30107e-11	95193	96044	+	852	Cell division protein FtsQ
SmUMH9_0079	-17.8164	-8.96572	5.53907e-16	1.94549e-13	96041	97297	+	1257	Cell division protein FtsA
SmUMH9_0080	-18.3486	-8.63402	6.89896e-15	7.32573e-13	97372	98526	+	1155	Cell division protein FtsZ (EC 3.4.24.-)
SmUMH9_0081	-18.5185	-8.70539	3.76074e-15	4.64096e-13	98630	99547	+	918	UDP-3-O-[3-hydroxymyristoyl] N-acetylglucosamine deacetylase (EC 3.5.1.108)
SmUMH9_0082	NA	NA	NA	NA	99652	99852	-	201	Zn-ribbon-containing, possibly RNA-binding protein and truncated derivatives
SmUMH9_0083	-19.0423	-6.85165	5.0885e-10	5.0952e-09	100263	100724	+	462	Secretion monitor precursor
SmUMH9_0084	-16.8901	-8.21642	3.82562e-14	1.87825e-12	100807	103515	+	2709	Protein export cytoplasm protein SecA ATPase RNA helicase (TC 3.A.5.1.1)
SmUMH9_0085	-19.2561	-7.27917	3.36828e-11	4.3201e-10	103595	103999	+	405	Mutator mutT protein (7,8-dihydro-8-oxoguanine-triphosphatase) (EC 3.6.1.-)
SmUMH9_0086	-19.7018	-5.97152	3.81962e-07	2.8544e-06	104039	104230	-	192	FIG003276: zinc-binding protein
SmUMH9_0087	-14.3173	3.49333	0.683288	0.926794	104282	105034	-	753	FIG002842: hypothetical protein
SmUMH9_0088	-19.1483	-7.42483	9.6049e-12	1.44263e-10	105040	105654	-	615	Dephospho-CoA kinase (EC 2.7.1.24)
SmUMH9_0089	-13.4105	1.51068	0.522654	0.926363	106017	107060	+	1044	GMP reductase (EC 1.7.1.7)
SmUMH9_0090	-13.416	1.9563	0.57041	0.926363	107113	108312	-	1200	Type IV fimbrial assembly protein PilC
SmUMH9_0091	-14.1627	0.225494	0.31056	0.926363	108309	109751	-	1443	Type IV fimbrial assembly, ATPase PilB
SmUMH9_0092	-14.7892	1.65471	0.45192	0.926363	109757	110194	-	438	Type IV pilin PilA
SmUMH9_0093	-15.0608	-0.689449	0.199764	0.876521	110384	111274	-	891	Quinolinate phosphoribosyltransferase [decarboxylating] (EC 2.4.2.19)
SmUMH9_0094	NA	NA	NA	NA	111359	111499	+	141	N-acetylmuramoyl-L-alanine amidase (EC 3.5.1.28) AmpD
SmUMH9_0095	-14.7268	0.305573	0.29661	0.926363	111509	111955	+	447	N-acetylmuramoyl-L-alanine amidase (EC 3.5.1.28) AmpD
SmUMH9_0096	-14.5076	0.123263	0.278205	0.926363	111955	112809	+	855	AmpE protein
SmUMH9_0097	-17.7992	-7.89642	3.5351e-13	9.96374e-12	112870	114159	-	1290	Glutamate-1-semialdehyde aminotransferase (EC 5.4.3.8)
SmUMH9_0098	-12.908	1.56502	0.583209	0.926363	114367	115773	+	1407	H(+)/Cl(-) exchange transporter ClcA
SmUMH9_0099	-18.9252	-7.29936	1.5291e-11	2.16829e-10	115863	116207	+	345	probable iron binding protein from the HesB_IscA_SufA family
SmUMH9_0100	NA	NA	NA	NA	116264	116509	-	246	hypothetical protein
SmUMH9_0101	-19.2776	-7.32218	1.76985e-11	2.44882e-10	116710	117324	-	615	Putative inner membrane protein
SmUMH9_0102	-19.0396	-7.20724	2.72461e-11	3.56463e-10	117324	118109	-	786	Vitamin B12 ABC transporter, B12-binding component BtuF
SmUMH9_0103	-18.0713	-4.90953	3.41344e-05	0.000236148	118132	118833	-	702	5'-methylthioadenosine nucleosidase (EC 3.2.2.16) / S-adenosylhomocysteine nucleosidase (EC 3.2.2.9)
SmUMH9_0104	-11.7272	3.46022	0.91134	0.946471	118900	120480	+	1581	Deoxyguanosinetriphosphate triphosphohydrolase (EC 3.1.5.1)
SmUMH9_0105	-14.0914	0.0114267	0.27788	0.926363	120661	122100	+	1440	HtrA protease/chaperone protein
SmUMH9_0106	-12.9895	0.610138	0.401583	0.926363	122166	124892	-	2727	BarA sensory histidine kinase (= VarS = GacS)
SmUMH9_0107	-12.2332	2.96578	0.845757	0.942844	124959	126308	+	1350	23S rRNA (Uracil-5-) -methyltransferase RumA (EC 2.1.1.-)
SmUMH9_0108	-12.0547	2.5578	0.803003	0.941588	126318	128549	+	2232	GTP pyrophosphokinase (EC 2.7.6.5), (p)ppGpp synthetase I / Guanosine-3',5'-bis(diphosphate) 3'-pyrophosphohydrolase (EC 3.1.7.2)
SmUMH9_0109	-14.4422	1.6666	0.470691	0.926363	128652	129446	+	795	Nucleoside triphosphate pyrophosphohydrolase MazG (EC 3.6.1.8)
SmUMH9_0110	-17.1161	-8.16907	6.08748e-14	2.69859e-12	129795	131432	+	1638	CTP synthase (EC 6.3.4.2)
SmUMH9_0111	-17.7959	-8.31022	3.28999e-14	1.74675e-12	131514	132809	+	1296	Enolase (EC 4.2.1.11)
SmUMH9_0112	-11.9497	2.00774	0.742637	0.931279	133108	134298	+	1191	FAD-dependent pyridine nucleotide-disulphide oxidoreductase
SmUMH9_0113	-15.2253	0.421335	0.311533	0.926363	134295	134690	+	396	FIG01055966: hypothetical protein
SmUMH9_0114	-12.8395	2.65259	0.765208	0.935479	134727	135434	+	708	Methionine gamma-lyase (EC 4.4.1.11)
SmUMH9_0115	-14.871	1.90382	0.481821	0.926363	135460	135921	+	462	Methionine gamma-lyase (EC 4.4.1.11)
SmUMH9_0116	-12.9771	1.98342	0.627793	0.926363	135958	137295	-	1338	Histidine transport protein (permease)
SmUMH9_0117	-15.5972	-1.86365	0.0871963	0.464572	137455	138990	-	1536	Histidine ammonia-lyase (EC 4.3.1.3)
SmUMH9_0118	-13.9533	0.156585	0.310677	0.926363	138987	140678	-	1692	Urocanate hydratase (EC 4.2.1.49)
SmUMH9_0119	-19.6528	-6.59866	6.88405e-09	5.83165e-08	140860	140979	+	120	hypothetical protein
SmUMH9_0120	-13.0604	2.21094	0.675886	0.926363	141059	142399	-	1341	4-hydroxybenzoate transporter
SmUMH9_0121	-15.1277	0.29546	0.31539	0.926363	142726	143397	+	672	Queuosine Biosynthesis QueE Radical SAM
SmUMH9_0122	-15.5477	1.03257	0.387693	0.926363	143427	143786	-	360	6-carboxytetrahydropterin synthase (EC 4.1.2.50) @ Queuosine biosynthesis QueD, PTPS-I
SmUMH9_0123	-12.5412	1.83221	0.653363	0.926363	144250	146025	+	1776	Sulfite reductase [NADPH] flavoprotein alpha-component (EC 1.8.1.2)
SmUMH9_0124	-12.6083	2.78311	0.783353	0.938806	146025	147740	+	1716	Sulfite reductase [NADPH] hemoprotein beta-component (EC 1.8.1.2)
SmUMH9_0125	-13.2659	2.79904	0.625672	0.926363	147803	148537	+	735	Phosphoadenylyl-sulfate reductase [thioredoxin] (EC 1.8.4.8)
SmUMH9_0126	-13.389	1.28512	0.460901	0.926363	148595	149704	-	1110	Alkaline phosphatase isozyme conversion protein precursor (EC 3.4.11.-)
SmUMH9_0127	-13.2324	3.07227	0.784711	0.938806	149927	151357	+	1431	Siroheme synthase / Precorrin-2 oxidase (EC 1.3.1.76) / Sirohydrochlorin ferrochelatase (EC 4.99.1.4) / Uroporphyrinogen-III methyltransferase (EC 2.1.1.107)
SmUMH9_0128	-13.7116	1.71512	0.531713	0.926363	151380	152288	+	909	Sulfate adenylyltransferase subunit 2 (EC 2.7.7.4)
SmUMH9_0129	-12.985	1.62088	0.551764	0.926363	152300	153727	+	1428	Sulfate adenylyltransferase subunit 1 (EC 2.7.7.4)
SmUMH9_0130	-14.6945	1.1619	0.391758	0.926363	153729	154355	+	627	Adenylylsulfate kinase (EC 2.7.1.25)
SmUMH9_0131	-14.7434	2.15911	0.505914	0.926363	154440	154766	+	327	Putative cytochrome oxidase subunit
SmUMH9_0132	-14.8754	2.95624	0.582785	0.926363	154819	155541	-	723	Glutamate transport ATP-binding protein
SmUMH9_0133	-13.4239	1.94042	0.568614	0.926363	155525	156289	-	765	Amino acid ABC transporter, permease protein
SmUMH9_0134	-12.8962	2.99581	0.788382	0.939883	156473	157243	-	771	Glutamine ABC transporter, periplasmic glutamine-binding protein (TC 3.A.1.3.2)
SmUMH9_0135	-19.0796	-7.60817	2.57691e-12	4.60353e-11	157611	157967	+	357	Cell division protein DivIC (FtsB), stabilizes FtsL against RasP cleavage
SmUMH9_0136	-18.6925	-7.84795	4.56958e-13	1.16562e-11	158001	158678	+	678	2-C-methyl-D-erythritol 4-phosphate cytidylyltransferase (EC 2.7.7.60)
SmUMH9_0137	-18.9883	-7.7144	7.70071e-13	1.78823e-11	158689	159162	+	474	2-C-methyl-D-erythritol 2,4-cyclodiphosphate synthase (EC 4.6.1.12)
SmUMH9_0138	-13.3524	2.08351	0.618147	0.926363	159167	160213	+	1047	tRNA pseudouridine 13 synthase (EC 4.2.1.-)
SmUMH9_0139	-13.0672	2.05994	0.631841	0.926363	160194	160955	+	762	5-nucleotidase SurE (EC 3.1.3.5)
SmUMH9_0140	-13.5173	4.19837	0.894188	0.945194	160949	161575	+	627	Protein-L-isoaspartate O-methyltransferase (EC 2.1.1.77)
SmUMH9_0141	-17.1425	-8.25377	5.31079e-14	2.4744e-12	161997	162899	+	903	Lipoprotein NlpD
SmUMH9_0142	-13.3745	1.44518	0.51943	0.926363	162954	163952	+	999	RNA polymerase sigma factor RpoS
SmUMH9_0143	-11.8979	2.2354	0.784867	0.938806	164032	166608	-	2577	DNA mismatch repair protein MutS
SmUMH9_0144	-12.8366	1.81089	0.616105	0.926363	167144	167761	-	618	Cell filamentation protein fic
SmUMH9_0145	-13.2924	2.2035	0.653697	0.926363	167958	168842	-	885	FIG00953931: hypothetical protein
SmUMH9_0146	-14.607	0.545146	0.320749	0.926363	168980	169951	-	972	FIG00553873: hypothetical protein
SmUMH9_0147	-14.8369	0.0853633	0.280198	0.926363	169964	170764	-	801	Glucose 1-dehydrogenase (EC 1.1.1.47)
SmUMH9_0148	-15.3355	-0.671389	0.202027	0.881414	170886	171764	+	879	Transcriptional regulator, LysR family
SmUMH9_0149	-15.0107	1.62453	0.436511	0.926363	172181	172498	+	318	PTS system, chitobiose-specific IIB component (EC 2.7.1.69)
SmUMH9_0150	-12.8738	2.19005	0.647027	0.926363	172511	173872	+	1362	PTS system, chitobiose-specific IIC component (EC 2.7.1.69)
SmUMH9_0151	-12.6998	1.26761	0.536304	0.926363	173916	175301	+	1386	Beta-glucosidase (EC 3.2.1.21)
SmUMH9_0152	-12.4695	2.76285	0.823097	0.942538	175317	176165	+	849	N,N'-diacetylchitobiose-specific regulator ChbR, AraC family
SmUMH9_0153	-13.4035	2.52392	0.699811	0.927007	176314	177075	+	762	Cellobiose phosphotransferase system YdjC-like protein
SmUMH9_0154	-12.9371	1.88495	0.60531	0.926363	177087	178466	-	1380	Putative membrane protein
SmUMH9_0155	-19.3548	-7.06362	1.69343e-10	1.87675e-09	178710	179198	+	489	C-terminal domain of CinA type S; Protein Implicated in DNA repair function with RecA and MutS
SmUMH9_0156	-15.2851	-2.37595	0.0484506	0.281099	179310	180374	+	1065	RecA protein
SmUMH9_0157	-14.1253	1.28644	0.425378	0.926363	180432	180947	+	516	Regulatory protein RecX
SmUMH9_0158	NA	NA	NA	NA	180988	181131	-	144	hypothetical protein
SmUMH9_0159	-17.2302	-8.78664	8.83406e-16	2.24091e-13	181189	183708	+	2520	Alanyl-tRNA synthetase (EC 6.1.1.7)
SmUMH9_0160	-18.0213	-3.33572	0.00875001	0.0557218	184024	184146	+	123	Carbon storage regulator
SmUMH9_0161	NA	NA	NA	NA	184458	184547	+	90	tRNA-Ser-GCT
SmUMH9_0162	NA	NA	NA	NA	184554	184627	+	74	tRNA-Arg-ACG
SmUMH9_0163	NA	NA	NA	NA	184689	184762	+	74	tRNA-Arg-ACG
SmUMH9_0164	NA	NA	NA	NA	184818	184891	+	74	tRNA-Arg-ACG
SmUMH9_0165	-13.9975	3.23792	0.689588	0.926953	185073	185639	+	567	Putative phosphatase YqaB
SmUMH9_0166	-14.8729	1.90003	0.455628	0.926363	185765	186064	+	300	Putative membrane protein
SmUMH9_0167	-13.7051	-0.408091	0.239341	0.926363	186180	187709	+	1530	Glutamate--cysteine ligase (EC 6.3.2.2)
SmUMH9_0168	-12.9594	3.41204	0.858984	0.943485	187876	188391	+	516	S-ribosylhomocysteine lyase (EC 4.4.1.21) / Autoinducer-2 production protein LuxS
SmUMH9_0169	-13.4245	1.77892	0.550099	0.926363	188455	189744	-	1290	Magnesium and cobalt efflux protein CorC
SmUMH9_0170	-12.4798	3.99831	0.916584	0.947536	189786	190550	-	765	CcsA-related protein
SmUMH9_0171	-18.3985	-8.09003	1.06584e-13	3.99927e-12	190747	192108	+	1362	Signal recognition particle, subunit Ffh SRP54 (TC 3.A.5.1.1)
SmUMH9_0172	NA	NA	NA	NA	192383	192571	+	189	SSU ribosomal protein S16p
SmUMH9_0173	-17.7025	-6.61675	2.52868e-09	2.27614e-08	192590	193138	+	549	16S rRNA processing protein RimM
SmUMH9_0174	-18.1736	-8.40954	2.07904e-14	1.3004e-12	193191	193958	+	768	tRNA (Guanine37-N1) -methyltransferase (EC 2.1.1.31)
SmUMH9_0175	-14.4197	-0.0510893	0.270727	0.926363	194007	194363	+	357	LSU ribosomal protein L19p
SmUMH9_0176	NA	NA	NA	NA	194507	194707	-	201	Prophage P2 OGR protein
SmUMH9_0177	-14.2064	2.13821	0.517411	0.926363	194798	195313	-	516	Lysozyme (EC 3.2.1.17)
SmUMH9_0178	-15.2765	0.680036	0.334181	0.926363	195297	195518	-	222	extracellular secretory protein nucE
SmUMH9_0179	-12.4025	3.52671	0.862758	0.943485	195768	196532	-	765	FIG01200701: possible membrane protein
SmUMH9_0180	-11.9895	4.14892	0.938322	0.957189	197039	198115	+	1077	2-keto-3-deoxy-D-arabino-heptulosonate-7- phosphate synthase I alpha (EC 2.5.1.54)
SmUMH9_0181	-12.3245	3.28863	0.878717	0.944763	198119	199240	+	1122	Chorismate mutase I (EC 5.4.99.5) / Cyclohexadienyl dehydrogenase (EC 1.3.1.12)(EC 1.3.1.43)
SmUMH9_0182	-13.2671	2.17281	0.582976	0.926363	199299	200456	-	1158	Chorismate mutase I (EC 5.4.99.5) / Prephenate dehydratase (EC 4.2.1.51)
SmUMH9_0183	-12.5541	4.89142	0.96153	0.971101	200748	201089	-	342	Ribosome hibernation protein YfiA
SmUMH9_0184	-18.1687	-8.74645	1.63084e-15	2.65943e-13	201402	202133	-	732	Probable component of the lipoprotein assembly complex (forms a complex with YaeT, YfgL, and NlpB)
SmUMH9_0185	-13.4876	1.15275	0.458568	0.926363	202265	203242	+	978	Ribosomal large subunit pseudouridine synthase D (EC 4.2.1.70)
SmUMH9_0186	-13.2799	2.57859	0.683569	0.926794	203242	203973	+	732	COG1496: Uncharacterized conserved protein
SmUMH9_0187	-10.8503	4.00128	0.932409	0.954997	204104	206677	+	2574	ClpB protein
SmUMH9_0188	-14.293	4.46085	0.830268	0.942538	207188	208712	+	1525	Small Subunit Ribosomal RNA; ssuRNA; SSU rRNA
SmUMH9_0189	NA	NA	NA	NA	208819	208891	+	73	tRNA-Glu-TTC
SmUMH9_0190	-19.2866	-4.17019	0.00101193	0.00670609	209134	212061	+	2928	Large Subunit Ribosomal RNA; lsuRNA; LSU rRNA
SmUMH9_0191	NA	NA	NA	NA	212143	212262	+	120	5S RNA
SmUMH9_0192	NA	NA	NA	NA	212355	212428	+	74	tRNA-Asp-GTC
SmUMH9_0193	-12.691	2.94964	0.779291	0.937712	212707	213447	+	741	Methylglyoxal reductase, acetol producing (EC 1.1.1.-) / 2,5-diketo-D-gluconic acid reductase B (EC 1.1.1.274)
SmUMH9_0194	-13.4166	1.49849	0.474921	0.926363	213491	214378	-	888	LysR family transcriptional regulator YafC
SmUMH9_0195	-12.7296	3.32898	0.865415	0.943485	214836	215504	+	669	hypothetical protein
SmUMH9_0196	-12.1505	2.70116	0.812791	0.942538	215557	216369	-	813	Membrane-bound lytic murein transglycosylase D precursor (EC 3.2.1.-)
SmUMH9_0197	-11.5993	4.08284	0.932825	0.955209	217014	217769	-	756	Hydroxyacylglutathione hydrolase (EC 3.1.2.6)
SmUMH9_0198	-12.7384	3.48114	0.880035	0.944763	217814	218533	+	720	FIG005121: SAM-dependent methyltransferase (EC 2.1.1.-)
SmUMH9_0199	-17.9012	-5.39947	4.3293e-06	3.08868e-05	218530	218997	-	468	Ribonuclease HI (EC 3.1.26.4)
SmUMH9_0200	-18.0982	-7.72042	1.79137e-12	3.52561e-11	219070	219813	+	744	DNA polymerase III epsilon subunit (EC 2.7.7.7)
SmUMH9_0201	-20.3139	-3.581	0.0104283	0.0659495	219958	220031	+	74	tRNA-Asp-GTC
SmUMH9_0202	-10.8335	3.22614	0.906933	0.946471	220140	222380	-	2241	Aerobactin siderophore receptor IutA
SmUMH9_0203	-13.8494	1.83815	0.556924	0.926363	222610	223488	+	879	iron-chelator utilization protein
SmUMH9_0204	-14.0195	1.72011	0.488029	0.926363	223625	224464	+	840	Putative rpiR-family transcriptional regulatory protein
SmUMH9_0205	-14.2054	0.065249	0.291579	0.926363	224673	225917	+	1245	Serine--pyruvate aminotransferase (EC 2.6.1.51) / L-alanine:glyoxylate aminotransferase (EC 2.6.1.44)
SmUMH9_0206	-12.6991	3.22965	0.767141	0.936068	225914	227167	+	1254	N-carbamoyl-L-amino acid hydrolase (EC 3.5.1.87)
SmUMH9_0207	-13.4698	2.19884	0.647803	0.926363	227159	227932	-	774	Aliphatic amidase AmiE (EC 3.5.1.4)
SmUMH9_0208	-12.5205	2.83592	0.807289	0.942538	227920	229080	-	1161	Methionine aminotransferase, PLP-dependent
SmUMH9_0209	-14.5075	0.315881	0.311281	0.926363	229245	229859	+	615	Methylthioribulose-1-phosphate dehydratase (EC 4.2.1.109)
SmUMH9_0210	-13.9643	0.699222	0.36927	0.926363	229856	230545	+	690	2,3-diketo-5-methylthiopentyl-1-phosphate enolase-phosphatase (EC 3.1.3.77)
SmUMH9_0211	-14.8649	1.70226	0.443625	0.926363	230542	231084	+	543	1,2-dihydroxy-3-keto-5-methylthiopentene dioxygenase (EC 1.13.11.54)
SmUMH9_0212	-14.9761	-0.415196	0.232399	0.926363	231102	232130	-	1029	Methylthioribose-1-phosphate isomerase (EC 5.3.1.23)
SmUMH9_0213	-12.4005	3.01647	0.800154	0.940966	232277	233476	+	1200	5-methylthioribose kinase (EC 2.7.1.100)
SmUMH9_0214	-14.4887	3.72954	0.694632	0.926953	233550	233702	-	153	hypothetical protein
SmUMH9_0215	-11.6612	3.38459	0.906808	0.946471	233993	236389	-	2397	Butyryl-CoA dehydrogenase (EC 1.3.99.2)
SmUMH9_0216	-14.2985	3.04891	0.64056	0.926363	236393	236506	+	114	hypothetical protein
SmUMH9_0217	-18.6878	-8.04468	1.2274e-13	4.37836e-12	236696	237277	+	582	Phosphoheptose isomerase 1 (EC 5.3.1.-)
SmUMH9_0218	-13.0061	2.46371	0.698938	0.927007	237375	238178	+	804	Predicted glutamine amidotransferase
SmUMH9_0219	-16.0222	-1.78233	0.0919742	0.486058	238917	239060	+	144	hypothetical protein
SmUMH9_0220	-13.6437	1.34041	0.462167	0.926363	239562	240785	+	1224	Na(+)-translocating NADH-quinone reductase subunit A (EC 1.6.5.-)
SmUMH9_0221	-13.5673	1.19709	0.477745	0.926363	240789	242030	+	1242	Na(+)-translocating NADH-quinone reductase subunit B (EC 1.6.5.-)
SmUMH9_0222	-13.4446	2.64789	0.71297	0.930533	242020	242814	+	795	Na(+)-translocating NADH-quinone reductase subunit C (EC 1.6.5.-)
SmUMH9_0223	-18.7394	-7.21661	1.98246e-11	2.70206e-10	242807	243436	+	630	Na(+)-translocating NADH-quinone reductase subunit D (EC 1.6.5.-)
SmUMH9_0224	-13.4285	2.67995	0.670625	0.926363	243443	244039	+	597	Na(+)-translocating NADH-quinone reductase subunit E (EC 1.6.5.-)
SmUMH9_0225	-12.3807	3.05595	0.861211	0.943485	244055	245278	+	1224	Na(+)-translocating NADH-quinone reductase subunit F (EC 1.6.5.-)
SmUMH9_0226	-13.5661	1.4957	0.485228	0.926363	245279	246310	+	1032	Thiamin biosynthesis lipoprotein ApbE
SmUMH9_0227	-19.5817	-6.45643	2.44942e-08	1.95868e-07	246318	246545	+	228	Probable exported or periplasmic protein in ApbE locus
SmUMH9_0228	-12.091	3.30202	0.87576	0.944763	247017	247550	+	534	FIG00641470: hypothetical protein
SmUMH9_0229	-14.1587	0.0142054	0.278064	0.926363	247555	247974	+	420	hypothetical protein
SmUMH9_0230	-14.3256	1.34848	0.437268	0.926363	248040	248936	-	897	Glycerophosphoryl diester phosphodiesterase (EC 3.1.4.46)
SmUMH9_0231	-14.7283	-0.98064	0.170577	0.799646	249120	250181	+	1062	DNA polymerase IV (EC 2.7.7.7)
SmUMH9_0232	-13.7127	0.637616	0.362334	0.926363	250224	251684	-	1461	Aminoacyl-histidine dipeptidase (Peptidase D) (EC 3.4.13.3)
SmUMH9_0233	-14.2997	1.40019	0.431917	0.926363	252024	252482	+	459	Xanthine-guanine phosphoribosyltransferase (EC 2.4.2.22)
SmUMH9_0234	-12.4413	3.18054	0.878587	0.944763	252624	253871	+	1248	Fermentation/respiration switch protein
SmUMH9_0235	NA	NA	NA	NA	254103	254333	+	231	Curlin genes transcriptional activator
SmUMH9_0236	-15.8169	-1.63416	0.106323	0.551044	254450	255553	+	1104	Glutamate 5-kinase (EC 2.7.2.11) / RNA-binding C-terminal domain PUA
SmUMH9_0237	-13.8528	1.94035	0.56324	0.926363	255563	256816	+	1254	Gamma-glutamyl phosphate reductase (EC 1.2.1.41)
SmUMH9_0238	-15.8106	1.42564	0.438584	0.926363	256997	257069	+	73	tRNA-Thr-CGT
SmUMH9_0239	-12.1798	0.0615186	0.345021	0.926363	257237	258409	+	1173	Phage integrase, Phage P4-associated
SmUMH9_0240	-11.393	-1.91939	0.0668087	0.371557	258540	261644	-	3105	hypothetical protein
SmUMH9_0241	NA	NA	NA	NA	261979	262116	-	138	hypothetical protein
SmUMH9_0242	NA	NA	NA	NA	262233	262364	-	132	hypothetical protein
SmUMH9_0243	-15.3229	1.00012	0.370261	0.926363	262484	263209	-	726	FIG070121: Phage capsid and scaffold protein
SmUMH9_0244	-15.3018	1.79938	0.452657	0.926363	263742	264005	+	264	FIG033266: Phage DNA binding protein
SmUMH9_0245	-17.2921	-0.18118	0.272318	0.926363	264017	264247	+	231	hypothetical protein
SmUMH9_0246	NA	NA	NA	NA	264661	264798	+	138	hypothetical protein
SmUMH9_0247	NA	NA	NA	NA	264795	265058	+	264	FIG01221275: hypothetical protein
SmUMH9_0248	-17.0218	-0.611548	0.218701	0.909463	265055	265390	+	336	FIG018226: DNA replication protein, phage-associated
SmUMH9_0249	-13.0267	0.904614	0.446858	0.926363	265401	267734	+	2334	Zinc binding domain / DNA primase (EC 2.7.7.-), Phage P4-associated / Replicative helicase RepA, Phage P4-associated
SmUMH9_0250	-11.4704	3.32145	0.913541	0.946471	268421	269614	-	1194	Putative transcriptional regulator
SmUMH9_0251	-11.67	3.09915	0.887848	0.944763	269689	270747	-	1059	FIG00638564: hypothetical protein
SmUMH9_0252	-11.2943	3.44261	0.995254	0.996564	271014	271898	+	885	Transcriptional regulator, LysR family
SmUMH9_0253	-14.123	3.40001	0.662395	0.926363	272510	272728	+	219	Predicted membrane protein
SmUMH9_0254	-13.9537	0.424241	0.330414	0.926363	272779	273273	-	495	BsmB
SmUMH9_0255	-13.0866	2.15854	0.653951	0.926363	273792	274907	+	1116	hypothetical protein
SmUMH9_0256	-14.9768	-0.416513	0.227171	0.926363	274911	275615	-	705	hypothetical protein
SmUMH9_0257	-12.6062	1.45482	0.585949	0.926363	275632	276807	-	1176	hypothetical protein
SmUMH9_0258	-12.3184	2.79529	0.817403	0.942538	276804	278090	-	1287	hypothetical protein
SmUMH9_0259	-13.8637	2.27226	0.556103	0.926363	278145	278684	-	540	cytochrome B561
SmUMH9_0260	-11.6423	3.54508	0.928005	0.951981	278948	280549	-	1602	Dipeptide-binding ABC transporter, periplasmic substrate-binding component (TC 3.A.1.5.2)
SmUMH9_0261	-15.8788	-0.524562	0.22265	0.919117	280678	281058	-	381	transcriptional regulator, HxlR family
SmUMH9_0262	-13.5738	2.49836	0.628619	0.926363	281143	281910	+	768	NAD(P)H oxidoreductase YRKL (EC 1.6.99.-) @ Putative NADPH-quinone reductase (modulator of drug activity B) @ Flavodoxin 2
SmUMH9_0263	-16.2881	0.130836	0.298963	0.926363	281907	282155	-	249	FIG01055528: hypothetical protein
SmUMH9_0264	-13.9663	3.30032	0.713924	0.930533	282349	282753	+	405	hypothetical protein
SmUMH9_0265	-13.0771	1.72275	0.584678	0.926363	282861	283502	+	642	Thiol:disulfide interchange protein dsbA precursor
SmUMH9_0266	-15.193	1.74186	0.447026	0.926363	283593	284546	+	954	Transcriptional activator feaR
SmUMH9_0267	-11.8848	3.98952	0.953169	0.965661	284580	286079	-	1500	Phenylacetaldehyde dehydrogenase (EC 1.2.1.39)
SmUMH9_0268	-12.8979	2.53582	0.743328	0.931279	286239	286877	-	639	Putative transport protein
SmUMH9_0269	-13.3061	1.71954	0.558758	0.926363	287112	288170	+	1059	ADA regulatory protein / Methylated-DNA--protein-cysteine methyltransferase (EC 2.1.1.63)
SmUMH9_0270	-15.0503	-1.31233	0.137382	0.683319	288167	288880	+	714	hypothetical protein
SmUMH9_0271	-12.8085	2.32053	0.703928	0.928435	288875	289738	-	864	Tellurite resistance protein TehB
SmUMH9_0272	-12.2383	3.11429	0.861939	0.943485	289916	291019	+	1104	Putative outer membrane lipoprotein
SmUMH9_0273	-11.6119	2.77583	0.858128	0.943485	291073	292752	-	1680	Pyruvate decarboxylase (EC 4.1.1.1); Alpha-keto-acid decarboxylase (EC 4.1.1.-)
SmUMH9_0274	-14.6703	2.30537	0.505419	0.926363	292979	293116	+	138	hypothetical protein
SmUMH9_0275	-14.2223	2.10627	0.520783	0.926363	293427	293855	+	429	hypothetical protein
SmUMH9_0276	-11.7806	3.92285	0.934557	0.955738	294063	294653	+	591	Lipid A acylation protein PagP, palmitoyltransferase
SmUMH9_0277	-19.3533	-7.06064	1.69343e-10	1.87675e-09	294781	295269	+	489	Putative glycoprotein-receptor
SmUMH9_0278	-16.1333	1.16539	0.396243	0.926363	295320	295583	+	264	protein of unknown function DUF333
SmUMH9_0279	-13.5791	2.9697	0.634108	0.926363	295619	296236	-	618	FIG01055748: hypothetical protein
SmUMH9_0280	-14.0694	1.50708	0.481295	0.926363	296409	297191	+	783	Transcriptional repressor of the fructose operon, DeoR family
SmUMH9_0281	-15.263	1.11997	0.412258	0.926363	297191	297577	+	387	Possible glyoxylase family protein (Lactoylglutathione lyase) (EC 4.4.1.5)
SmUMH9_0282	-16.0329	-1.51489	0.116405	0.594524	297578	298486	-	909	Transcriptional regulator, LysR family
SmUMH9_0283	-14.3334	1.33281	0.41957	0.926363	298612	299493	+	882	FIG01046265: hypothetical protein
SmUMH9_0284	-13.5886	2.58181	0.666451	0.926363	299608	300234	+	627	Nicotinamidase family protein YcaC
SmUMH9_0285	-11.9376	1.5312	0.650601	0.926363	300545	301720	+	1176	Family of unknown function (DUF450) family
SmUMH9_0286	-17.0903	-0.748609	0.202924	0.882429	301952	302281	+	330	FIG01055790: hypothetical protein
SmUMH9_0287	-14.8956	0.471058	0.335808	0.926363	302355	302807	+	453	probable membrane protein YPO1564
SmUMH9_0288	-17.2952	-2.46245	0.0427184	0.249747	302894	303145	+	252	Putative membrane protein
SmUMH9_0289	-15.1721	0.527713	0.330265	0.926363	303136	303684	-	549	acetyltransferase, GNAT family
SmUMH9_0290	-13.1898	2.57839	0.683331	0.926794	303781	304527	-	747	Uncharacterized protein conserved in bacteria
SmUMH9_0291	-14.4459	1.37026	0.439296	0.926363	304653	305438	-	786	Putative DNA-binding protein in cluster with Type I restriction-modification system
SmUMH9_0292	-13.4949	2.14866	0.620154	0.926363	305556	306326	+	771	SAM-dependent methyltransferase YafE (UbiE paralog)
SmUMH9_0293	-15.4584	-2.58517	0.0372665	0.220699	306384	307079	-	696	Aquaporin Z
SmUMH9_0294	-12.5616	3.07107	0.795021	0.940966	307506	308867	+	1362	3-phytase precursor (EC 3.1.3.8)
SmUMH9_0295	-16.1952	-0.262391	0.251646	0.926363	309239	309523	+	285	probable exported protein YPO3518
SmUMH9_0296	-14.2166	2.11783	0.54082	0.926363	309764	310321	+	558	Methyltransferase (EC 2.1.1.-)
SmUMH9_0297	-19.8009	-6.16973	1.84355e-07	1.40999e-06	310322	310783	-	462	GCN5-related N-acetyltransferase
SmUMH9_0298	-12.9737	1.87007	0.618577	0.926363	310998	312113	+	1116	Periplasmic binding protein
SmUMH9_0299	-11.1255	3.10475	0.933269	0.955236	312106	314229	+	2124	Ferrichrome-iron receptor
SmUMH9_0300	-15.3514	0.943086	0.374158	0.926363	314283	314801	+	519	Histone acetyltransferase HPA2 and related acetyltransferases
SmUMH9_0301	-13.8306	1.77097	0.527081	0.926363	314911	315435	+	525	Shikimate kinase III (EC 2.7.1.71)
SmUMH9_0302	-15.0283	0.205632	0.29306	0.926363	315472	316215	-	744	Transcriptional regulator, AraC family
SmUMH9_0303	-16.9245	-3.58676	0.00523655	0.033867	316183	316716	+	534	FIG01055772: hypothetical protein
SmUMH9_0304	-19.6496	-6.59225	1.19343e-08	9.87171e-08	316764	316964	+	201	Protein YaiA
SmUMH9_0305	-14.9406	-0.122067	0.265162	0.926363	317109	317609	+	501	FIG006045: Sigma factor, ECF subfamily
SmUMH9_0306	-15.0719	-0.38479	0.233896	0.926363	317686	318639	+	954	Iron siderophore sensor protein
SmUMH9_0307	-11.1504	2.38625	0.828281	0.942538	318796	321495	+	2700	Hemophore HasA outer membrane receptor HasR / Iron siderophore receptor protein
SmUMH9_0308	-13.2957	1.74035	0.57165	0.926363	321574	322143	+	570	Hemophore HasA
SmUMH9_0309	-14.0186	0.0258402	0.281926	0.926363	322216	323997	+	1782	ABC exporter for hemopore HasA, ATP-binding component HasD
SmUMH9_0310	-14.3014	0.355215	0.325531	0.926363	323994	325325	+	1332	ABC exporter for hemopore HasA, membrane fusion protein (MFP) family component HasE
SmUMH9_0311	-16.4269	-1.98187	0.0755129	0.412357	325328	326116	+	789	Ferric siderophore transport system, periplasmic binding protein TonB
SmUMH9_0312	-19.3691	-7.09228	1.69343e-10	1.87675e-09	326160	326276	+	117	hypothetical protein
SmUMH9_0313	-15.2106	-1.09039	0.160072	0.765329	326370	327143	+	774	Transcriptional regulator, IclR family
SmUMH9_0314	-13.1332	0.563376	0.378265	0.926363	327363	328919	+	1557	FIG01055826: hypothetical protein
SmUMH9_0315	-14.4241	0.290274	0.311886	0.926363	328954	329883	+	930	FIG01055629: hypothetical protein
SmUMH9_0316	-19.0521	-6.87128	6.95204e-10	6.79722e-09	329888	330565	+	678	AroM protein
SmUMH9_0317	NA	NA	NA	NA	330634	330750	-	117	hypothetical protein
SmUMH9_0318	-14.7616	2.1227	0.495868	0.926363	330777	331067	+	291	Cytoplasmic protein YaiE
SmUMH9_0319	-15.1308	0.610276	0.346992	0.926363	331133	332044	-	912	DNA recombination-dependent growth factor C
SmUMH9_0320	-14.415	0.706925	0.349552	0.926363	332261	333175	+	915	Glucokinase, ROK family (EC 2.7.1.2)
SmUMH9_0321	-15.4753	1.17732	0.402781	0.926363	333278	333511	+	234	Prevent host death protein, Phd antitoxin
SmUMH9_0322	-15.7041	0.719696	0.345861	0.926363	333508	333894	+	387	Death on curing protein, Doc toxin
SmUMH9_0323	-12.58	2.12144	0.710261	0.930533	333891	334739	-	849	Beta-glucoside bgl operon antiterminator, BglG family
SmUMH9_0324	-13.1295	0.655577	0.407888	0.926363	334971	338222	-	3252	Exonuclease SbcC
SmUMH9_0325	-13.1387	1.78562	0.602744	0.926363	338219	339451	-	1233	Exonuclease SbcD
SmUMH9_0326	-13.5594	1.75298	0.541619	0.926363	339667	340356	+	690	Phosphate regulon transcriptional regulatory protein PhoB (SphR)
SmUMH9_0327	-13.6003	0.993741	0.425528	0.926363	340381	341697	+	1317	Phosphate regulon sensor protein PhoR (SphS) (EC 2.7.13.3)
SmUMH9_0328	-13.2704	2.08713	0.640247	0.926363	341712	342674	+	963	Phosphate ABC transporter, periplasmic phosphate-binding protein PstS (TC 3.A.1.7.1)
SmUMH9_0329	-13.0808	1.32257	0.517183	0.926363	343159	344475	+	1317	Branched-chain amino acid transport system carrier protein
SmUMH9_0330	-11.8042	3.39367	0.903943	0.946364	344513	345955	+	1443	Proline-specific permease proY
SmUMH9_0331	-15.5757	0.494432	0.326777	0.926363	346001	346288	-	288	HigA protein (antitoxin to HigB)
SmUMH9_0332	-13.9758	2.92017	0.674909	0.926363	346288	346560	-	273	HigB toxin protein
SmUMH9_0333	-14.9526	1.74074	0.453697	0.926363	346646	346915	-	270	FIG01056132: hypothetical protein
SmUMH9_0334	-13.8641	0.822692	0.383877	0.926363	347048	348304	-	1257	Small-conductance mechanosensitive channel
SmUMH9_0335	-12.3082	1.89685	0.690467	0.926953	348552	350375	+	1824	Maltodextrin glucosidase (EC 3.2.1.20)
SmUMH9_0336	-12.0702	2.26261	0.783663	0.938806	350429	352192	-	1764	Gamma-glutamyltranspeptidase (EC 2.3.2.2)
SmUMH9_0337	-13.6151	2.3069	0.565823	0.926363	352427	353029	-	603	Alkyl hydroperoxide reductase subunit C-like protein
SmUMH9_0338	-15.187	0.497822	0.319408	0.926363	353259	353810	-	552	Acyl carrier protein phosphodiesterase (EC 3.1.4.14)
SmUMH9_0339	-15.4636	-3.10976	0.0159972	0.0996498	353961	355031	+	1071	S-adenosylmethionine:tRNA ribosyltransferase-isomerase (EC 5.-.-.-)
SmUMH9_0340	-14.3127	-1.95816	0.0795138	0.430676	355104	356228	+	1125	tRNA-guanine transglycosylase (EC 2.4.2.29)
SmUMH9_0341	NA	NA	NA	NA	356337	356594	+	258	Preprotein translocase subunit YajC (TC 3.A.5.1.1)
SmUMH9_0342	-17.6046	-8.37943	2.61513e-14	1.45618e-12	356652	358466	+	1815	Protein-export membrane protein SecD (TC 3.A.5.1.1)
SmUMH9_0343	-18.0802	-8.45844	1.17245e-14	9.9137e-13	358477	359445	+	969	Protein-export membrane protein SecF (TC 3.A.5.1.1)
SmUMH9_0344	-14.6455	1.94197	0.503807	0.926363	359509	360069	-	561	Hypothetical lipoprotein yajI
SmUMH9_0345	-19.1548	-7.60257	2.58104e-12	4.60353e-11	360245	360694	+	450	Ribonucleotide reductase transcriptional regulator NrdR
SmUMH9_0346	-18.1007	-7.06295	2.38616e-10	2.54561e-09	360705	361814	+	1110	Diaminohydroxyphosphoribosylaminopyrimidine deaminase (EC 3.5.4.26) / 5-amino-6-(5-phosphoribosylamino)uracil reductase (EC 1.1.1.193)
SmUMH9_0347	-18.8476	-7.14418	5.4298e-11	6.61621e-10	361922	362392	+	471	6,7-dimethyl-8-ribityllumazine synthase (EC 2.5.1.78)
SmUMH9_0348	NA	NA	NA	NA	362395	362508	-	114	hypothetical protein
SmUMH9_0349	-19.771	-6.10987	3.19978e-07	2.403e-06	362593	362829	+	237	Transcription termination protein NusB
SmUMH9_0350	-18.4258	-7.89351	4.1002e-13	1.10126e-11	362953	363873	+	921	Thiamine-monophosphate kinase (EC 2.7.4.16)
SmUMH9_0351	-15.5543	0.537394	0.335185	0.926363	363866	364360	+	495	Phosphatidylglycerophosphatase A (EC 3.1.3.27)
SmUMH9_0352	-13.0307	2.72687	0.726302	0.931279	364393	365367	-	975	FIG00553873: hypothetical protein
SmUMH9_0353	-17.542	-6.88972	6.57081e-10	6.43827e-09	365476	367260	-	1785	1-deoxy-D-xylulose 5-phosphate synthase (EC 2.2.1.7)
SmUMH9_0354	-18.4043	-7.27151	2.04906e-11	2.76805e-10	367376	368296	-	921	Octaprenyl diphosphate synthase (EC 2.5.1.90) / Dimethylallyltransferase (EC 2.5.1.1) / (2E,6E)-farnesyl diphosphate synthase (EC 2.5.1.10) / Geranylgeranyl diphosphate synthase (EC 2.5.1.29)
SmUMH9_0355	NA	NA	NA	NA	368302	368565	-	264	Exodeoxyribonuclease VII small subunit (EC 3.1.11.6)
SmUMH9_0356	-12.1534	2.92615	0.787102	0.939584	368726	370174	+	1449	tRNA S(4)U 4-thiouridine synthase (former ThiI) / Rhodanese-like domain required for thiamine synthesis
SmUMH9_0357	-11.7755	2.0129	0.691887	0.926953	370625	372202	+	1578	hemagglutinin-like secreted protein
SmUMH9_0358	-11.9509	3.01287	0.866052	0.943544	372247	373098	+	852	Channel-forming transporter/cytolysins activator of TpsB family
SmUMH9_0359	-12.2827	3.02563	0.7861	0.938878	373114	373863	+	750	Channel-forming transporter/cytolysins activator of TpsB family
SmUMH9_0360	-15.7511	-1.96525	0.076654	0.417424	373910	374512	-	603	DJ-1/YajL/PfpI superfamily, includes chaperone protein YajL (former ThiJ), parkinsonism-associated protein DJ-1, peptidases PfpI, Hsp31
SmUMH9_0361	-13.8125	1.70579	0.49786	0.926363	374475	375386	-	912	2-dehydropantoate 2-reductase (EC 1.1.1.169)
SmUMH9_0362	-15.1973	1.25127	0.389402	0.926363	375569	376060	+	492	FIG001943: hypothetical protein YajQ
SmUMH9_0363	-15.7408	-4.38938	0.000567958	0.00378342	376094	377443	-	1350	Putative transport protein
SmUMH9_0364	-16.2649	-5.70008	1.22853e-06	8.88982e-06	377657	378550	-	894	Heme O synthase, protoheme IX farnesyltransferase (EC 2.5.1.-) COX10-CtaB
SmUMH9_0365	-18.1315	-6.26331	2.12142e-08	1.72356e-07	378565	378903	-	339	Cytochrome O ubiquinol oxidase subunit IV (EC 1.10.3.-)
SmUMH9_0366	-18.7366	-7.47362	8.52175e-12	1.30571e-10	378903	379517	-	615	Cytochrome O ubiquinol oxidase subunit III (EC 1.10.3.-)
SmUMH9_0367	-15.6481	-5.65038	3.24856e-06	2.32491e-05	379507	381498	-	1992	Cytochrome O ubiquinol oxidase subunit I (EC 1.10.3.-)
SmUMH9_0368	-16.3933	-4.84899	9.90024e-05	0.000671686	381502	382374	-	873	Cytochrome O ubiquinol oxidase subunit II (EC 1.10.3.-)
SmUMH9_0369	-18.2372	-8.14271	1.05198e-13	3.99927e-12	382893	384371	-	1479	AmpG permease
SmUMH9_0370	-18.6334	-6.86381	2.39342e-10	2.5474e-09	384423	385001	-	579	Hypothetical lipoprotein YajG precursor
SmUMH9_0371	-14.019	2.22422	0.563613	0.926363	385316	385630	+	315	Cell division protein BolA
SmUMH9_0372	-13.7398	0.714673	0.379066	0.926363	385998	387302	+	1305	Cell division trigger factor (EC 5.2.1.8)
SmUMH9_0373	-18.7598	-7.39166	6.0031e-12	9.71992e-11	387741	388364	+	624	ATP-dependent Clp protease proteolytic subunit (EC 3.4.21.92)
SmUMH9_0374	-17.3731	-7.10029	2.07833e-10	2.25407e-09	388508	389779	+	1272	ATP-dependent Clp protease ATP-binding subunit ClpX
SmUMH9_0375	-12.2595	1.99423	0.722292	0.931279	389974	392328	+	2355	ATP-dependent protease La (EC 3.4.21.53) Type I
SmUMH9_0376	-14.3653	1.82043	0.461524	0.926363	392545	392817	+	273	DNA-binding protein HU-beta
SmUMH9_0377	-12.6273	1.4125	0.543528	0.926363	392996	394879	+	1884	Peptidyl-prolyl cis-trans isomerase PpiD (EC 5.2.1.8)
SmUMH9_0378	-19.5207	-6.91346	6.52098e-10	6.40318e-09	395018	395398	+	381	FIG01200701: possible membrane protein
SmUMH9_0379	-14.4463	1.3695	0.411895	0.926363	395553	395966	+	414	4-hydroxybenzoyl-CoA thioesterase family active site
SmUMH9_0380	-14.9569	-0.95574	0.175617	0.814904	396009	396707	-	699	Queuosine Biosynthesis QueC ATPase
SmUMH9_0381	-12.7736	2.39046	0.711869	0.930533	396822	398537	-	1716	Oligopeptide ABC transporter, periplasmic oligopeptide-binding protein OppA (TC 3.A.1.5.1)
SmUMH9_0382	-13.9988	1.76148	0.509072	0.926363	398642	399466	+	825	HMP-PP hydrolase (pyridoxal phosphatase) Cof, detected in genetic screen for thiamin metabolic genes (PMID:15292217)
SmUMH9_0383	-12.3323	3.15277	0.856713	0.943485	399527	400567	-	1041	Cysteine synthase B (EC 2.5.1.47)
SmUMH9_0384	-14.1565	1.33286	0.435692	0.926363	400690	401151	+	462	Putative HTH-type transcriptional regulator ybaO
SmUMH9_0385	-12.4233	2.53435	0.795873	0.940966	401244	403019	+	1776	ATP-binding component of a transport system
SmUMH9_0386	-12.7626	1.7564	0.623582	0.926363	403012	404790	+	1779	Multidrug resistance-like ATP-binding protein mdlB
SmUMH9_0387	NA	NA	NA	NA	404793	404915	+	123	hypothetical protein
SmUMH9_0388	-14.6987	1.47439	0.416259	0.926363	405069	405407	+	339	Nitrogen regulatory protein P-II
SmUMH9_0389	-13.4858	1.3601	0.46944	0.926363	405443	406729	+	1287	Ammonium transporter
SmUMH9_0390	-13.2996	2.02861	0.606512	0.926363	406820	407683	-	864	Acyl-CoA thioesterase II (EC 3.1.2.-)
SmUMH9_0391	-12.7401	3.85053	0.844079	0.942844	407915	408406	+	492	Glycoprotein-polysaccharide metabolism
SmUMH9_0392	-15.8562	0.994472	0.384392	0.926363	408471	408785	-	315	methylated-DNA--protein-cysteine methyltransferase-related protein
SmUMH9_0393	-13.3981	2.16177	0.637868	0.926363	409859	410203	+	345	hypothetical protein
SmUMH9_0394	-13.2669	1.05709	0.455211	0.926363	410188	410682	+	495	hypothetical protein
SmUMH9_0395	-18.5572	-8.32608	2.16516e-14	1.30081e-12	411116	411565	+	450	hypothetical protein
SmUMH9_0396	-17.8444	-5.68921	9.20388e-07	6.68122e-06	411677	412099	+	423	hypothetical protein
SmUMH9_0397	-12.9925	0.6042	0.394025	0.926363	412148	414115	+	1968	General secretion pathway protein D
SmUMH9_0398	-14.0088	0.770532	0.389956	0.926363	414112	415608	+	1497	General secretion pathway protein E
SmUMH9_0399	-14.018	1.96359	0.506666	0.926363	415598	416809	+	1212	General secretion pathway protein F
SmUMH9_0400	-13.6246	2.28778	0.618503	0.926363	416833	417285	+	453	General secretion pathway protein G
SmUMH9_0401	-14.2937	1.67468	0.476949	0.926363	417282	417752	+	471	hypothetical protein
SmUMH9_0402	-16.1046	2.19379	0.48884	0.926363	417766	418113	+	348	General secretion pathway protein I
SmUMH9_0403	-15.1675	0.216039	0.297046	0.926363	418110	418721	+	612	General secretion pathway protein J
SmUMH9_0404	-15.089	-1.0396	0.165407	0.782479	418718	419620	+	903	General secretion pathway protein K
SmUMH9_0405	-15.1073	0.657186	0.339911	0.926363	419666	420754	+	1089	General secretion pathway protein L
SmUMH9_0406	-15.9127	-0.592412	0.214819	0.900227	420751	421197	+	447	hypothetical protein
SmUMH9_0407	-13.3985	0.583933	0.352413	0.926363	421234	422049	+	816	Leader peptidase (Prepilin peptidase) (EC 3.4.23.43) / N-methyltransferase (EC 2.1.1.-)
SmUMH9_0408	-19.2568	-6.86771	5.31847e-10	5.31382e-09	422046	422408	-	363	Yts1S protein
SmUMH9_0409	-12.2343	2.66973	0.809872	0.942538	422662	424092	+	1431	Chitin binding protein
SmUMH9_0410	-13.0745	2.32696	0.656705	0.926363	424145	424663	+	519	Cytochrome B561
SmUMH9_0411	-14.2147	1.83277	0.493209	0.926363	424960	425163	-	204	Haemolysin expression modulating protein
SmUMH9_0412	-12.8307	2.67023	0.741973	0.931279	425213	425581	-	369	FIG00948312: hypothetical protein
SmUMH9_0413	-13.7223	0.257303	0.298475	0.926363	425740	426093	-	354	FIG01055859: hypothetical protein
SmUMH9_0414	NA	NA	NA	NA	426351	426503	+	153	hypothetical protein
SmUMH9_0415	-14.8014	0.659427	0.340788	0.926363	426500	427213	+	714	Zinc ABC transporter, ATP-binding protein ZnuC
SmUMH9_0416	-18.8802	-7.35739	2.01106e-11	2.72477e-10	427210	428067	+	858	Zinc ABC transporter, inner membrane permease protein ZnuB
SmUMH9_0417	-13.0085	2.45901	0.648156	0.926363	428093	428971	+	879	Zinc ABC transporter, periplasmic-binding protein ZnuA
SmUMH9_0418	NA	NA	NA	NA	429078	429218	-	141	LSU ribosomal protein L36p
SmUMH9_0419	-13.8403	3.19118	0.666187	0.926363	429231	429485	-	255	LSU ribosomal protein L31p @ LSU ribosomal protein L31p, zinc-independent
SmUMH9_0420	-11.7898	0.734548	0.502809	0.926363	429672	432818	-	3147	RND efflux system, inner membrane transporter CmeB
SmUMH9_0421	-13.0077	1.36561	0.523158	0.926363	432836	434023	-	1188	Membrane fusion protein of RND family multidrug efflux pump
SmUMH9_0422	-12.2475	3.09587	0.847969	0.942844	434166	434840	+	675	Transcription repressor of multidrug efflux pump acrAB operon, TetR (AcrR) family
SmUMH9_0423	-19.6617	-6.61648	5.48403e-09	4.70678e-08	434852	435205	+	354	Putative ACR protein
SmUMH9_0424	-16.8768	2.1233	0.500941	0.926363	435318	435440	+	123	hypothetical protein
SmUMH9_0425	-13.8424	3.96102	0.831056	0.942538	435482	435661	-	180	hypothetical protein
SmUMH9_0426	-14.3488	2.53542	0.580631	0.926363	435765	436301	-	537	Primosomal replication protein N prime prime
SmUMH9_0427	-16.476	1.45087	0.439891	0.926363	436436	436675	+	240	FIG039061: hypothetical protein related to heme utilization
SmUMH9_0428	-19.3647	-4.32639	0.000613221	0.00407564	436672	436815	+	144	Hypothetical protein DUF454
SmUMH9_0429	-15.1905	-0.621928	0.206779	0.889035	437049	437645	+	597	Adenine phosphoribosyltransferase (EC 2.4.2.7)
SmUMH9_0430	-18.4467	-8.4175	1.95413e-14	1.27676e-12	437789	439696	+	1908	DNA polymerase III subunits gamma and tau (EC 2.7.7.7)
SmUMH9_0431	NA	NA	NA	NA	439738	440067	+	330	FIG000557: hypothetical protein co-occurring with RecR
SmUMH9_0432	-15.1103	1.01249	0.38176	0.926363	440097	440672	+	576	Recombination protein RecR
SmUMH9_0433	-12.4469	2.29142	0.750012	0.933921	440811	442682	+	1872	Chaperone protein HtpG
SmUMH9_0434	-18.8781	-7.99707	1.52915e-13	5.21051e-12	442885	443529	+	645	Adenylate kinase (EC 2.7.4.3)
SmUMH9_0435	-15.7696	-2.58117	0.0366133	0.217961	443695	444828	+	1134	Sugar diacid utilization regulator SdaR
SmUMH9_0436	-14.0649	0.498154	0.338537	0.926363	444948	446213	+	1266	D-glycerate transporter (predicted)
SmUMH9_0437	-14.584	1.09422	0.409334	0.926363	446223	447371	+	1149	Glycerate kinase (EC 2.7.1.31)
SmUMH9_0438	-18.0155	-7.69935	2.36218e-12	4.40234e-11	447506	448468	+	963	Ferrochelatase, protoheme ferro-lyase (EC 4.99.1.1)
SmUMH9_0439	-11.8641	3.01912	0.866539	0.943625	448559	449863	+	1305	Inosine-guanosine kinase (EC 2.7.1.73)
SmUMH9_0440	-14.0172	2.22786	0.557767	0.926363	449922	450914	-	993	POTASSIUM/PROTON ANTIPORTER ROSB
SmUMH9_0441	-15.3208	-1.31075	0.138119	0.685493	450884	451612	-	729	POTASSIUM/PROTON ANTIPORTER ROSB
SmUMH9_0442	-16.3835	-2.21603	0.0579257	0.329376	451590	451766	+	177	hypothetical protein
SmUMH9_0443	-12.7911	0.449106	0.387265	0.926363	451858	453078	-	1221	Fosmidomycin resistance protein
SmUMH9_0444	-11.8528	2.96152	0.869866	0.944276	453257	454909	+	1653	UDP-sugar hydrolase (EC 3.6.1.45); 5'-nucleotidase (EC 3.1.3.5)
SmUMH9_0445	-13.4686	2.02084	0.583569	0.926363	455019	455786	-	768	Transcriptional regulator, AraC family
SmUMH9_0446	-12.2358	3.01254	0.849522	0.942844	455886	457049	+	1164	Multidrug resistance protein D
SmUMH9_0447	-11.5956	6.34589	0.833643	0.942538	457053	457820	-	768	Thioesterase
SmUMH9_0448	-12.3998	3.26343	0.860762	0.943485	457887	458624	-	738	Tryptophan 2,3-dioxygenase (EC 1.13.11.11)
SmUMH9_0449	-12.7821	2.91183	0.770557	0.937135	458621	459418	-	798	N-formylkynurenine (Aryl-) formamidase (EC 3.5.1.9)
SmUMH9_0450	-9.3429	3.70814	0.942302	0.960201	459420	465128	-	5709	Peptide synthetase
SmUMH9_0451	-12.7052	2.29158	0.636265	0.926363	465198	466133	-	936	hypothetical protein
SmUMH9_0452	-12.5969	3.28228	0.853885	0.942887	466786	468252	+	1467	D-alanyl-D-alanine carboxypeptidase (EC 3.4.16.4)
SmUMH9_0453	-14.2578	3.61243	0.744874	0.931353	468263	468742	-	480	Cys-tRNA(Pro) deacylase YbaK
SmUMH9_0454	-12.6951	3.74823	0.899958	0.946364	468971	469777	-	807	FIG00921183: possible ligase
SmUMH9_0455	-12.6968	1.19548	0.52966	0.926363	469911	472622	-	2712	Lead, cadmium, zinc and mercury transporting ATPase (EC 3.6.3.3) (EC 3.6.3.5); Copper-translocating P-type ATPase (EC 3.6.3.4)
SmUMH9_0456	-16.329	-1.78617	0.091472	0.483964	472731	473132	+	402	HTH-type transcriptional regulator cueR
SmUMH9_0457	-15.271	1.58586	0.432283	0.926363	473129	473590	-	462	Putative activity regulator of membrane protease YbbK
SmUMH9_0458	-14.1286	1.50182	0.459305	0.926363	473593	474498	-	906	Putative stomatin/prohibitin-family membrane protease subunit YbbK
SmUMH9_0459	-15.4152	0.815453	0.360831	0.926363	474571	475092	-	522	DNA-binding transcriptional activator of the allD operon
SmUMH9_0460	-16.5144	-0.32189	0.249143	0.926363	475183	475521	+	339	Carbamate kinase (EC 2.7.2.2)
SmUMH9_0461	-13.2373	2.07642	0.600881	0.926363	475716	476867	+	1152	Cyclopropane-fatty-acyl-phospholipid synthase (EC 2.1.1.79)
SmUMH9_0462	-13.0495	4.77282	0.951592	0.964905	476969	477088	+	120	hypothetical protein
SmUMH9_0463	-15.087	0.0881827	0.283536	0.926363	477151	478005	-	855	FIG000875: Thioredoxin domain-containing protein EC-YbbN
SmUMH9_0464	-18.7154	-7.89381	3.65373e-13	1.0168e-11	478083	478859	-	777	Putative NAD(P)-dependent oxidoreductase EC-YbbO
SmUMH9_0465	-14.1295	1.50007	0.459116	0.926363	478886	479482	-	597	Arylesterase precursor (EC 3.1.1.2)
SmUMH9_0466	-16.8386	-0.970234	0.175533	0.814904	479495	480181	+	687	Uncharacterized metabolite ABC transporter in Enterobacteriaceae, ATP-binding protein EC-YbbA
SmUMH9_0467	-13.8228	-0.364159	0.244617	0.926363	480178	482610	+	2433	FIG00809136: hypothetical protein
SmUMH9_0468	-13.7696	0.792553	0.388672	0.926363	482981	483676	+	696	Arabinose-proton symporter
SmUMH9_0469	-13.411	1.96633	0.588143	0.926363	483716	484387	+	672	Arabinose-proton symporter
SmUMH9_0470	-15.0932	-0.649289	0.206445	0.889035	484452	485519	-	1068	Phosphoribosylaminoimidazole carboxylase ATPase subunit (EC 4.1.1.21)
SmUMH9_0471	-15.3377	2.03158	0.460601	0.926363	485516	486040	-	525	Phosphoribosylaminoimidazole carboxylase catalytic subunit (EC 4.1.1.21)
SmUMH9_0472	-18.8869	-6.90199	3.284e-10	3.41566e-09	486190	486912	-	723	UDP-2,3-diacylglucosamine diphosphatase (EC 3.6.1.54)
SmUMH9_0473	-18.4689	-6.67555	2.9718e-09	2.63481e-08	486923	487417	-	495	Peptidyl-prolyl cis-trans isomerase PpiB (EC 5.2.1.8)
SmUMH9_0474	NA	NA	NA	NA	487729	487845	-	117	hypothetical protein
SmUMH9_0475	-18.2899	-8.51671	1.1686e-14	9.9137e-13	487798	489111	+	1314	Cysteinyl-tRNA synthetase (EC 6.1.1.16)
SmUMH9_0476	NA	NA	NA	NA	489173	489385	-	213	FIG002958: hypothetical protein
SmUMH9_0477	-17.8126	-7.14915	9.38509e-11	1.08762e-09	489396	490262	-	867	Methylenetetrahydrofolate dehydrogenase (NADP+) (EC 1.5.1.5) / Methenyltetrahydrofolate cyclohydrolase (EC 3.5.4.9)
SmUMH9_0478	NA	NA	NA	NA	490549	490677	+	129	hypothetical protein
SmUMH9_0479	-18.167	-4.20603	0.000533153	0.00356424	491091	491164	+	74	tRNA-Arg-TCT
SmUMH9_0480	-12.8257	4.6108	0.902646	0.946364	491300	491647	+	348	hypothetical protein
SmUMH9_0481	-13.9859	3.46021	0.727086	0.931279	491734	491877	+	144	hypothetical protein
SmUMH9_0482	-13.984	2.73893	0.645346	0.926363	492338	492874	+	537	Multimeric flavodoxin WrbA
SmUMH9_0483	-12.1162	3.04906	0.864787	0.943485	493493	494953	+	1461	GGDEF domain protein
SmUMH9_0484	-13.5821	2.37274	0.621617	0.926363	494978	495457	-	480	Putative cold-shock protein
SmUMH9_0485	-14.3588	2.32921	0.548575	0.926363	495623	496132	+	510	Biphenyl-2,3-diol 1,2-dioxygenase (EC 1.13.11.39)
SmUMH9_0486	-13.9626	0.946743	0.393227	0.926363	496169	496996	-	828	Methionine ABC transporter ATP-binding protein
SmUMH9_0487	-11.5076	4.68674	0.958591	0.968892	497006	497893	-	888	Amino acid ABC transporter permease protein
SmUMH9_0488	-13.1342	2.86998	0.729266	0.931279	497924	498451	-	528	GCN5-related N-acetyltransferase
SmUMH9_0489	-12.982	2.09904	0.657306	0.926363	498696	500021	-	1326	Coenzyme F420-dependent N5,N10-methylene tetrahydromethanopterin reductase and related flavin-dependent oxidoreductases
SmUMH9_0490	-13.7287	2.07962	0.561006	0.926363	500210	501373	-	1164	N-acetyl-L,L-diaminopimelate deacetylase homolog (EC 3.5.1.18)
SmUMH9_0491	-13.8502	0.927454	0.404377	0.926363	501987	503177	-	1191	Bicyclomycin resistance protein
SmUMH9_0492	-15.1491	-0.170319	0.257472	0.926363	503184	503780	-	597	Transcriptional regulator, TetR family
SmUMH9_0493	-14.0537	2.93936	0.651263	0.926363	504069	504452	-	384	CrcB protein
SmUMH9_0494	-12.5602	3.14178	0.851365	0.942844	504850	505917	-	1068	HmsT protein
SmUMH9_0495	-19.2397	-5.77246	6.17547e-07	4.54794e-06	506136	506351	+	216	Twin-arginine translocation protein TatE
SmUMH9_0496	-16.631	-4.47377	0.00025866	0.00173682	506445	507392	-	948	Lipoate synthase
SmUMH9_0497	-15.9668	-2.79519	0.0230727	0.140842	507403	507996	-	594	Octanoate-[acyl-carrier-protein]-protein-N-octan oyltransferase
SmUMH9_0498	-18.8567	-6.84155	4.14178e-10	4.24021e-09	508206	508472	-	267	Proposed lipoate regulatory protein YbeD
SmUMH9_0499	-11.802	4.33352	0.952967	0.965661	508577	509788	-	1212	D-alanyl-D-alanine carboxypeptidase (EC 3.4.16.4)
SmUMH9_0500	-13.2012	1.79189	0.578228	0.926363	509969	511042	-	1074	Rare lipoprotein A precursor
SmUMH9_0501	-17.9141	-7.76507	1.54492e-12	3.0939e-11	511053	512165	-	1113	Rod shape-determining protein RodA
SmUMH9_0502	-16.262	-6.73594	1.58054e-09	1.45499e-08	512174	514069	-	1896	Penicillin-binding protein 2 (PBP-2)
SmUMH9_0503	-19.1299	-7.38798	1.42813e-11	2.04416e-10	514108	514578	-	471	LSU m3Psi1915 methyltransferase RlmH
SmUMH9_0504	-19.4788	-6.82959	7.84706e-10	7.54309e-09	514582	514899	-	318	Ribosomal silencing factor RsfA (former Iojap)
SmUMH9_0505	-18.688	-7.37642	1.00992e-11	1.5119e-10	515094	515726	-	633	Nicotinate-nucleotide adenylyltransferase (EC 2.7.7.18)
SmUMH9_0506	-18.8066	-7.61347	2.43237e-12	4.49643e-11	515746	516780	-	1035	DNA polymerase III delta subunit (EC 2.7.7.7)
SmUMH9_0507	-19.1674	-7.78391	8.596e-13	1.87796e-11	516777	517337	-	561	LPS-assembly lipoprotein RlpB precursor (Rare lipoprotein B)
SmUMH9_0508	-14.8877	-4.21157	0.00135471	0.00892587	517352	519934	-	2583	Leucyl-tRNA synthetase (EC 6.1.1.4)
SmUMH9_0509	-14.6985	0.865103	0.365977	0.926363	520220	520702	+	483	FIG002095: hypothetical protein
SmUMH9_0510	-14.8126	-0.193043	0.255123	0.926363	520743	521447	-	705	FMN-dependent NADH-azoreductase
SmUMH9_0511	-13.2891	2.20994	0.654443	0.926363	521596	522528	-	933	Inosine-uridine preferring nucleoside hydrolase (EC 3.2.2.1)
SmUMH9_0512	-12.6615	3.46526	0.890309	0.944763	522628	523089	-	462	hypothetical protein
SmUMH9_0513	-19.3984	-7.15078	7.6719e-11	9.05165e-10	523284	524009	-	726	Glutamate Aspartate transport ATP-binding protein GltL (TC 3.A.1.3.4)
SmUMH9_0514	-12.8957	2.83642	0.742584	0.931279	524009	524683	-	675	Glutamate Aspartate transport system permease protein GltK (TC 3.A.1.3.4)
SmUMH9_0515	-12.4991	2.93946	0.797969	0.940966	524683	525423	-	741	Glutamate Aspartate transport system permease protein GltJ (TC 3.A.1.3.4)
SmUMH9_0516	-13.2982	1.8065	0.547964	0.926363	525637	526533	-	897	Glutamate Aspartate periplasmic binding protein precursor GltI (TC 3.A.1.3.4)
SmUMH9_0517	-17.6266	-7.4358	1.61749e-11	2.27946e-10	526927	528456	-	1530	Apolipoprotein N-acyltransferase (EC 2.3.1.-) / Copper homeostasis protein CutE
SmUMH9_0518	-14.0883	0.451352	0.343531	0.926363	528464	529342	-	879	Magnesium and cobalt efflux protein CorC
SmUMH9_0519	-19.3712	-7.09649	8.37886e-11	9.80971e-10	529427	529900	-	474	Metal-dependent hydrolase YbeY, involved in rRNA and/or ribosome maturation and assembly
SmUMH9_0520	-18.2555	-7.72283	1.40693e-12	2.93335e-11	529897	530952	-	1056	Phosphate starvation-inducible protein PhoH, predicted ATPase
SmUMH9_0521	-15.4451	3.51276	0.618564	0.926363	531187	531522	-	336	Alkylphosphonate utilization operon protein PhnA
SmUMH9_0522	-13.7424	0.709401	0.378441	0.926363	531641	533065	-	1425	tRNA-i(6)A37 methylthiotransferase
SmUMH9_0523	-19.6891	-6.67125	4.97931e-09	4.29783e-08	533131	533277	-	147	hypothetical protein
SmUMH9_0524	-17.9289	-7.45482	6.3857e-12	1.02489e-10	533263	534444	+	1182	2-octaprenyl-3-methyl-6-methoxy-1,4-benzoquinol hydroxylase (EC 1.14.13.-)
SmUMH9_0525	-19.6792	-5.92622	4.89488e-07	3.63415e-06	534535	534606	-	72	tRNA-Gln-CTG
SmUMH9_0526	-16.8191	2.23872	0.531564	0.926363	534614	534687	-	74	tRNA-Met-CAT
SmUMH9_0527	NA	NA	NA	NA	534732	534803	-	72	tRNA-Gln-TTG
SmUMH9_0528	NA	NA	NA	NA	534851	534922	-	72	tRNA-Gln-TTG
SmUMH9_0529	NA	NA	NA	NA	534956	535037	-	82	tRNA-Leu-TAG
SmUMH9_0530	NA	NA	NA	NA	535057	535130	-	74	tRNA-Met-CAT
SmUMH9_0531	-11.6077	3.57285	0.917672	0.94777	535350	537014	-	1665	Asparagine synthetase [glutamine-hydrolyzing] (EC 6.3.5.4)
SmUMH9_0532	-11.1039	3.12312	0.89948	0.946364	537299	538747	-	1449	Chitinase (EC 3.2.1.14)
SmUMH9_0533	-12.3801	4.37821	0.944084	0.961136	538936	539688	-	753	Phosphatase NagD predicted to act in N-acetylglucosamine utilization subsystem
SmUMH9_0534	-12.7571	3.8167	0.851202	0.942844	539756	540976	-	1221	N-acetylglucosamine-6P-responsive transcriptional repressor NagC, ROK family
SmUMH9_0535	-13.4326	0.181553	0.319235	0.926363	541004	542143	-	1140	N-acetylglucosamine-6-phosphate deacetylase (EC 3.5.1.25)
SmUMH9_0536	-12.7358	2.59142	0.728596	0.931279	542162	542962	-	801	Glucosamine-6-phosphate deaminase (EC 3.5.99.6)
SmUMH9_0537	-11.6325	3.40212	0.904564	0.946364	543297	545333	+	2037	PTS system, N-acetylglucosamine-specific IIA component (EC 2.7.1.69) / PTS system, N-acetylglucosamine-specific IIB component (EC 2.7.1.69) / PTS system, N-acetylglucosamine-specific IIC component (EC 2.7.1.69)
SmUMH9_0538	-17.6215	-8.8037	8.27759e-16	2.22326e-13	545574	547238	+	1665	Glutaminyl-tRNA synthetase (EC 6.1.1.18)
SmUMH9_0539	-11.5513	3.0916	0.890949	0.944763	547817	549220	+	1404	N-acetylglucosamine-regulated outer membrane porin
SmUMH9_0540	-16.3109	0.0850916	0.293877	0.926363	549268	549594	+	327	Hypothetical lipoprotein ybfN precursor
SmUMH9_0541	-11.3693	2.59223	0.824292	0.942538	549608	552265	+	2658	Beta-hexosaminidase (EC 3.2.1.52)
SmUMH9_0542	-18.6317	-6.71251	7.50358e-10	7.27417e-09	552513	552959	-	447	Ferric uptake regulation protein FUR
SmUMH9_0543	-18.7257	-7.45164	1.09378e-11	1.63209e-10	553288	553827	-	540	Flavodoxin 1
SmUMH9_0544	-16.1376	-0.629308	0.214298	0.900227	554092	554379	-	288	Uncharacterized protein ybfE
SmUMH9_0545	-13.3959	3.20781	0.786058	0.938878	554636	555409	-	774	Esterase ybfF (EC 3.1.-.-)
SmUMH9_0546	-16.3894	-3.82081	0.0031007	0.0201965	555634	556176	+	543	SeqA protein, negative modulator of initiation of replication
SmUMH9_0547	-13.2429	0.946383	0.423977	0.926363	556253	557896	+	1644	Phosphoglucomutase (EC 5.4.2.2)
SmUMH9_0548	-14.378	2.47702	0.607204	0.926363	558089	558730	+	642	Transcriptional regulator, PadR family
SmUMH9_0549	-14.4931	2.24673	0.533546	0.926363	558730	559029	+	300	FIG01056117: hypothetical protein
SmUMH9_0550	-13.5503	4.77626	0.926536	0.951578	559057	559746	-	690	sensor histidine kinase
SmUMH9_0551	-12.1105	3.31594	0.820455	0.942538	559763	562459	-	2697	Osmosensitive K+ channel histidine kinase KdpD (EC 2.7.3.-)
SmUMH9_0552	-14.0493	1.901	0.475416	0.926363	562533	563102	-	570	Potassium-transporting ATPase C chain (EC 3.6.3.12) (TC 3.A.3.7.1)
SmUMH9_0553	-13.7782	1.67665	0.477484	0.926363	563121	565190	-	2070	Potassium-transporting ATPase B chain (EC 3.6.3.12) (TC 3.A.3.7.1)
SmUMH9_0554	-12.7726	2.39233	0.732376	0.931279	565217	566905	-	1689	Potassium-transporting ATPase A chain (EC 3.6.3.12) (TC 3.A.3.7.1)
SmUMH9_0555	-14.6462	1.94058	0.509795	0.926363	567435	567644	+	210	FIG01200701: possible membrane protein
SmUMH9_0556	-12.5963	2.39836	0.707692	0.929894	567785	568741	+	957	COG1683: Uncharacterized conserved protein / FIG143828: Hypothetical protein YbgA
SmUMH9_0557	-12.8121	2.02171	0.653004	0.926363	568757	570187	+	1431	Deoxyribodipyrimidine photolyase (EC 4.1.99.3)
SmUMH9_0558	-13.7409	-0.100772	0.272233	0.926363	570210	571190	+	981	3',5'-cyclic-nucleotide phosphodiesterase (EC 3.1.4.17)
SmUMH9_0559	-14.257	1.48561	0.457313	0.926363	571209	571952	+	744	FIG137478: Hypothetical protein YbgI
SmUMH9_0560	-14.6789	-0.0269213	0.275817	0.926363	572112	572762	+	651	Allophanate hydrolase 2 subunit 1 (EC 3.5.1.54)
SmUMH9_0561	-14.613	0.20613	0.29937	0.926363	572756	573688	+	933	Allophanate hydrolase 2 subunit 2 (EC 3.5.1.54)
SmUMH9_0562	-19.0046	-7.13735	4.92313e-11	6.05903e-10	573690	574418	+	729	Lactam utilization protein LamB
SmUMH9_0563	-15.1089	0.333237	0.309741	0.926363	574497	575228	+	732	FIG015373: Membrane protein
SmUMH9_0564	-13.5717	1.56348	0.498398	0.926363	575225	576244	+	1020	FIG001614: Membrane protein
SmUMH9_0565	-13.0717	3.61568	0.868346	0.944241	576253	576897	+	645	Pyrrolidone-carboxylate peptidase (EC 3.4.19.3)
SmUMH9_0566	-14.106	1.78765	0.47078	0.926363	576952	577743	+	792	Endonuclease VIII
SmUMH9_0567	-12.5872	2.47151	0.736361	0.931279	577801	579093	-	1293	Citrate synthase (si) (EC 2.3.3.1)
SmUMH9_0568	-15.0638	1.51825	0.426376	0.926363	580016	580213	+	198	Succinate dehydrogenase cytochrome b-556 subunit
SmUMH9_0569	-13.8216	2.35642	0.614013	0.926363	580207	580554	+	348	Succinate dehydrogenase hydrophobic membrane anchor protein
SmUMH9_0570	-15.116	3.20016	0.586239	0.926363	580519	580689	-	171	hypothetical protein
SmUMH9_0571	-12.3212	2.6392	0.811278	0.942538	580693	582321	+	1629	Succinate dehydrogenase flavoprotein subunit (EC 1.3.99.1)
SmUMH9_0572	-13.6359	1.35608	0.469019	0.926363	582338	583054	+	717	Succinate dehydrogenase iron-sulfur protein (EC 1.3.99.1)
SmUMH9_0573	-16.7653	-8.27348	4.34677e-14	2.06743e-12	583330	586137	+	2808	2-oxoglutarate dehydrogenase E1 component (EC 1.2.4.2)
SmUMH9_0574	-18.091	-7.98771	3.67438e-13	1.0168e-11	586202	587419	+	1218	Dihydrolipoamide succinyltransferase component (E2) of 2-oxoglutarate dehydrogenase complex (EC 2.3.1.61)
SmUMH9_0575	-13.9551	-0.0927985	0.268449	0.926363	587542	588708	+	1167	Succinyl-CoA ligase [ADP-forming] beta chain (EC 6.2.1.5)
SmUMH9_0576	-13.2941	2.55011	0.691822	0.926953	588708	589580	+	873	Succinyl-CoA ligase [ADP-forming] alpha chain (EC 6.2.1.5)
SmUMH9_0577	-11.8452	2.40491	0.79563	0.940966	589653	591503	-	1851	5'-nucleotidase (EC 3.1.3.5); 2',3'-cyclic-nucleotide 2'-phosphodiesterase (EC 3.1.4.16); Putative UDP-sugar hydrolase (EC 3.6.1.45)
SmUMH9_0578	-12.2898	1.89638	0.681129	0.926709	592235	593803	+	1569	Cytochrome d ubiquinol oxidase subunit I (EC 1.10.3.-)
SmUMH9_0579	-13.0939	2.14388	0.619739	0.926363	593818	594957	+	1140	Cytochrome d ubiquinol oxidase subunit II (EC 1.10.3.-)
SmUMH9_0580	-15.8775	4.12179	0.625779	0.926363	594975	595088	+	114	hypothetical protein
SmUMH9_0581	-15.7552	4.36649	0.650119	0.926363	595100	595384	+	285	Cyd operon protein YbgE
SmUMH9_0582	-18.2001	-7.7723	9.83108e-13	2.12743e-11	595916	596599	+	684	MotA/TolQ/ExbB proton channel family protein
SmUMH9_0583	-18.9593	-7.7907	8.50519e-13	1.87796e-11	596612	597040	+	429	Tol biopolymer transport system, TolR protein
SmUMH9_0584	-18.3269	-7.86564	5.05676e-13	1.26864e-11	597122	598324	+	1203	TolA protein
SmUMH9_0585	-17.329	-7.82831	7.41369e-13	1.74489e-11	598457	599749	+	1293	tolB protein precursor, periplasmic protein involved in the tonb-independent uptake of group A colicins
SmUMH9_0586	-18.7	-8.2616	3.46319e-14	1.77673e-12	599914	600303	+	390	18K peptidoglycan-associated outer membrane lipoprotein; Peptidoglycan-associated lipoprotein precursor; Outer membrane protein P6; OmpA/MotB precursor
SmUMH9_0587	-13.8592	-0.337295	0.241005	0.926363	600313	601107	+	795	TPR repeat containing exported protein; Putative periplasmic protein contains a protein prenylyltransferase domain
SmUMH9_0588	NA	NA	NA	NA	601286	601358	+	73	tRNA-Lys-TTT
SmUMH9_0589	-20.3567	-3.66657	0.00930769	0.0590263	601391	601463	+	73	tRNA-Val-TAC
SmUMH9_0590	NA	NA	NA	NA	601474	601546	+	73	tRNA-Lys-TTT
SmUMH9_0591	NA	NA	NA	NA	601706	601778	+	73	tRNA-Lys-TTT
SmUMH9_0592	NA	NA	NA	NA	601811	601883	+	73	tRNA-Val-TAC
SmUMH9_0593	NA	NA	NA	NA	601893	601965	+	73	tRNA-Lys-TTT
SmUMH9_0594	-14.0784	0.801183	0.385317	0.926363	602491	603552	+	1062	Quinolinate synthetase (EC 2.5.1.72)
SmUMH9_0595	-13.9802	0.91142	0.402402	0.926363	603573	604298	+	726	Ribosyl nicotinamide transporter, PnuC-like
SmUMH9_0596	-13.3854	1.56083	0.533947	0.926363	604334	605296	-	963	Zinc transporter ZitB
SmUMH9_0597	-11.7667	1.40286	0.651049	0.926363	605296	608496	-	3201	Virulence sensor protein bvgS precursor (EC 2.7.3.-)
SmUMH9_0598	-13.9111	2.43998	0.585003	0.926363	608493	609104	-	612	Putative two-component response regulator precursor
SmUMH9_0599	-12.9921	2.80399	0.765429	0.935479	609311	610363	+	1053	2-keto-3-deoxy-D-arabino-heptulosonate-7- phosphate synthase I alpha (EC 2.5.1.54)
SmUMH9_0600	-12.2583	1.2138	0.507007	0.926363	610596	611816	+	1221	Thymidylate kinase (EC 2.7.4.9)
SmUMH9_0601	-13.0722	3.18653	0.823899	0.942538	611824	612858	+	1035	Zn-dependent protease with chaperone function
SmUMH9_0602	-17.12	-5.45173	4.42634e-06	3.15299e-05	612908	613660	-	753	Phosphoglycerate mutase (EC 5.4.2.1)
SmUMH9_0603	-14.8798	2.94734	0.603933	0.926363	613877	614224	-	348	Putative starvation-inducible protein
SmUMH9_0604	-13.3081	2.17196	0.639259	0.926363	614422	615465	-	1044	Aldose 1-epimerase (EC 5.1.3.3)
SmUMH9_0605	-14.2779	0.491075	0.326887	0.926363	615459	616610	-	1152	Galactokinase (EC 2.7.1.6)
SmUMH9_0606	-13.0872	2.30157	0.664845	0.926363	616607	617659	-	1053	Galactose-1-phosphate uridylyltransferase (EC 2.7.7.10)
SmUMH9_0607	-13.2612	2.61604	0.704186	0.928476	617945	618763	-	819	putative membrane protein
SmUMH9_0608	-14.7756	1.32072	0.407153	0.926363	618930	619502	-	573	Hydrolase, isochorismatase family
SmUMH9_0609	-13.2847	2.21893	0.64463	0.926363	619598	621106	-	1509	Putative molybdenum transport ATP-binding protein modF
SmUMH9_0610	-14.0746	2.11292	0.533737	0.926363	621176	621967	-	792	DNA-binding domain of ModE / Molybdate-binding domain of ModE
SmUMH9_0611	-12.1213	1.29451	0.603681	0.926363	622156	624318	+	2163	Outer membrane vitamin B12 receptor BtuB
SmUMH9_0612	-14.5097	0.517591	0.344264	0.926363	624323	625312	+	990	iron compound ABC transporter, periplasmic iron compound-binding protein
SmUMH9_0613	-16.8295	-2.01306	0.070379	0.387169	625314	626069	+	756	Methyltransferase
SmUMH9_0614	-15.2824	-0.565203	0.222835	0.919117	626071	627096	+	1026	Iron(III) dicitrate transport system permease protein FecD (TC 3.A.1.14.1)
SmUMH9_0615	-19.1559	-7.43992	9.6049e-12	1.44263e-10	627093	627881	+	789	Iron(III) dicitrate transport ATP-binding protein FecE (TC 3.A.1.14.1)
SmUMH9_0616	NA	NA	NA	NA	628027	628176	+	150	Putative exported protein
SmUMH9_0617	-13.2821	3.43553	0.814534	0.942538	628335	629108	+	774	Molybdenum ABC transporter, periplasmic molybdenum-binding protein ModA (TC 3.A.1.8.1)
SmUMH9_0618	-13.8719	2.80707	0.688308	0.926953	629105	629794	+	690	Molybdenum transport system permease protein ModB (TC 3.A.1.8.1)
SmUMH9_0619	-14.2714	1.45693	0.448795	0.926363	629795	630862	+	1068	Molybdenum transport ATP-binding protein ModC (TC 3.A.1.8.1)
SmUMH9_0620	-14.3703	0.796468	0.376272	0.926363	630894	631712	-	819	Putative phosphatase
SmUMH9_0621	-15.715	0.697857	0.343758	0.926363	631741	631890	-	150	hypothetical protein
SmUMH9_0622	-16.0138	-2.88914	0.0178649	0.110231	631891	632886	+	996	6-phosphogluconolactonase (EC 3.1.1.31)
SmUMH9_0623	-16.1202	-1.36859	0.132174	0.662468	632954	633436	-	483	UPF0098 protein ybhB
SmUMH9_0624	-16.4641	-2.52527	0.0379623	0.224528	633593	633994	+	402	COGs COG3339
SmUMH9_0625	-13.6405	0.656592	0.375757	0.926363	633999	635273	-	1275	Adenosylmethionine-8-amino-7-oxononanoate aminotransferase (EC 2.6.1.62)
SmUMH9_0626	-13.6492	1.17758	0.447973	0.926363	635359	636399	+	1041	Biotin synthase (EC 2.8.1.6)
SmUMH9_0627	-15.6877	-1.37567	0.130845	0.656524	636399	637550	+	1152	8-amino-7-oxononanoate synthase (EC 2.3.1.47)
SmUMH9_0628	-16.8597	-3.16854	0.0123176	0.0773618	637534	638301	+	768	Biotin synthesis protein BioC
SmUMH9_0629	-14.1093	1.54052	0.468949	0.926363	638294	638968	+	675	Dethiobiotin synthetase (EC 6.3.3.3)
SmUMH9_0630	-14.3787	2.47559	0.561692	0.926363	638996	639718	-	723	Probable ATP-binding ABC transporter protein
SmUMH9_0631	-19.2116	-5.7162	6.17547e-07	4.54794e-06	640167	640295	+	129	hypothetical protein
SmUMH9_0632	-12.1091	2.69636	0.82568	0.942538	640827	642839	+	2013	Excinuclease ABC subunit B
SmUMH9_0633	-13.4836	4.67881	0.908878	0.946471	642940	643206	+	267	FIG01055480: hypothetical protein
SmUMH9_0634	-13.0554	2.84726	0.715663	0.930533	643213	644130	-	918	FIG002813: LPPG:FO 2-phospho-L-lactate transferase like, CofD-like
SmUMH9_0635	-13.5109	2.11657	0.57081	0.926363	644796	645782	+	987	Molybdenum cofactor biosynthesis protein MoaA
SmUMH9_0636	-14.0551	3.12285	0.632487	0.926363	645807	646322	+	516	Molybdenum cofactor biosynthesis protein MoaB
SmUMH9_0637	-14.8539	2.42016	0.522058	0.926363	646326	646805	+	480	Molybdenum cofactor biosynthesis protein MoaC
SmUMH9_0638	NA	NA	NA	NA	646802	647047	+	246	Molybdenum cofactor biosynthesis protein MoaD
SmUMH9_0639	-14.8265	1.99298	0.463958	0.926363	647050	647517	+	468	Molybdenum cofactor biosynthesis protein MoaE
SmUMH9_0640	-13.8304	1.57224	0.514993	0.926363	647648	648358	+	711	Putative membrane protein
SmUMH9_0641	-13.3278	1.6066	0.508795	0.926363	648434	649540	-	1107	ABC transport system, permease component YbhR
SmUMH9_0642	-13.7881	1.38178	0.472085	0.926363	649552	650706	-	1155	ABC transport system, permease component YbhS
SmUMH9_0643	-13.8099	1.33821	0.461975	0.926363	650703	652439	-	1737	ABC transporter multidrug efflux pump, fused ATP-binding domains
SmUMH9_0644	-13.9675	1.02301	0.397171	0.926363	652448	653434	-	987	Predicted membrane fusion protein (MFP) component of efflux pump, membrane anchor protein YbhG
SmUMH9_0645	-14.7676	1.17171	0.407657	0.926363	653453	654151	-	699	Transcriptional regulator YbiH, TetR family
SmUMH9_0646	-14.439	-1.00107	0.169564	0.797753	654449	655825	+	1377	ATP-dependent RNA helicase RhlE
SmUMH9_0647	-15.6977	-1.13326	0.156129	0.750407	655940	656899	+	960	D-3-phosphoglycerate dehydrogenase (EC 1.1.1.95)
SmUMH9_0648	-13.8766	1.03495	0.417248	0.926363	656984	657916	+	933	tRNA-dihydrouridine synthase C (EC 1.-.-.-)
SmUMH9_0649	-19.0671	-7.87201	4.74438e-13	1.20349e-11	657958	658224	-	267	hypothetical protein
SmUMH9_0650	-13.0659	2.34411	0.691038	0.926953	658471	659520	-	1050	ABC transporter ATP-binding protein
SmUMH9_0651	-12.1254	1.71762	0.67897	0.926363	659529	661580	-	2052	Iron(III)-transport system permease protein SfuB
SmUMH9_0652	-12.3096	3.44397	0.889077	0.944763	661675	662706	-	1032	Ferric iron ABC transporter, iron-binding protein
SmUMH9_0653	-11.888	4.41826	0.885659	0.944763	662703	664007	-	1305	Hexose phosphate uptake regulatory protein UhpC
SmUMH9_0654	-13.8872	0.557335	0.349288	0.926363	664092	665633	-	1542	Sensor histidine protein kinase UhpB, glucose-6-phosphate specific (EC 2.7.13.3)
SmUMH9_0655	-14.3029	1.94504	0.540862	0.926363	665633	666253	-	621	Transcriptional regulatory protein UhpA
SmUMH9_0656	-13.9096	1.71784	0.532073	0.926363	666386	667150	-	765	Arylamine N-acetyltransferase 1 (EC 2.3.1.5)
SmUMH9_0657	-15.7262	-0.219341	0.261986	0.926363	667302	668054	+	753	Short-chain dehydrogenase/reductase SDR
SmUMH9_0658	-13.8786	2.50497	0.652755	0.926363	668039	668935	-	897	Glycine cleavage system transcriptional activator
SmUMH9_0659	-13.0302	3.1726	0.822671	0.942538	669053	669832	+	780	arpA protein - Streptomyces griseus
SmUMH9_0660	-12.2932	3.60796	0.912837	0.946471	669870	671249	-	1380	L-asparagine permease
SmUMH9_0661	-13.7352	3.23659	0.727156	0.931279	671773	672210	-	438	FIG01056006: hypothetical protein
SmUMH9_0662	-14.5001	1.26189	0.406737	0.926363	672323	673216	+	894	LysR family transcriptional regulator PA2758
SmUMH9_0663	-13.4652	2.8287	0.730638	0.931279	673233	673796	-	564	DedA family inner membrane protein YohD
SmUMH9_0664	-14.3674	1.52745	0.466966	0.926363	673847	674509	-	663	ThiJ/PfpI family protein
SmUMH9_0665	-16.0691	-2.26141	0.0544811	0.312513	674616	675560	+	945	Transcriptional regulator containing an amidase domain and an AraC-type DNA-binding HTH domain
SmUMH9_0666	-13.5493	1.23299	0.439834	0.926363	675606	676709	+	1104	Adenosylhomocysteinase (EC 3.3.1.1)
SmUMH9_0667	-12.6401	3.05146	0.82645	0.942538	676882	677790	+	909	Murein-DD-endopeptidase (EC 3.4.99.-)
SmUMH9_0668	-14.7637	2.1185	0.495479	0.926363	677825	678280	-	456	acetyltransferase, GNAT family
SmUMH9_0669	-14.5783	1.71534	0.463421	0.926363	678356	678760	+	405	PhnB protein
SmUMH9_0670	-12.4928	3.34602	0.874814	0.944763	678840	679805	+	966	Lysophospholipase (EC 3.1.1.5); Monoglyceride lipase (EC 3.1.1.23); putative
SmUMH9_0671	-12.1409	3.36415	0.868301	0.944241	679908	680828	+	921	Membrane protein, putative
SmUMH9_0672	-13.2698	2.59885	0.679953	0.926363	681058	681597	-	540	Phosphinothricin N-acetyltransferase (EC 2.3.1.-)
SmUMH9_0673	-13.1596	2.63883	0.689909	0.926953	681756	682568	-	813	Methionine ABC transporter substrate-binding protein
SmUMH9_0674	-11.2026	5.92653	0.799418	0.940966	682699	683550	-	852	FIG00545237: hypothetical protein
SmUMH9_0675	-12.7733	4.45306	0.902886	0.946364	683655	684197	-	543	Streptothricin acetyltransferase, Streptomyces lavendulae type
SmUMH9_0676	-14.3056	2.62191	0.568924	0.926363	684197	684664	-	468	PhnO protein
SmUMH9_0677	-12.943	3.07191	0.809573	0.942538	684870	685460	+	591	Putative membrane protein
SmUMH9_0678	-12.9765	3.4791	0.823053	0.942538	685518	686369	-	852	Permease of the drug/metabolite transporter (DMT) superfamily
SmUMH9_0679	-14.6995	1.4728	0.450188	0.926363	686905	687684	+	780	ABC transporter (iron.B12.siderophore.hemin) , ATP-binding component
SmUMH9_0680	-13.9844	0.738182	0.385851	0.926363	687701	688657	+	957	ABC transporter (iron.B12.siderophore.hemin) , periplasmic substrate-binding component
SmUMH9_0681	-14.0369	1.68518	0.500747	0.926363	688654	689661	+	1008	ABC transporter (iron.B12.siderophore.hemin) , permease component
SmUMH9_0682	-12.2124	2.53311	0.800402	0.940966	689675	691198	-	1524	Sulfite reductase [NADPH] flavoprotein alpha-component (EC 1.8.1.2)
SmUMH9_0683	-13.6147	3.03272	0.715484	0.930533	691204	691629	-	426	Aerotaxis sensor receptor protein
SmUMH9_0684	-11.3937	3.68866	0.987412	0.98981	691852	693558	-	1707	D-Lactate dehydrogenase (EC 1.1.2.5)
SmUMH9_0685	-13.0501	3.03815	0.79674	0.940966	693684	694478	-	795	Methionine aminopeptidase (EC 3.4.11.18)
SmUMH9_0686	-15.2927	1.54247	0.416148	0.926363	694475	694678	-	204	FIG01055867: hypothetical protein
SmUMH9_0687	-12.5537	4.53853	0.944239	0.961136	694847	695950	+	1104	D-alanine--D-alanine ligase A (EC 6.3.2.4)
SmUMH9_0688	-14.3976	2.07668	0.536305	0.926363	695985	696764	-	780	Lysine-arginine-ornithine-binding periplasmic protein precursor (TC 3.A.1.3.1)
SmUMH9_0689	-12.7011	2.53539	0.738009	0.931279	696799	697953	-	1155	Aspartate aminotransferase (EC 2.6.1.1)
SmUMH9_0690	-14.8659	0.0273163	0.284669	0.926363	698072	698992	+	921	Glycine cleavage system transcriptional activator
SmUMH9_0691	-14.8091	3.81392	0.670774	0.926363	699057	699194	-	138	hypothetical protein
SmUMH9_0692	-11.79	2.58085	0.823032	0.942538	699189	701402	+	2214	Periplasmic beta-glucosidase (EC 3.2.1.21)
SmUMH9_0693	-14.595	0.809669	0.364879	0.926363	701479	702402	+	924	4-hydroxy-tetrahydrodipicolinate synthase (EC 4.3.3.7)
SmUMH9_0694	-17.3577	-0.312369	0.25545	0.926363	702399	702536	-	138	hypothetical protein
SmUMH9_0695	-19.4188	-7.19168	5.1047e-11	6.24881e-10	702536	702688	-	153	hypothetical protein
SmUMH9_0696	-13.9451	3.34289	0.723641	0.931279	703237	703629	+	393	hypothetical protein
SmUMH9_0697	-12.1012	3.38847	0.881802	0.944763	703816	704865	+	1050	Iron(III) ABC transporter, solute-binding protein
SmUMH9_0698	-13.743	2.91685	0.705044	0.928803	704862	705863	+	1002	ABC-type Fe3+-siderophore transport system, permease component
SmUMH9_0699	-13.1944	3.37033	0.756047	0.933921	705856	706635	+	780	ABC-type cobalamin/Fe3+-siderophores transport systems, ATPase components
SmUMH9_0700	-13.3286	1.97066	0.566602	0.926363	706625	707353	+	729	Molybdenum-binding periplasmic protein
SmUMH9_0701	-12.3254	4.68011	0.923209	0.950478	707382	708191	-	810	Beta-ketoadipate enol-lactone hydrolase (EC 3.1.1.24)
SmUMH9_0702	-12.4842	2.62249	0.752374	0.933921	708419	709174	+	756	CDP-diacylglycerol pyrophosphatase (EC 3.6.1.26)
SmUMH9_0703	-13.9798	2.91229	0.58645	0.926363	709345	709869	+	525	Transcriptional regulator SlyA
SmUMH9_0704	-11.8235	3.31101	0.880436	0.944763	709866	711197	+	1332	2-Keto-D-gluconate dehydrogenase (EC 1.1.99.4), membrane-bound, cytochrome c
SmUMH9_0705	-13.2126	2.53278	0.678602	0.926363	711214	711666	+	453	Isoquinoline 1-oxidoreductase alpha subunit (EC 1.3.99.16)
SmUMH9_0706	-10.8836	3.41812	0.912312	0.946471	711669	713912	+	2244	Isoquinoline 1-oxidoreductase beta subunit (EC 1.3.99.16)
SmUMH9_0707	-14.3094	4.81331	0.873935	0.944763	713935	714237	-	303	FIG01055609: hypothetical protein
SmUMH9_0708	-13.1176	3.52395	0.853565	0.942844	714234	714869	-	636	Chromosome (plasmid) partitioning protein ParA
SmUMH9_0709	-13.3419	3.57845	0.83925	0.942844	715141	715482	-	342	hypothetical protein
SmUMH9_0710	-12.3572	3.61721	0.896122	0.946364	715562	716455	-	894	Transcriptional regulator, LysR family
SmUMH9_0711	-13.649	1.6601	0.530793	0.926363	716515	717699	-	1185	FIG01056426: hypothetical protein
SmUMH9_0712	-13.6307	1.61041	0.529877	0.926363	717920	719470	-	1551	Autoinducer 2 (AI-2) kinase LsrK (EC 2.7.1.-)
SmUMH9_0713	-15.5092	0.214661	0.317896	0.926363	719679	719972	+	294	Autoinducer 2 (AI-2) modifying protein LsrG
SmUMH9_0714	-15.0414	0.789016	0.362379	0.926363	720065	720964	+	900	Permease of the drug/metabolite transporter (DMT) superfamily
SmUMH9_0715	-13.9186	2.4249	0.608617	0.926363	721048	721638	+	591	Transporter, LysE family
SmUMH9_0716	-13.458	2.6211	0.664783	0.926363	721614	722441	-	828	Transcriptional regulator, AraC family
SmUMH9_0717	-15.1379	0.596045	0.345426	0.926363	722511	722729	+	219	hypothetical protein
SmUMH9_0718	-13.7869	1.56468	0.476696	0.926363	722739	723587	-	849	FIG01055403: hypothetical protein
SmUMH9_0719	-12.4435	2.39451	0.737819	0.931279	723708	725198	-	1491	Cytoplasmic alpha-amylase (EC 3.2.1.1)
SmUMH9_0720	-13.3541	2.16362	0.627471	0.926363	725317	725973	-	657	Phosphonate ABC transporter phosphate-binding periplasmic component (TC 3.A.1.9.1)
SmUMH9_0721	-14.0588	1.88207	0.51054	0.926363	725970	726326	-	357	Probable lipoprotein
SmUMH9_0722	-12.5782	3.63176	0.88175	0.944763	726345	727022	-	678	Probable lipoprotein
SmUMH9_0723	-14.5967	0.137379	0.291558	0.926363	727528	728403	+	876	Transcriptional regulator, MarR family / Acetyltransferase (GNAT)
SmUMH9_0724	-13.403	2.15208	0.598183	0.926363	728488	729786	+	1299	Arsenic efflux pump protein
SmUMH9_0725	-13.0597	3.21145	0.801862	0.94146	729761	730636	-	876	Diaminopimelate epimerase (EC 5.1.1.7)
SmUMH9_0726	NA	NA	NA	NA	730750	731007	-	258	probable exported protein YPO2521
SmUMH9_0727	-18.7881	-5.93027	1.30292e-07	1.01521e-06	731200	731457	-	258	probable exported protein YPO2521
SmUMH9_0728	-12.6411	4.97997	0.957386	0.968844	731634	732278	+	645	putative transcriptional repressor
SmUMH9_0729	-13.0714	2.90392	0.769748	0.937135	732314	733135	-	822	Methionine ABC transporter substrate-binding protein
SmUMH9_0730	-13.9746	2.9226	0.636338	0.926363	733152	733820	-	669	Methionine ABC transporter permease protein
SmUMH9_0731	-13.2023	2.82845	0.73596	0.931279	733813	734838	-	1026	Methionine ABC transporter ATP-binding protein
SmUMH9_0732	-18.6261	-6.70117	1.25562e-09	1.17483e-08	735103	735546	-	444	Histone acetyltransferase HPA2 and related acetyltransferases
SmUMH9_0733	-14.4228	1.70525	0.486303	0.926363	735788	736660	+	873	FIG01055429: hypothetical protein
SmUMH9_0734	-11.7288	3.54445	0.919226	0.948146	736824	737927	+	1104	FIG01055987: hypothetical protein
SmUMH9_0735	-14.4651	0.606759	0.342898	0.926363	737957	738484	+	528	Isochorismatase (EC 3.3.2.1)
SmUMH9_0736	-13.6734	1.79154	0.523903	0.926363	738518	739393	-	876	2-hydroxy-3-oxopropionate reductase (EC 1.1.1.60)
SmUMH9_0737	-12.761	3.26621	0.860818	0.943485	739672	740679	+	1008	Tryptophanyl-tRNA synthetase (EC 6.1.1.2)
SmUMH9_0738	-14.9744	1.28428	0.387319	0.926363	740797	741630	+	834	Urea carboxylase-related ABC transporter, ATPase protein
SmUMH9_0739	-12.527	3.90405	0.865624	0.943485	741672	742604	+	933	Phosphonate ABC transporter phosphate-binding periplasmic component (TC 3.A.1.9.1)
SmUMH9_0740	-12.2585	4.35479	0.922901	0.950375	742683	743546	+	864	Phosphonate ABC transporter permease protein phnE2 (TC 3.A.1.9.1)
SmUMH9_0741	-12.3473	4.26335	0.945104	0.961277	743543	744442	+	900	Phosphonate ABC transporter permease protein phnE1 (TC 3.A.1.9.1)
SmUMH9_0742	-13.4587	3.63347	0.829082	0.942538	744552	745016	+	465	FIG01055633: hypothetical protein
SmUMH9_0743	-11.1224	2.62714	0.866833	0.94372	745193	747760	+	2568	Enhancing factor
SmUMH9_0744	-12.9486	0.809753	0.440946	0.926363	747984	749813	+	1830	Allophanate hydrolase (EC 3.5.1.54)
SmUMH9_0745	-11.6711	2.27607	0.785423	0.938806	749810	753436	+	3627	Urea carboxylase (EC 6.3.4.6)
SmUMH9_0746	-14.6483	1.25428	0.427216	0.926363	753451	754161	+	711	Propionate catabolism operon transcriptional regulator of GntR family [predicted]
SmUMH9_0747	-13.5713	0.920473	0.416623	0.926363	754197	755465	+	1269	Urea ABC transporter, substrate binding protein UrtA
SmUMH9_0748	-14.1563	1.4465	0.458765	0.926363	755522	757102	+	1581	Urea ABC transporter, permease protein UrtB
SmUMH9_0749	-12.6249	2.81322	0.81879	0.942538	757102	758178	+	1077	Urea ABC transporter, permease protein UrtC
SmUMH9_0750	-14.6019	2.92404	0.579626	0.926363	758175	758981	+	807	Urea ABC transporter, ATPase protein UrtD
SmUMH9_0751	-13.5084	3.24542	0.757082	0.933921	758994	759692	+	699	Urea ABC transporter, ATPase protein UrtE
SmUMH9_0752	-14.1209	2.02033	0.530538	0.926363	759700	759957	-	258	ParE toxin protein
SmUMH9_0753	-14.4378	2.35739	0.53127	0.926363	759982	760245	-	264	Putative transcriptional regulators containing the CopG/Arc/MetJ DNA-binding domain and a metal-binding domain
SmUMH9_0754	-13.844	2.57413	0.641906	0.926363	760381	760893	+	513	conserved hypothetical transmembrane protein
SmUMH9_0755	-14.8797	0.502783	0.328291	0.926363	760916	761428	-	513	acetyltransferase, GNAT family , putative
SmUMH9_0756	-15.061	-0.362954	0.2326	0.926363	761470	762687	-	1218	Salicylate hydroxylase (EC 1.14.13.1)
SmUMH9_0757	NA	NA	NA	NA	762765	762887	-	123	FIG01056228: hypothetical protein
SmUMH9_0758	-19.4683	-6.80858	1.43663e-09	1.33326e-08	763030	763899	+	870	Transcriptional regulator, LysR family
SmUMH9_0759	-14.5817	0.0695611	0.289285	0.926363	763896	764741	-	846	Thiosulfate sulfurtransferase, rhodanese (EC 2.8.1.1)
SmUMH9_0760	-17.1047	-2.9764	0.0190537	0.117091	764844	765266	+	423	7,8-dihydro-8-oxoguanine-triphosphatase, putative( EC:3.6.1.- )
SmUMH9_0761	-13.2453	1.84117	0.584096	0.926363	765254	766693	-	1440	Transcriptional regulator, GntR family domain / Aspartate aminotransferase (EC 2.6.1.1)
SmUMH9_0762	-15.3008	2.10538	0.467019	0.926363	766940	767056	+	117	hypothetical protein
SmUMH9_0763	-14.337	1.58825	0.479065	0.926363	767066	767689	+	624	Uncharacterized glutathione S-transferase-like protein
SmUMH9_0764	-13.3256	1.6805	0.569197	0.926363	767914	769047	+	1134	Myo-inositol 2-dehydrogenase 2 (EC 1.1.1.18)
SmUMH9_0765	-12.8153	2.01531	0.667319	0.926363	769150	771021	-	1872	Exoenzymes regulatory protein AepA precursor
SmUMH9_0766	-13.756	2.75009	0.677222	0.926363	771043	771588	-	546	Antibiotic biosynthesis monooxygenase
SmUMH9_0767	-13.0514	2.76901	0.741315	0.931279	771637	772281	-	645	FIG002283: Isochorismatase family protein
SmUMH9_0768	-13.0545	2.5188	0.677525	0.926363	772422	773333	+	912	Hypothetical transcriptional regulator yeeY
SmUMH9_0769	-19.3589	-7.07192	1.6291e-10	1.82316e-09	773377	773745	+	369	hypothetical protein
SmUMH9_0770	-13.0962	1.1886	0.498882	0.926363	773902	774933	+	1032	Fatty acid desaturase
SmUMH9_0771	-14.808	0.646182	0.343558	0.926363	774974	775903	+	930	Osmoprotectant ABC transporter binding protein YehZ
SmUMH9_0772	-16.6571	-2.08124	0.0656509	0.366906	775965	777125	+	1161	Osmoprotectant ABC transporter permease protein YehY
SmUMH9_0773	-19.3483	-7.46357	1.1235e-11	1.65481e-10	777122	778057	+	936	Osmoprotectant ABC transporter ATP-binding subunit YehX
SmUMH9_0774	-14.7206	0.204795	0.295835	0.926363	778054	778827	+	774	Osmoprotectant ABC transporter inner membrane protein YehW
SmUMH9_0775	-13.4479	2.43511	0.639659	0.926363	778856	779617	+	762	ABC-type phosphate/phosphonate transport system, periplasmic component
SmUMH9_0776	-14.8303	3.77156	0.660108	0.926363	779880	780056	-	177	FIG01055970: hypothetical protein
SmUMH9_0777	-12.3581	4.07194	0.935089	0.955738	780163	781083	-	921	Permease of the drug/metabolite transporter (DMT) superfamily
SmUMH9_0778	-16.0972	-1.32244	0.136446	0.681102	781194	781688	-	495	FIG01056322: hypothetical protein
SmUMH9_0779	-14.7695	1.01194	0.391215	0.926363	781866	782519	-	654	FIG01055373: hypothetical protein
SmUMH9_0780	-14.9263	-1.22472	0.146183	0.717709	782623	784077	+	1455	Multidrug resistance protein B
SmUMH9_0781	-16.3541	-0.00126895	0.292898	0.926363	784074	784187	-	114	hypothetical protein
SmUMH9_0782	-15.4054	0.23596	0.308441	0.926363	784264	784833	+	570	Transcriptional regulator
SmUMH9_0783	-19.3771	-6.04717	1.26741e-07	9.89231e-07	784836	785354	+	519	GCN5-related N-acetyltransferase
SmUMH9_0784	-18.9739	-6.3018	2.22199e-08	1.79251e-07	785693	785806	+	114	hypothetical protein
SmUMH9_0785	-15.0344	1.57716	0.443867	0.926363	786016	786135	+	120	hypothetical protein
SmUMH9_0786	-14.6072	0.116464	0.294863	0.926363	786189	787019	-	831	Outer membrane lipoprotein e (P4) / NMN 5'-nucleotidase, extracellular (EC 3.1.3.5)
SmUMH9_0787	-15.0558	0.43938	0.328352	0.926363	787037	787888	-	852	Ribosomal-protein-S18p-alanine acetyltransferase (EC 2.3.1.-)
SmUMH9_0788	-12.1462	1.52502	0.618769	0.926363	788068	789165	-	1098	Outer membrane protein C precursor
SmUMH9_0789	-12.9955	3.54593	0.876213	0.944763	789407	790063	+	657	Uncharacterized GST-like protein yncG
SmUMH9_0790	-16.313	-0.498009	0.228574	0.926363	790188	790520	+	333	4-carboxymuconolactone decarboxylase (EC 4.1.1.44)
SmUMH9_0791	-14.8101	0.930737	0.377874	0.926363	790510	790902	+	393	putative tautomerase
SmUMH9_0792	-12.6513	1.61199	0.613259	0.926363	790969	793167	+	2199	ATP-dependent helicase DinG/Rad3
SmUMH9_0793	-18.3737	-5.10147	1.41883e-05	9.99749e-05	793168	793602	-	435	Leucine-responsive regulatory protein, regulator for leucine (or lrp) regulon and high-affinity branched-chain amino acid transport system
SmUMH9_0794	-13.8412	1.74967	0.513557	0.926363	793739	794647	+	909	Permease of the drug/metabolite transporter (DMT) superfamily
SmUMH9_0795	-13.445	1.44167	0.513951	0.926363	794651	796240	-	1590	Propionate catabolism operon regulatory protein PrpR
SmUMH9_0796	-13.378	2.78094	0.709522	0.930533	796486	797376	+	891	Methylisocitrate lyase (EC 4.1.3.30)
SmUMH9_0797	-13.133	2.06568	0.63235	0.926363	797410	798573	+	1164	2-methylcitrate synthase (EC 2.3.3.5)
SmUMH9_0798	-12.4602	2.36118	0.758266	0.933995	798628	800082	+	1455	2-methylcitrate dehydratase (EC 4.2.1.79)
SmUMH9_0799	-15.1617	0.227567	0.310587	0.926363	800162	800791	+	630	Putative threonine efflux protein
SmUMH9_0800	-14.8244	1.39792	0.437137	0.926363	800788	801627	-	840	Putative DNA-binding protein in cluster with Type I restriction-modification system
SmUMH9_0801	-14.5306	0.0771805	0.290549	0.926363	801727	803151	+	1425	Putative transmembrane efflux protein
SmUMH9_0802	-14.3266	2.57984	0.60447	0.926363	803208	803837	+	630	Transcriptional regulator
SmUMH9_0803	-13.187	2.95677	0.758918	0.933995	803876	804835	+	960	Anthranilate phosphoribosyltransferase like (EC 2.4.2.18)
SmUMH9_0804	-12.5847	1.92274	0.67008	0.926363	804882	806738	+	1857	probable peptidase VC1983
SmUMH9_0805	-13.5569	0.949216	0.424427	0.926363	806805	807440	-	636	Carbonic anhydrase (EC 4.2.1.1)
SmUMH9_0806	-20.0134	-5.62377	1.17681e-05	8.34368e-05	807728	807988	-	261	probable exported protein YPO2521
SmUMH9_0807	-13.9268	1.90544	0.536171	0.926363	808156	808785	-	630	Nitrilotriacetate monooxygenase component B (EC 1.14.13.-)
SmUMH9_0808	-14.3623	1.27504	0.413676	0.926363	808904	809869	+	966	Ribosomal RNA large subunit methyltransferase F (EC 2.1.1.51)
SmUMH9_0809	-10.6598	3.21234	0.921673	0.949539	810139	813081	+	2943	FIG01056482: hypothetical protein
SmUMH9_0810	-12.8103	1.97041	0.62107	0.926363	813390	814694	+	1305	Putative chemotactic transducer
SmUMH9_0811	-14.5516	0.896422	0.369516	0.926363	814873	815442	+	570	Transcriptional regulator, TetR family
SmUMH9_0812	-15.0734	-0.269978	0.252453	0.926363	815454	816092	+	639	acetyltransferase, GNAT family
SmUMH9_0813	-13.9699	0.688149	0.364004	0.926363	816104	817084	+	981	FIG01056462: hypothetical protein
SmUMH9_0814	-13.2071	0.252862	0.339458	0.926363	817081	819240	-	2160	Potassium efflux system KefA protein / Small-conductance mechanosensitive channel
SmUMH9_0815	-13.9202	3.80545	0.740768	0.931279	819461	820183	-	723	Glutamate transport ATP-binding protein
SmUMH9_0816	-12.8901	3.35814	0.837241	0.942844	820180	820839	-	660	Glutamate transport membrane-spanning protein
SmUMH9_0817	-12.8956	3.44181	0.873367	0.944763	820944	821687	-	744	Glutamine ABC transporter, periplasmic glutamine-binding protein (TC 3.A.1.3.2)
SmUMH9_0818	-14.6979	2.73212	0.55619	0.926363	822026	822292	-	267	Hypothetical Zinc-finger containing protein
SmUMH9_0819	-18.3121	-7.2933	3.32488e-11	4.27645e-10	822433	822936	-	504	Non-specific DNA-binding protein Dps / Iron-binding ferritin-like antioxidant protein / Ferroxidase (EC 1.16.3.1)
SmUMH9_0820	-14.2733	1.09924	0.419846	0.926363	823289	823843	+	555	DNA topology modulation protein
SmUMH9_0821	-15.2205	1.68697	0.454084	0.926363	823825	824292	-	468	Putative sugar isomerase involved in processing of exogenous sialic acid
SmUMH9_0822	-13.033	2.40993	0.703658	0.928435	824425	825312	-	888	Putative DMT superfamily metabolite efflux protein precursor
SmUMH9_0823	-15.2848	-0.018705	0.276698	0.926363	825899	826231	+	333	Attachment invasion locus protein precursor
SmUMH9_0824	-12.8929	2.27728	0.699114	0.927007	826319	827302	-	984	Nitrilase (EC 3.5.5.1)
SmUMH9_0825	-15.3862	-1.01327	0.168212	0.793198	827394	828266	+	873	Transcriptional regulators, LysR family
SmUMH9_0826	-14.2941	1.17084	0.413324	0.926363	828270	828800	-	531	acetyltransferase, GNAT family
SmUMH9_0827	-13.7123	1.36357	0.474682	0.926363	828864	830234	-	1371	Gluconate permease
SmUMH9_0828	-13.845	0.504184	0.342945	0.926363	830340	831116	-	777	Hydroxypyruvate isomerase (EC 5.3.1.22)
SmUMH9_0829	-15.3401	-0.680568	0.206155	0.889035	831120	831752	-	633	Ribulose-5-phosphate 4-epimerase and related epimerases and aldolases
SmUMH9_0830	-13.8967	0.538216	0.343398	0.926363	831749	833008	-	1260	FIG00641944: hypothetical protein
SmUMH9_0831	-13.3214	2.31516	0.644505	0.926363	833008	833922	-	915	D-beta-hydroxybutyrate dehydrogenase (EC 1.1.1.30)
SmUMH9_0832	-13.4283	2.68045	0.69393	0.926953	834206	834976	+	771	Glycerol-3-phosphate regulon repressor, DeoR family
SmUMH9_0833	NA	NA	NA	NA	834990	835106	-	117	hypothetical protein
SmUMH9_0834	-14.2384	1.06012	0.405817	0.926363	835777	836544	-	768	COG2041: Sulfite oxidase and related enzymes
SmUMH9_0835	-13.8122	2.37524	0.609959	0.926363	836537	837142	-	606	Thiosulfate reductase cytochrome B subunit (membrane anchoring protein)
SmUMH9_0836	-14.7085	0.582731	0.344236	0.926363	837155	837781	-	627	FIG01055945: hypothetical protein
SmUMH9_0837	-14.2965	1.40662	0.427074	0.926363	837922	838593	+	672	DNA-binding heavy metal response regulator
SmUMH9_0838	-14.1954	-0.327617	0.236351	0.926363	838617	840011	+	1395	Signal transduction histidine kinase
SmUMH9_0839	-13.2577	1.67886	0.522404	0.926363	840639	841367	+	729	Putative transcriptional regulator MarT (Putative transcriptional regulatory protein)
SmUMH9_0840	-14.7815	1.67008	0.441228	0.926363	842004	842165	+	162	two component transcriptional regulator, LuxR family
SmUMH9_0841	-12.824	3.88894	0.904068	0.946364	842595	843182	+	588	CFA/I fimbrial major subunit
SmUMH9_0842	-13.5386	2.92253	0.616085	0.926363	843260	843928	+	669	CFA/I fimbrial auxiliary subunit
SmUMH9_0843	-10.8226	3.1225	0.913945	0.946471	843979	846498	+	2520	CFA/I fimbrial subunit C usher protein
SmUMH9_0844	-11.1087	3.75109	0.973808	0.979817	846488	848122	+	1635	CFA/I fimbrial minor adhesin
SmUMH9_0845	-12.8725	2.44924	0.718414	0.931279	848141	848800	+	660	CFA/I fimbrial chaperone
SmUMH9_0846	-13.4925	1.20936	0.479544	0.926363	848797	850263	-	1467	Osmosensitive K+ channel histidine kinase KdpD (EC 2.7.3.-)
SmUMH9_0847	-17.6212	-4.69137	0.000158191	0.00106534	850267	850980	-	714	Two-component response regulator
SmUMH9_0848	-14.2084	1.98615	0.550924	0.926363	851131	851742	+	612	Thiosulfate reductase cytochrome B subunit (membrane anchoring protein)
SmUMH9_0849	-13.3121	2.51413	0.693553	0.926953	851753	852529	+	777	COG2041: Sulfite oxidase and related enzymes
SmUMH9_0850	-19.7979	-6.16364	2.89602e-07	2.18205e-06	852589	852879	+	291	FIG01055690: hypothetical protein
SmUMH9_0851	-18.4131	-5.59318	1.23072e-06	8.89154e-06	852945	853415	+	471	membrane protein
SmUMH9_0852	-12.6645	1.41838	0.567024	0.926363	853460	855499	-	2040	High-affinity choline uptake protein BetT
SmUMH9_0853	-14.3975	2.43806	0.538559	0.926363	855914	856501	+	588	HTH-type transcriptional regulator BetI
SmUMH9_0854	-13.197	1.54362	0.531899	0.926363	856516	857988	+	1473	Betaine aldehyde dehydrogenase (EC 1.2.1.8)
SmUMH9_0855	-11.865	3.14184	0.890892	0.944763	858126	859793	+	1668	Choline dehydrogenase (EC 1.1.99.1)
SmUMH9_0856	-11.4918	3.72327	0.925383	0.95143	859903	861528	-	1626	Ferredoxin-dependent glutamate synthase (EC 1.4.7.1)
SmUMH9_0857	-12.1257	4.88703	0.914332	0.946471	861715	862305	-	591	response regulator receiver protein
SmUMH9_0858	-13.0622	2.20726	0.664949	0.926363	862327	862857	-	531	GGDEF/EAL domain protein YhjH
SmUMH9_0859	-15.4143	-0.277586	0.245596	0.926363	862915	863091	+	177	hypothetical protein
SmUMH9_0860	-12.1245	3.34197	0.840917	0.942844	863544	864098	+	555	type 1 fimbriae major subunit FimA
SmUMH9_0861	-10.7405	6.33643	0.975939	0.981528	864147	864833	+	687	pili assembly chaperone
SmUMH9_0862	-9.76535	4.9453	0.962969	0.971717	864930	867440	+	2511	type 1 fimbriae anchoring protein FimD
SmUMH9_0863	-12.0224	3.23669	0.886445	0.944763	867488	868522	+	1035	Putative exported protein precursor
SmUMH9_0864	-15.1147	-0.470391	0.224478	0.924257	868596	869054	-	459	Right origin-binding protein
SmUMH9_0865	-11.8948	3.69439	0.865638	0.943485	869261	870841	-	1581	Malate:quinone oxidoreductase (EC 1.1.5.4)
SmUMH9_0866	-14.0349	0.406101	0.321258	0.926363	871303	872730	-	1428	Alkaline phosphatase (EC 3.1.3.1)
SmUMH9_0867	-16.129	-1.99592	0.0703152	0.387169	872861	873568	-	708	Glutathione S-transferase (EC 2.5.1.18)
SmUMH9_0868	-15.2195	-0.176935	0.261224	0.926363	873643	874299	-	657	Transcriptional regulator, ArsR family
SmUMH9_0869	-15.713	1.28093	0.408742	0.926363	874502	874849	+	348	Antibiotic biosynthesis monooxygenase
SmUMH9_0870	-13.9066	1.94581	0.546333	0.926363	874881	875612	-	732	putative hydrolase
SmUMH9_0871	-12.7257	3.42048	0.832801	0.942538	875745	876641	+	897	Transcriptional regulator, LysR family
SmUMH9_0872	-14.4269	1.14592	0.395249	0.926363	876741	877307	+	567	FIG01055700: hypothetical protein
SmUMH9_0873	-15.2309	0.77122	0.347837	0.926363	877423	877893	-	471	Cyanate hydratase (EC 4.2.1.104)
SmUMH9_0874	-13.6041	3.66366	0.749203	0.933921	877913	878566	-	654	Carbonic anhydrase (EC 4.2.1.1)
SmUMH9_0875	-14.3762	0.784679	0.344304	0.926363	878681	879580	+	900	Cyn operon transcriptional activator
SmUMH9_0876	-11.6916	3.66364	0.919282	0.948146	879603	880907	-	1305	Permeases of the major facilitator superfamily
SmUMH9_0877	-12.5213	2.44151	0.7126	0.930533	881585	883177	+	1593	Putative ATPase component of ABC transporter with duplicated ATPase domain
SmUMH9_0878	-15.6413	-0.0495347	0.275785	0.926363	883229	883984	-	756	Molybdopterin biosynthesis protein MoeB
SmUMH9_0879	-15.3081	-1.07913	0.161626	0.769537	883987	885225	-	1239	Molybdopterin biosynthesis protein MoeA
SmUMH9_0880	-15.4397	0.353594	0.31552	0.926363	885381	885920	+	540	FIG027190: Putative transmembrane protein
SmUMH9_0881	-14.5556	0.0272655	0.28216	0.926363	886290	887234	+	945	Isoaspartyl aminopeptidase (EC 3.4.19.5) @ Asp-X dipeptidase
SmUMH9_0882	-14.1695	-0.0767761	0.27261	0.926363	887254	889131	+	1878	Dipeptide transport ATP-binding protein DppD in protein degradation cluster
SmUMH9_0883	-12.5121	2.40791	0.763521	0.934898	889155	890690	+	1536	Dipeptide-binding ABC transporter, periplasmic substrate-binding component (TC 3.A.1.5.2); Putative hemin-binding lipoprotein
SmUMH9_0884	-13.724	2.81417	0.677334	0.926363	890743	891663	+	921	Dipeptide transport system permease protein DppB (TC 3.A.1.5.2)
SmUMH9_0885	-13.6675	1.45319	0.495419	0.926363	891673	892581	+	909	Dipeptide transport system permease protein DppC (TC 3.A.1.5.2)
SmUMH9_0886	-14.5812	1.70938	0.480597	0.926363	892682	892924	+	243	CcdA protein (antitoxin to CcdB)
SmUMH9_0887	-13.5221	2.09411	0.602836	0.926363	893281	894123	-	843	S-formylglutathione hydrolase (EC 3.1.2.12)
SmUMH9_0888	-13.8612	2.53973	0.626242	0.926363	894138	895262	-	1125	S-(hydroxymethyl)glutathione dehydrogenase (EC 1.1.1.284)
SmUMH9_0889	-13.9623	1.2139	0.437525	0.926363	895293	896213	-	921	LysR family transcriptional regulator YneJ
SmUMH9_0890	-14.1738	0.610477	0.351319	0.926363	896319	897476	+	1158	Possible MFS Superfamily transporter precursor
SmUMH9_0891	-18.7246	-7.69006	7.99357e-13	1.79796e-11	897721	898386	+	666	GTP cyclohydrolase I (EC 3.5.4.16) type 1
SmUMH9_0892	-14.0268	0.904428	0.388617	0.926363	898466	899638	+	1173	FIG00924762: possible membrane protein
SmUMH9_0893	-13.7247	1.17843	0.428776	0.926363	899766	900803	+	1038	Mgl repressor and galactose ultrainduction factor GalS, HTH-type transcriptional regulator
SmUMH9_0894	-12.9802	1.97719	0.605911	0.926363	901068	902060	+	993	Galactose/methyl galactoside ABC transport system, D-galactose-binding periplasmic protein MglB (TC 3.A.1.2.3)
SmUMH9_0895	-12.7874	1.85736	0.636977	0.926363	902160	903668	+	1509	Galactose/methyl galactoside ABC transport system, ATP-binding protein MglA (EC 3.6.3.17)
SmUMH9_0896	-12.1473	2.70755	0.817883	0.942538	903680	904690	+	1011	Galactose/methyl galactoside ABC transport system, permease protein MglC (TC 3.A.1.2.3)
SmUMH9_0897	-12.4549	3.49323	0.880891	0.944763	904757	905500	-	744	SanA protein
SmUMH9_0898	-13.5725	0.0402257	0.300969	0.926363	905670	907367	-	1698	NAD-dependent malic enzyme (EC 1.1.1.38)
SmUMH9_0899	-15.1253	-0.713485	0.200423	0.878247	907589	908473	-	885	Cytidine deaminase (EC 3.5.4.5)
SmUMH9_0900	-15.8375	-1.67532	0.102623	0.53613	908611	909306	-	696	LrgA-associated membrane protein LrgB
SmUMH9_0901	-14.4014	0.528106	0.345734	0.926363	909303	909710	-	408	Antiholin-like protein LrgA
SmUMH9_0902	-12.5689	2.14378	0.717884	0.931279	909849	911063	-	1215	Putative multidrug resistance protein
SmUMH9_0903	-13.9728	1.81357	0.52611	0.926363	911194	912261	-	1068	Putative sugar ABC transporter precursor
SmUMH9_0904	-13.8357	-0.756844	0.193892	0.860708	912484	914436	-	1953	Methionyl-tRNA synthetase (EC 6.1.1.10)
SmUMH9_0905	-13.0824	2.79323	0.716111	0.930761	914671	915783	+	1113	Scaffold protein for [4Fe-4S] cluster assembly ApbC, MRP-like
SmUMH9_0906	-14.0744	1.38831	0.462451	0.926363	915829	916458	-	630	Probable transmembrane protein
SmUMH9_0907	-12.7698	3.24861	0.829062	0.942538	916771	917331	+	561	Uridine kinase (EC 2.7.1.48) [C1]
SmUMH9_0908	-13.952	1.85513	0.541989	0.926363	917443	918039	+	597	Deoxycytidine triphosphate deaminase (EC 3.5.4.13)
SmUMH9_0909	-13.5219	-0.815841	0.187514	0.844218	918084	919916	+	1833	A/G-specific adenine glycosylase (EC 3.2.2.-)
SmUMH9_0910	-12.4488	2.28774	0.735431	0.931279	920092	921444	+	1353	C4-dicarboxylate transporter DcuC (TC 2.A.61.1.1)
SmUMH9_0911	-12.1954	2.99019	0.77289	0.937135	921476	923059	-	1584	Putative capsular polysaccharide transport protein YegH
SmUMH9_0912	-13.8016	-0.0123091	0.280251	0.926363	923720	924565	+	846	UTP--glucose-1-phosphate uridylyltransferase (EC 2.7.7.9)
SmUMH9_0913	-13.8723	0.587112	0.345087	0.926363	924619	925512	+	894	UTP--glucose-1-phosphate uridylyltransferase (EC 2.7.7.9)
SmUMH9_0914	-14.3611	-1.67533	0.105301	0.548238	926267	927097	+	831	Polysaccharide export lipoprotein Wza
SmUMH9_0915	-18.3033	-6.0557	1.68219e-07	1.29964e-06	927178	927546	+	369	Low molecular weight protein-tyrosine-phosphatase Wzb (EC 3.1.3.48)
SmUMH9_0916	-12.4224	0.135157	0.332594	0.926363	927625	929706	+	2082	Tyrosine-protein kinase Wzc (EC 2.7.10.2)
SmUMH9_0917	-14.0113	-0.0849344	0.262182	0.926363	929999	930484	+	486	N-Acetylneuraminate cytidylyltransferase (EC 2.7.7.43)
SmUMH9_0918	-11.8694	0.682163	0.455294	0.926363	930488	932728	+	2241	N-acetylneuraminate synthase (EC 2.5.1.56)
SmUMH9_0919	-13.8774	-3.26026	0.0170494	0.105488	932744	933967	+	1224	COG2244: Membrane protein involved in the export of O-antigen and teichoic acid
SmUMH9_0920	-18.5014	-7.86444	4.32521e-13	1.14155e-11	935367	935534	+	168	hypothetical protein
SmUMH9_0921	-12.1343	1.46186	0.617961	0.926363	935674	936702	+	1029	Uncharacterized 42.6 kDa protein in cps region (ORF8)
SmUMH9_0922	-12.1396	-0.476546	0.244604	0.926363	936702	938036	+	1335	hypothetical protein
SmUMH9_0923	-12.8786	-0.687794	0.205034	0.887384	938068	939129	+	1062	Glycosyl transferase, group 1
SmUMH9_0924	-14.3511	-3.1917	0.0153728	0.0960221	939126	940190	+	1065	Glycosyltransferase (EC 2.4.1.-)
SmUMH9_0925	-12.4776	0.608576	0.40144	0.926363	940371	941675	+	1305	Mannose-1-phosphate guanylyltransferase (GDP) (EC 2.7.7.22)
SmUMH9_0926	-12.0949	1.54049	0.616615	0.926363	941739	943112	+	1374	Phosphomannomutase (EC 5.4.2.8)
SmUMH9_0927	-11.5818	2.04556	0.719976	0.931279	943372	944634	+	1263	Colanic acid biosynthsis UDP-glucose lipid carrier transferase WcaJ
SmUMH9_0928	-10.9725	3.03496	0.883275	0.944763	944733	946058	+	1326	FIG01055667: hypothetical protein
SmUMH9_0929	-10.8953	2.89641	0.876309	0.944763	946265	948811	-	2547	Fibronectin type III domain protein
SmUMH9_0930	-10.634	4.08782	0.986127	0.98916	949892	951664	+	1773	ABC-type protease exporter, ATP-binding component PrtD/AprD
SmUMH9_0931	-12.1581	3.27483	0.885446	0.944763	951717	953048	+	1332	Alkaline protease secretion protein aprE
SmUMH9_0932	-11.3108	3.25517	0.876587	0.944763	953051	954427	+	1377	ABC exporter for hemopore HasA, outer membrane component HasF
SmUMH9_0933	-13.8121	0.313392	0.314517	0.926363	955397	955948	+	552	UDP-glucose 4-epimerase (EC 5.1.3.2)
SmUMH9_0934	-14.004	3.22492	0.654938	0.926363	956883	957053	+	171	dTDP-4-dehydrorhamnose 3,5-epimerase (EC 5.1.3.13)
SmUMH9_0935	-14.9288	-1.52597	0.11889	0.605188	957666	957935	+	270	dTDP-4-dehydrorhamnose reductase (EC 1.1.1.133)
SmUMH9_0936	-15.8536	-6.72727	6.33712e-09	5.39838e-08	958054	958716	+	663	O-antigen export system permease protein RfbD
SmUMH9_0937	-12.4134	-0.47745	0.235704	0.926363	958706	959923	+	1218	Teichoic acid export ATP-binding protein TagH (EC 3.6.3.40)
SmUMH9_0938	-13.1385	-2.83197	0.0306098	0.184443	960925	962889	+	1965	putative glycosyl transferase
SmUMH9_0939	-13.8548	-2.90077	0.0279947	0.169528	962889	964133	+	1245	Beta-1,3-glucosyltransferase
SmUMH9_0940	-16.5613	-6.60931	4.22103e-09	3.69928e-08	965985	967391	+	1407	6-phosphogluconate dehydrogenase, decarboxylating (EC 1.1.1.44)
SmUMH9_0941	-13.6387	3.59444	0.784899	0.938806	967467	968087	-	621	Phosphoribosyl-AMP cyclohydrolase (EC 3.5.4.19) / Phosphoribosyl-ATP pyrophosphatase (EC 3.6.1.31)
SmUMH9_0942	-13.5733	1.81142	0.526303	0.926363	968081	968857	-	777	Imidazole glycerol phosphate synthase cyclase subunit (EC 4.1.3.-)
SmUMH9_0943	-17.9084	-6.05763	9.28956e-08	7.27549e-07	968839	969576	-	738	Phosphoribosylformimino-5-aminoimidazole carboxamide ribotide isomerase (EC 5.3.1.16)
SmUMH9_0944	-14.2876	1.68689	0.466522	0.926363	969582	970172	-	591	Imidazole glycerol phosphate synthase amidotransferase subunit (EC 2.4.2.-)
SmUMH9_0945	-13.3829	3.11109	0.734244	0.931279	970172	971239	-	1068	Histidinol-phosphatase (EC 3.1.3.15) / Imidazoleglycerol-phosphate dehydratase (EC 4.2.1.19)
SmUMH9_0946	-13.701	0.474897	0.353447	0.926363	971236	972324	-	1089	Histidinol-phosphate aminotransferase (EC 2.6.1.9)
SmUMH9_0947	-14.1886	2.02566	0.543339	0.926363	972321	973628	-	1308	Histidinol dehydrogenase (EC 1.1.1.23)
SmUMH9_0948	-14.753	1.04502	0.399573	0.926363	973633	974502	-	870	ATP phosphoribosyltransferase (EC 2.4.2.17)
SmUMH9_0949	-13.995	2.27216	0.604871	0.926363	974981	975805	+	825	Nucleoside-diphosphate-sugar epimerases
SmUMH9_0950	-14.5435	0.558885	0.337865	0.926363	975798	976727	-	930	Cys regulon transcriptional activator CysB
SmUMH9_0951	-14.0146	1.10925	0.415998	0.926363	976977	977909	+	933	Agmatinase (EC 3.5.3.11)
SmUMH9_0952	-12.9309	1.8972	0.632407	0.926363	977986	979371	+	1386	sodium-solute symporter, putative
SmUMH9_0953	-16.0333	-2.7357	0.0297649	0.17977	979471	980283	+	813	5-aminopentanamidase (EC 3.5.1.30)
SmUMH9_0954	-14.1757	0.606623	0.35087	0.926363	980347	981330	-	984	Magnesium and cobalt transport protein CorA
SmUMH9_0955	-15.7107	-1.15921	0.153366	0.741027	981342	981761	-	420	PhnO protein
SmUMH9_0956	-14.3197	-0.163431	0.255956	0.926363	981893	982993	+	1101	Soluble aldose sugar dehydrogenase, PQQ-dependent (EC 1.1.5.-)
SmUMH9_0957	-14.4455	1.98091	0.495552	0.926363	983007	983627	-	621	Uncharacterized glutathione S-transferase-like protein
SmUMH9_0958	-13.4002	2.73656	0.664102	0.926363	983717	984373	-	657	Phosphoserine phosphatase (EC 3.1.3.3)
SmUMH9_0959	-14.7397	0.279702	0.3106	0.926363	984659	985684	+	1026	2-Oxobutyrate oxidase, putative
SmUMH9_0960	-13.1131	1.59109	0.567352	0.926363	985744	986889	-	1146	Cystathionine gamma-lyase (EC 4.4.1.1)
SmUMH9_0961	-12.4776	2.58184	0.791606	0.94049	986902	988269	-	1368	Cystathionine beta-synthase (EC 4.2.1.22)
SmUMH9_0962	-14.0071	1.98554	0.545118	0.926363	988255	988383	+	129	hypothetical protein
SmUMH9_0963	-13.4978	1.48033	0.504129	0.926363	988736	989941	+	1206	D-alanyl-D-alanine carboxypeptidase (EC 3.4.16.4)
SmUMH9_0964	-14.6062	0.787289	0.358105	0.926363	990041	990538	-	498	MrfF
SmUMH9_0965	-12.3098	3.13941	0.86384	0.943485	990552	991469	-	918	hypothetical protein
SmUMH9_0966	-18.9074	-7.81509	4.79042e-13	1.20846e-11	991603	991932	-	330	hypothetical protein
SmUMH9_0967	-14.4575	0.622029	0.328131	0.926363	992598	993119	+	522	Type-1 fimbrial protein, A chain precursor
SmUMH9_0968	-16.1562	-2.77537	0.027404	0.166392	993198	993734	+	537	MrfB
SmUMH9_0969	-11.5268	2.13176	0.776743	0.937205	993781	996315	+	2535	FIG027785: Fimbriae usher protein StfC
SmUMH9_0970	-13.382	2.77304	0.735834	0.931279	996436	997161	+	726	Periplasmic fimbrial chaperone StfD
SmUMH9_0971	-16.2145	-1.19594	0.150138	0.72927	997231	997869	+	639	MrfE
SmUMH9_0972	-14.3214	1.90806	0.531056	0.926363	997977	998474	+	498	Minor fimbrial subunit StfG
SmUMH9_0973	-13.947	2.3681	0.584287	0.926363	998499	998921	+	423	hypothetical protein
SmUMH9_0974	-12.1704	3.99094	0.790707	0.94049	998918	1000306	+	1389	Peptidyl-prolyl cis-trans isomerase (EC 5.2.1.8)
SmUMH9_0975	-14.6352	-0.223542	0.247298	0.926363	1000303	1000968	+	666	hypothetical protein
SmUMH9_0976	-14.0637	0.0669624	0.291722	0.926363	1001023	1002390	-	1368	L-serine dehydratase, beta subunit (EC 4.3.1.17) / L-serine dehydratase, alpha subunit (EC 4.3.1.17)
SmUMH9_0977	-14.1804	-0.601636	0.207776	0.889132	1002483	1003700	-	1218	Serine transporter
SmUMH9_0978	-13.1544	3.22832	0.772365	0.937135	1004761	1005615	-	855	Deoxyribose operon repressor, DeoR family
SmUMH9_0979	-13.6576	2.68456	0.659115	0.926363	1005678	1006358	-	681	Deoxyribose-phosphate aldolase (EC 4.1.2.4)
SmUMH9_0980	-13.9356	1.66584	0.515292	0.926363	1006572	1007408	+	837	Putative uncharacterized protein STY3991
SmUMH9_0981	-15.9623	-1.92498	0.0798466	0.431421	1007446	1008051	-	606	Putative permease
SmUMH9_0982	-14.0151	1.01661	0.405922	0.926363	1008057	1008791	-	735	Putative membrane protein
SmUMH9_0983	-12.5997	3.93899	0.926323	0.951578	1008939	1009784	+	846	5'-methylthioadenosine nucleosidase (EC 3.2.2.16) / S-adenosylhomocysteine nucleosidase (EC 3.2.2.9)
SmUMH9_0984	-14.3662	0.804718	0.359859	0.926363	1009925	1010437	+	513	Proteinase inhibitor I11, ecotin precursor
SmUMH9_0985	-19.3041	-6.48034	2.36959e-08	1.90485e-07	1010498	1011334	-	837	Transcriptional regulator, LysR family
SmUMH9_0986	-15.4696	-0.677093	0.208805	0.889167	1011516	1012631	+	1116	Candidate type III effector Hop protein
SmUMH9_0987	-15.3892	-1.64009	0.105959	0.54978	1012628	1013629	+	1002	4-hydroxythreonine-4-phosphate dehydrogenase (EC 1.1.1.262)
SmUMH9_0988	-14.9628	-0.967671	0.171932	0.803523	1013662	1014354	+	693	4-hydroxythreonine-4-phosphate dehydrogenase (EC 1.1.1.262)
SmUMH9_0989	-14.9889	1.66811	0.458763	0.926363	1014568	1014891	+	324	hypothetical protein
SmUMH9_0990	-11.5447	1.67826	0.682288	0.926794	1015088	1016752	+	1665	Phospholipase A1
SmUMH9_0991	-11.787	2.01702	0.739298	0.931279	1016749	1017522	+	774	Accessory protein
SmUMH9_0992	-11.9149	3.76122	0.893646	0.945194	1017572	1018366	-	795	RNA polymerase sigma-70 factor, ECF subfamily
SmUMH9_0993	-12.9834	2.66103	0.703369	0.928435	1018470	1018910	-	441	4-carboxymuconolactone decarboxylase domain/alkylhydroperoxidase AhpD family core domain protein
SmUMH9_0994	-13.3753	1.24912	0.475481	0.926363	1019211	1020767	-	1557	TrkA, Potassium channel-family protein
SmUMH9_0995	-14.5712	2.50349	0.557879	0.926363	1021194	1021583	+	390	Inner membrane protein
SmUMH9_0996	-15.3364	1.45508	0.413931	0.926363	1021629	1021892	-	264	Glutaredoxin 1
SmUMH9_0997	NA	NA	NA	NA	1022123	1022425	+	303	YbjC protein, clustered with oxygen-insensitive NADPH nitroreductase
SmUMH9_0998	-14.6012	-0.0639926	0.261801	0.926363	1022480	1023382	+	903	Ribosomal protein S6 glutaminyl transferase
SmUMH9_0999	-15.0981	2.5108	0.530516	0.926363	1023518	1023997	+	480	putative sensory transduction regulator
SmUMH9_1000	-11.4541	4.09387	0.958706	0.968892	1024404	1025513	+	1110	Putrescine ABC transporter putrescine-binding protein PotF (TC 3.A.1.11.2)
SmUMH9_1001	-12.7529	3.54105	0.841758	0.942844	1025636	1026769	+	1134	Putrescine transport ATP-binding protein PotG (TC 3.A.1.11.2)
SmUMH9_1002	-12.7907	2.48176	0.684692	0.926953	1026794	1027756	+	963	Putrescine transport system permease protein PotH (TC 3.A.1.11.2)
SmUMH9_1003	-13.2069	2.72467	0.692558	0.926953	1027753	1028598	+	846	Putrescine transport system permease protein PotI (TC 3.A.1.11.2)
SmUMH9_1004	-15.5421	0.561632	0.333963	0.926363	1028712	1029182	+	471	Putative inner membrane protein
SmUMH9_1005	-13.5881	1.29983	0.467442	0.926363	1029252	1030379	+	1128	23S rRNA (Uracil-5-) -methyltransferase rumB (EC 2.1.1.-)
SmUMH9_1006	-15.7272	-0.582508	0.215367	0.901344	1030376	1030660	-	285	RelE/StbE replicon stabilization toxin
SmUMH9_1007	-15.3792	0.113483	0.291249	0.926363	1030650	1030901	-	252	RelB/StbD replicon stabilization protein (antitoxin to RelE/StbE)
SmUMH9_1008	-13.3025	2.5335	0.631961	0.926363	1031003	1031737	-	735	Arginine ABC transporter, periplasmic arginine-binding protein ArtJ
SmUMH9_1009	-12.8227	3.78673	0.887144	0.944763	1031935	1032603	-	669	Arginine ABC transporter, permease protein ArtM
SmUMH9_1010	-13.2758	3.44805	0.762518	0.934485	1032603	1033319	-	717	Arginine ABC transporter, permease protein ArtQ
SmUMH9_1011	-13.5411	1.62479	0.516114	0.926363	1033329	1034060	-	732	Arginine ABC transporter, periplasmic arginine-binding protein ArtI
SmUMH9_1012	-13.6979	3.47612	0.770207	0.937135	1034093	1034842	-	750	Arginine ABC transporter, ATP-binding protein ArtP
SmUMH9_1013	-13.8495	1.6318	0.48983	0.926363	1035086	1035628	-	543	probable lipoprotein
SmUMH9_1014	-18.508	-5.37008	2.9549e-06	2.11806e-05	1035788	1036111	+	324	FIG00639119: hypothetical protein
SmUMH9_1015	-14.5886	0.822386	0.374965	0.926363	1036231	1037067	+	837	N-acetylmuramoyl-L-alanine amidase (EC 3.5.1.28)
SmUMH9_1016	-15.2144	-1.95274	0.0804862	0.431931	1037068	1038078	-	1011	Putative nucleotide di-P-sugar epimerase or dehydratase
SmUMH9_1017	-12.3924	2.30752	0.756755	0.933921	1038237	1039676	-	1440	FIG01055587: hypothetical protein
SmUMH9_1018	-19.4063	-5.76585	8.89963e-07	6.48098e-06	1039827	1040174	+	348	Putative inner membrane protein
SmUMH9_1019	-13.0031	3.53078	0.763188	0.93486	1040175	1040999	-	825	RpiR family transcriptional regulator
SmUMH9_1020	-12.3402	2.8566	0.84465	0.942844	1041169	1042725	+	1557	PTS system, maltose and glucose-specific IIC component (EC 2.7.1.69) / PTS system, maltose and glucose-specific IIB component (EC 2.7.1.69)
SmUMH9_1021	-13.6124	2.53438	0.67311	0.926363	1042722	1043417	+	696	N-acetylmannosamine-6-phosphate 2-epimerase (EC 5.1.3.9)
SmUMH9_1022	-14.1215	0.714943	0.367166	0.926363	1043448	1044464	-	1017	Low-specificity L-threonine aldolase (EC 4.1.2.48)
SmUMH9_1023	-14.1376	-0.212049	0.257051	0.926363	1044541	1046262	-	1722	Pyruvate oxidase [ubiquinone, cytochrome] (EC 1.2.2.2)
SmUMH9_1024	-13.7596	1.10869	0.439474	0.926363	1046462	1047463	-	1002	NADH oxidoreductase hcr (EC 1.-.-.-)
SmUMH9_1025	-13.4342	1.32583	0.49457	0.926363	1047520	1049169	-	1650	Hydroxylamine reductase (EC 1.7.-.-)
SmUMH9_1026	-14.7504	0.0361802	0.280641	0.926363	1049350	1050246	-	897	FIG003145: Surface protein
SmUMH9_1027	-14.8116	-1.29153	0.139637	0.690023	1050434	1052092	+	1659	Predicted ATP-dependent endonuclease of the OLD family, YbjD subgroup
SmUMH9_1028	-13.6588	1.82083	0.527148	0.926363	1052110	1053063	-	954	Virulence factor VirK
SmUMH9_1029	-13.9163	1.70448	0.508708	0.926363	1053258	1054373	+	1116	Macrolide-specific efflux protein MacA
SmUMH9_1030	-12.9836	1.41381	0.538965	0.926363	1054373	1056316	+	1944	Macrolide export ATP-binding/permease protein MacB (EC 3.6.3.-)
SmUMH9_1031	-14.6109	2.01112	0.504397	0.926363	1056404	1056625	-	222	Cold shock protein CspD
SmUMH9_1032	-13.1842	2.76998	0.708425	0.929907	1056981	1057301	+	321	ATP-dependent Clp protease adaptor protein ClpS
SmUMH9_1033	-12.9242	1.79752	0.589066	0.926363	1057329	1059608	+	2280	ATP-dependent Clp protease ATP-binding subunit ClpA
SmUMH9_1034	-19.1164	-7.68195	1.45126e-12	2.97151e-11	1059814	1060032	-	219	Translation initiation factor 1
SmUMH9_1035	-14.8225	-0.107938	0.264654	0.926363	1060138	1060863	-	726	Leucyl/phenylalanyl-tRNA--protein transferase (EC 2.3.2.6)
SmUMH9_1036	-14.0949	-0.126627	0.266896	0.926363	1060893	1062632	-	1740	Transport ATP-binding protein CydC
SmUMH9_1037	-13.9899	-0.0422179	0.281512	0.926363	1062635	1064401	-	1767	Transport ATP-binding protein CydD
SmUMH9_1038	-15.8783	-2.61817	0.0323381	0.193774	1064642	1065613	-	972	Thioredoxin reductase (EC 1.8.1.9)
SmUMH9_1039	-14.7749	-0.411378	0.229341	0.926363	1066268	1066762	+	495	Leucine-responsive regulatory protein, regulator for leucine (or lrp) regulon and high-affinity branched-chain amino acid transport system
SmUMH9_1040	-16.559	-8.28818	9.9329e-14	3.87638e-12	1066883	1070527	+	3645	Cell division protein FtsK
SmUMH9_1041	-18.7752	-7.55067	2.43237e-12	4.49643e-11	1070726	1071337	+	612	Outer membrane lipoprotein carrier protein LolA
SmUMH9_1042	-13.3318	0.521705	0.366156	0.926363	1071345	1072691	+	1347	FIG065221: Holliday junction DNA helicase
SmUMH9_1043	-17.7007	-7.52453	6.51207e-12	1.03965e-10	1072801	1074093	+	1293	Seryl-tRNA synthetase (EC 6.1.1.11)
SmUMH9_1044	-14.5157	1.23082	0.392851	0.926363	1074145	1074510	-	366	hypothetical protein
SmUMH9_1045	-12.5516	3.29979	0.793986	0.94068	1074806	1075825	+	1020	Hypothetical MFS-type transporter protein YcaD
SmUMH9_1046	-18.4874	-7.2157	1.26546e-10	1.43734e-09	1075875	1076615	-	741	Pyruvate formate-lyase activating enzyme (EC 1.97.1.4)
SmUMH9_1047	-11.4649	2.52816	0.762569	0.934485	1076895	1079177	-	2283	Pyruvate formate-lyase (EC 2.3.1.54)
SmUMH9_1048	-12.9329	2.61015	0.675301	0.926363	1079232	1080092	-	861	Formate efflux transporter (TC 2.A.44 family)
SmUMH9_1049	-11.6142	3.95687	0.936062	0.955738	1080553	1082316	-	1764	FIG00638589: hypothetical protein
SmUMH9_1050	-12.7884	2.4863	0.696114	0.926953	1083802	1084848	+	1047	L-asparaginase (EC 3.5.1.1)
SmUMH9_1051	-12.7711	2.04873	0.641062	0.926363	1085157	1086242	+	1086	Phosphoserine aminotransferase (EC 2.6.1.52)
SmUMH9_1052	-13.4696	0.76265	0.408084	0.926363	1086356	1087642	+	1287	5-Enolpyruvylshikimate-3-phosphate synthase (EC 2.5.1.19)
SmUMH9_1053	-18.6459	-7.53281	2.88233e-12	5.10105e-11	1087909	1088598	+	690	Cytidylate kinase (EC 2.7.4.25)
SmUMH9_1054	-17.5888	-9.27049	4.91557e-17	5.22592e-14	1088783	1090456	+	1674	SSU ribosomal protein S1p
SmUMH9_1055	-19.8389	-6.24566	1.69498e-07	1.30731e-06	1090594	1090803	+	210	Integration host factor beta subunit
SmUMH9_1056	-12.0067	1.34234	0.611628	0.926363	1091122	1093350	+	2229	DNA internalization-related competence protein ComEC/Rec2
SmUMH9_1057	-17.7606	-8.42904	2.15217e-14	1.30081e-12	1093386	1095134	+	1749	Lipid A export ATP-binding/permease protein MsbA
SmUMH9_1058	-18.1091	-7.07972	1.74325e-10	1.92729e-09	1095134	1096114	+	981	Tetraacyldisaccharide 4'-kinase (EC 2.7.1.130)
SmUMH9_1059	-12.2422	3.10657	0.853062	0.942844	1096117	1097523	-	1407	FIG01055413: hypothetical protein
SmUMH9_1060	-16.2199	-0.311818	0.249365	0.926363	1098049	1098258	+	210	Cold shock protein CspE
SmUMH9_1061	-16.1204	-2.24122	0.0570292	0.324683	1098481	1098702	+	222	Cold shock protein CspI
SmUMH9_1062	-13.1036	1.8558	0.564444	0.926363	1098936	1100042	+	1107	FIG004798: Putative cytoplasmic protein
SmUMH9_1063	-19.5144	-6.90084	6.52098e-10	6.40318e-09	1100339	1100521	+	183	FIG002473: Protein YcaR in KDO2-Lipid A biosynthesis cluster
SmUMH9_1064	-18.5731	-8.00773	2.0696e-13	6.40581e-12	1100518	1101267	+	750	3-deoxy-manno-octulosonate cytidylyltransferase (EC 2.7.7.38)
SmUMH9_1065	-12.225	3.61308	0.899489	0.946364	1101418	1102314	+	897	FIG01220590: hypothetical protein
SmUMH9_1066	-13.4096	2.13887	0.602419	0.926363	1102322	1103095	-	774	Membrane Protein Functionally coupled to the MukBEF Chromosome Partitioning Mechanism
SmUMH9_1067	-15.8232	-3.3148	0.0106475	0.067243	1103248	1104033	+	786	S-adenosylmethionine-dependent methyltransferase Functionally Coupled to the MukBEF Chromosome Partitioning Mechanism
SmUMH9_1068	-18.0624	-8.18725	1.01842e-13	3.90764e-12	1104123	1105352	+	1230	Chromosome partition protein MukF
SmUMH9_1069	-18.3484	-7.36594	8.12404e-12	1.25319e-10	1105360	1106061	+	702	Chromosome partition protein MukE
SmUMH9_1070	-16.4688	-8.10793	1.90193e-13	6.15902e-12	1106058	1110506	+	4449	Chromosome partition protein MukB
SmUMH9_1071	-12.0513	2.05828	0.707342	0.929894	1110850	1112535	+	1686	L,D-transpeptidase YcbB
SmUMH9_1072	-13.9063	-0.431652	0.227179	0.926363	1112716	1113264	+	549	FIG001587: exported protein
SmUMH9_1073	-14.6063	0.78698	0.344603	0.926363	1113329	1113976	+	648	Hypothetical metal-binding enzyme, YcbL homolog
SmUMH9_1074	-13.537	0.925751	0.417167	0.926363	1114053	1115243	-	1191	Aspartate aminotransferase (EC 2.6.1.1)
SmUMH9_1075	-11.4484	3.19861	0.894873	0.945393	1115488	1116615	-	1128	Outer membrane protein N precursor
SmUMH9_1076	-17.615	-7.41253	1.64984e-11	2.31079e-10	1116917	1118125	-	1209	Asparaginyl-tRNA synthetase (EC 6.1.1.22)
SmUMH9_1077	-12.1846	3.56834	0.907434	0.946471	1118530	1119735	-	1206	Nicotinate phosphoribosyltransferase (EC 2.4.2.11)
SmUMH9_1078	-11.406	2.75192	0.817926	0.942538	1119991	1121691	-	1701	diguanylate cyclase
SmUMH9_1079	-14.7409	1.39002	0.425107	0.926363	1121714	1121851	+	138	hypothetical protein
SmUMH9_1080	-11.21	3.1439	0.887541	0.944763	1122028	1124646	+	2619	Membrane alanine aminopeptidase N (EC 3.4.11.2)
SmUMH9_1081	-15.7645	-1.12613	0.157053	0.754053	1124703	1125476	-	774	Alkanesulfonates ABC transporter ATP-binding protein / Sulfonate ABC transporter, ATP-binding subunit SsuB
SmUMH9_1082	-14.7316	-0.230197	0.255194	0.926363	1125473	1126267	-	795	Alkanesulfonates transport system permease protein
SmUMH9_1083	-14.483	-0.00800505	0.270067	0.926363	1126279	1127427	-	1149	Alkanesulfonate monooxygenase (EC 1.14.14.5)
SmUMH9_1084	-14.201	0.304939	0.316535	0.926363	1127448	1128413	-	966	Alkanesulfonates-binding protein
SmUMH9_1085	-13.6246	2.75042	0.706007	0.929035	1128438	1129016	-	579	FMN reductase (EC 1.5.1.29)
SmUMH9_1086	NA	NA	NA	NA	1129101	1129214	-	114	hypothetical protein
SmUMH9_1087	-12.9548	0.529665	0.393136	0.926363	1129275	1130285	+	1011	Dihydroorotate dehydrogenase (EC 1.3.3.1)
SmUMH9_1088	-13.5239	2.28294	0.646101	0.926363	1130462	1131010	+	549	FIG01055820: hypothetical protein
SmUMH9_1089	-13.0287	2.13682	0.645884	0.926363	1131017	1132120	-	1104	Flavodoxin reductases (ferredoxin-NADPH reductases) family 1
SmUMH9_1090	-13.1997	0.558674	0.367293	0.926363	1132188	1134350	+	2163	23S rRNA (guanine-N-2-) -methyltransferase rlmL EC 2.1.1.-)
SmUMH9_1091	-12.9579	1.73006	0.549876	0.926363	1134356	1136260	+	1905	COG0488: ATPase components of ABC transporters with duplicated ATPase domains
SmUMH9_1092	-14.1031	0.42166	0.329793	0.926363	1136337	1137650	+	1314	Paraquat-inducible protein A
SmUMH9_1093	-12.6458	1.80069	0.594849	0.926363	1137637	1139283	+	1647	Paraquat-inducible protein B
SmUMH9_1094	-14.1659	1.93042	0.509191	0.926363	1139280	1139840	+	561	Paraquat-inducible protein B
SmUMH9_1095	-12.2171	2.84723	0.774781	0.937135	1140345	1141622	-	1278	3-oxoacyl-[acyl-carrier-protein] synthase, KASII (EC 2.3.1.179)
SmUMH9_1096	-14.0723	0.813338	0.369726	0.926363	1141619	1142146	-	528	Transcriptional regulator, HxlR family
SmUMH9_1097	-17.8584	-6.75883	8.67189e-10	8.30102e-09	1142449	1142967	-	519	3-hydroxyacyl-[acyl-carrier-protein] dehydratase, FabA form (EC 4.2.1.59)
SmUMH9_1098	-11.8268	3.09361	0.834732	0.942844	1143036	1144784	-	1749	ATP-dependent protease La (EC 3.4.21.53) Type II
SmUMH9_1099	-14.5905	-0.223012	0.249851	0.926363	1144995	1145453	+	459	Macrodomain Ter protein YcbG
SmUMH9_1100	-14.6343	-3.1077	0.0185849	0.114365	1145542	1146621	-	1080	Outer membrane protein A precursor
SmUMH9_1101	-13.5194	2.29198	0.583302	0.926363	1146979	1147389	-	411	Cell division inhibitor
SmUMH9_1102	-12.854	2.48632	0.717252	0.931279	1147715	1148371	+	657	DNA transformation protein TfoX
SmUMH9_1103	-11.3358	2.89223	0.875874	0.944763	1148376	1150511	-	2136	Putative efflux (PET) family inner membrane protein YccS
SmUMH9_1104	-13.8524	2.55736	0.609146	0.926363	1150538	1150990	-	453	Inner membrane protein YccF
SmUMH9_1105	-12.5241	2.2334	0.719076	0.931279	1151157	1153211	+	2055	DNA helicase IV
SmUMH9_1106	-14.739	1.39377	0.408589	0.926363	1153244	1153702	-	459	Methylglyoxal synthase (EC 4.2.3.3)
SmUMH9_1107	-13.1533	3.02424	0.714707	0.930533	1153826	1154491	-	666	UPF0319 protein YccT precursor
SmUMH9_1108	-14.6582	0.220526	0.288175	0.926363	1154747	1155160	+	414	Succinyl-CoA synthetase, alpha subunit-related enzymes
SmUMH9_1109	-13.2888	3.42213	0.787725	0.939654	1155218	1155535	-	318	hemimethylated DNA binding protein YccV
SmUMH9_1110	-12.0027	3.81198	0.913898	0.946471	1155596	1156723	-	1128	LSU m5C1962 methyltransferase RlmI
SmUMH9_1111	-11.7358	2.89552	0.803839	0.941588	1158310	1158897	+	588	hypothetical protein
SmUMH9_1112	-15.3667	2.69876	0.53834	0.926363	1159082	1159333	+	252	Acylphosphate phosphohydrolase (EC 3.6.1.7), putative
SmUMH9_1113	-17.9802	-5.69827	5.39472e-07	3.99875e-06	1159368	1159697	-	330	tRNA 2-thiouridine synthesizing protein E (EC 2.8.1.-)
SmUMH9_1114	-13.7959	1.73909	0.512767	0.926363	1159809	1160468	-	660	Putative TEGT family carrier/transport protein
SmUMH9_1115	NA	NA	NA	NA	1160699	1160783	+	85	tRNA-Ser-TGA
SmUMH9_1116	-14.4083	2.82931	0.607722	0.926363	1161014	1161229	+	216	FIG01056252: hypothetical protein
SmUMH9_1117	-13.1563	3.22437	0.766601	0.936026	1161323	1161637	-	315	hypothetical protein
SmUMH9_1118	-12.4805	1.95368	0.654704	0.926363	1161806	1162483	-	678	hypothetical protein
SmUMH9_1119	-14.3496	-1.21513	0.14703	0.719549	1163007	1163618	+	612	hypothetical protein
SmUMH9_1120	-13.0594	2.83922	0.773688	0.937135	1163800	1164384	+	585	Fimbrial protein
SmUMH9_1121	-11.8447	4.24813	0.947298	0.96209	1164434	1165129	+	696	Uncharacterized fimbrial chaperone YehC precursor
SmUMH9_1122	-11.1069	2.67931	0.853602	0.942844	1165145	1167637	+	2493	fimbrial biogenesis outer membrane usher protein
SmUMH9_1123	-11.592	3.32923	0.906852	0.946471	1167656	1168726	+	1071	hypothetical protein; Some similarities with putative fimbrial protein
SmUMH9_1124	-18.7471	-6.62231	1.54758e-09	1.42752e-08	1168775	1169035	-	261	probable exported protein YPO2521
SmUMH9_1125	-12.7124	2.63839	0.717479	0.931279	1169186	1170115	+	930	Transcriptional regulator, LysR family
SmUMH9_1126	-13.5971	2.56492	0.609882	0.926363	1170123	1170593	-	471	Redox-sensitive transcriptional activator SoxR
SmUMH9_1127	-15.2515	0.368928	0.316672	0.926363	1170738	1171166	+	429	Nucleoside-diphosphate-sugar epimerases
SmUMH9_1128	-13.669	1.21289	0.451905	0.926363	1171166	1172248	+	1083	Probable RND efflux membrane fusion protein
SmUMH9_1129	-11.6627	2.29286	0.80483	0.941588	1172259	1175339	+	3081	RND multidrug efflux transporter; Acriflavin resistance protein
SmUMH9_1130	-13.3072	2.17385	0.617377	0.926363	1175389	1176189	-	801	Nuclease precursor (EC 3.1.30.2)
SmUMH9_1131	-12.3515	2.12671	0.725402	0.931279	1176342	1177802	-	1461	Trk system potassium uptake protein TrkG
SmUMH9_1132	-14.1932	1.87572	0.5096	0.926363	1177920	1178267	-	348	FIG01055481: hypothetical protein
SmUMH9_1133	-15.0556	-0.78033	0.192414	0.858089	1178471	1179061	-	591	Flavoprotein WrbA
SmUMH9_1134	-14.889	0.772909	0.361025	0.926363	1179228	1179803	-	576	Transcriptional regulator, Cro/CI family
SmUMH9_1135	NA	NA	NA	NA	1179840	1179953	-	114	hypothetical protein
SmUMH9_1136	-14.0231	1.71293	0.520387	0.926363	1179952	1180794	+	843	Permease of the drug/metabolite transporter (DMT) superfamily
SmUMH9_1137	-14.4537	-0.96973	0.171756	0.803523	1180845	1182245	-	1401	D-serine/D-alanine/glycine transporter
SmUMH9_1138	-18.8606	-7.17025	3.60245e-11	4.56911e-10	1182891	1183394	-	504	DedA-family integral membrane protein
SmUMH9_1139	-13.6647	0.608237	0.373399	0.926363	1183469	1184782	-	1314	Nitrate/nitrite transporter
SmUMH9_1140	-14.3735	2.12481	0.515796	0.926363	1185165	1185467	+	303	FIG01056027: hypothetical protein
SmUMH9_1141	-13.2426	2.14265	0.619637	0.926363	1185579	1186139	-	561	hypothetical protein
SmUMH9_1142	-19.0187	-7.16556	2.72461e-11	3.56463e-10	1186123	1186689	-	567	Ribosomal-protein-serine acetyltransferase (EC 2.3.1.-)
SmUMH9_1143	-13.6292	3.00382	0.735916	0.931279	1186813	1187532	-	720	Enoyl-CoA hydratase (EC 4.2.1.17)
SmUMH9_1144	-11.7287	4.24449	0.966034	0.973497	1187525	1188697	-	1173	FIG01055695: hypothetical protein
SmUMH9_1145	-13.512	0.793315	0.396677	0.926363	1188694	1189905	-	1212	5-aminolevulinate synthase (EC 2.3.1.37)
SmUMH9_1146	-14.1282	1.07436	0.412365	0.926363	1189921	1191132	-	1212	Acetyl-CoA acetyltransferase (EC 2.3.1.9) @ Beta-ketoadipyl CoA thiolase (EC 2.3.1.-)
SmUMH9_1147	-12.1485	1.86387	0.704511	0.928637	1191142	1192671	-	1530	3-hydroxybutyryl-CoA dehydrogenase (EC 1.1.1.157); 3-hydroxyacyl-CoA dehydrogenase (EC 1.1.1.35)
SmUMH9_1148	-13.3998	1.67645	0.558359	0.926363	1193007	1193723	+	717	Transcriptional activator protein SolR
SmUMH9_1149	-14.5066	0.523844	0.326206	0.926363	1193905	1194333	+	429	Universal stress protein G
SmUMH9_1150	-13.5714	2.09028	0.544145	0.926363	1194634	1195191	+	558	hypothetical protein
SmUMH9_1151	-14.8201	-0.682163	0.202881	0.882429	1195237	1196241	-	1005	Ureidoglycolate/malate/sulfolactate dehydrogenase family (EC 1.1.1.-)
SmUMH9_1152	-12.1658	2.58293	0.823154	0.942538	1196270	1197835	-	1566	Aspartate-proton symporter
SmUMH9_1153	-15.7557	-3.0354	0.0170499	0.105488	1197880	1199496	-	1617	Ketoglutarate semialdehyde dehydrogenase (EC 1.2.1.26)
SmUMH9_1154	-14.0687	1.00093	0.412866	0.926363	1199551	1200471	-	921	1-pyrroline-4-hydroxy-2-carboxylate deaminase (EC 3.5.4.22)
SmUMH9_1155	-13.8042	1.43844	0.452488	0.926363	1200680	1201480	-	801	Transcriptional regulator, AraC family
SmUMH9_1156	-13.6985	0.666185	0.377154	0.926363	1201924	1202871	+	948	4-hydroxyproline epimerase (EC 5.1.1.8)
SmUMH9_1157	-14.0826	1.37174	0.412345	0.926363	1202871	1203995	+	1125	D-amino-acid oxidase (EC 1.4.3.3)
SmUMH9_1158	NA	NA	NA	NA	1203992	1204252	+	261	Hypothetical, similar to sarcosine oxidase alpha subunit, 2Fe-2S domain
SmUMH9_1159	-13.6265	0.81007	0.390684	0.926363	1204245	1205513	+	1269	Putative oxidoreductase in 4-hydroxyproline catabolic gene cluster
SmUMH9_1160	-14.0642	1.63073	0.461371	0.926363	1205555	1205914	-	360	conserved hypothetical protein
SmUMH9_1161	-14.6398	1.9534	0.49333	0.926363	1206618	1206773	+	156	hypothetical protein
SmUMH9_1162	-13.9355	2.12867	0.541835	0.926363	1207050	1207376	+	327	hypothetical protein
SmUMH9_1163	-13.053	3.43108	0.828775	0.942538	1207395	1207736	-	342	FIG01221263: hypothetical protein
SmUMH9_1164	-15.0614	3.30929	0.602475	0.926363	1207858	1208082	-	225	FIG01219949: hypothetical protein
SmUMH9_1165	-13.5736	1.32881	0.445773	0.926363	1208786	1209442	+	657	BarA-associated response regulator UvrY (= GacA = SirA)
SmUMH9_1166	-10.8308	3.50025	0.944717	0.961136	1209435	1211267	+	1833	Excinuclease ABC subunit C
SmUMH9_1167	-18.5768	-7.50777	3.23939e-12	5.60268e-11	1211326	1211874	+	549	CDP-diacylglycerol--glycerol-3-phosphate 3-phosphatidyltransferase (EC 2.7.8.5)
SmUMH9_1168	-19.7714	-6.1107	2.44088e-07	1.85134e-06	1211871	1211999	+	129	hypothetical protein
SmUMH9_1169	NA	NA	NA	NA	1212019	1212091	+	73	tRNA-Gly-GCC
SmUMH9_1170	NA	NA	NA	NA	1212769	1212839	+	71	tRNA-Cys-GCA
SmUMH9_1171	NA	NA	NA	NA	1212853	1212935	+	83	tRNA-Leu-TAA
SmUMH9_1172	-11.9816	3.03886	0.864057	0.943485	1213117	1214457	-	1341	C4-dicarboxylate transporter DcuB
SmUMH9_1173	-13.397	2.74308	0.694387	0.926953	1214689	1215141	+	453	hypothetical protein
SmUMH9_1174	-14.4816	2.26981	0.548765	0.926363	1215283	1215564	+	282	hypothetical protein
SmUMH9_1175	-13.2551	2.62827	0.671348	0.926363	1215530	1216081	+	552	hypothetical protein
SmUMH9_1176	-13.5666	3.73862	0.826317	0.942538	1216150	1216419	-	270	hypothetical protein
SmUMH9_1177	NA	NA	NA	NA	1216511	1216639	-	129	hypothetical protein
SmUMH9_1178	-11.9943	2.79968	0.813323	0.942538	1216789	1218291	-	1503	L-Proline/Glycine betaine transporter ProP
SmUMH9_1179	-13.1483	1.64095	0.52851	0.926363	1218709	1220076	-	1368	RND efflux system, outer membrane lipoprotein CmeC
SmUMH9_1180	-12.4113	2.71435	0.741313	0.931279	1220080	1222017	-	1938	Macrolide export ATP-binding/permease protein MacB (EC 3.6.3.-)
SmUMH9_1181	-13.0089	1.91986	0.604318	0.926363	1222014	1223219	-	1206	Macrolide-specific efflux protein MacA
SmUMH9_1182	-12.9481	3.24227	0.841812	0.942844	1223435	1224283	+	849	Excinuclease cho (excinuclease ABC alternative C subunit)
SmUMH9_1183	-18.9952	-5.86248	1.92837e-07	1.4724e-06	1224396	1224489	+	94	tRNA-Sup-TTA
SmUMH9_1184	-18.9506	-5.19421	9.47846e-06	6.74123e-05	1224678	1224977	+	300	FIG01055872: hypothetical protein
SmUMH9_1185	-12.9333	2.92173	0.755844	0.933921	1225101	1225604	+	504	FIG01056458: hypothetical protein
SmUMH9_1186	-14.8669	3.69828	0.67726	0.926363	1225674	1225805	+	132	FIG01055795: hypothetical protein
SmUMH9_1187	-15.7777	2.84752	0.527987	0.926363	1225868	1225996	-	129	hypothetical protein
SmUMH9_1188	-12.9542	2.28577	0.657947	0.926363	1226246	1227967	-	1722	Cell volume regulation protein A
SmUMH9_1189	NA	NA	NA	NA	1228251	1228475	-	225	FIG01056353: hypothetical protein
SmUMH9_1190	-11.1109	3.50863	0.945277	0.961277	1228778	1229794	-	1017	Arginine/ornithine antiporter ArcD
SmUMH9_1191	-10.7751	3.96021	0.98984	0.991795	1230009	1231139	-	1131	Glucans biosynthesis protein C (EC 2.1.-.-)
SmUMH9_1192	-11.6252	3.7517	0.917433	0.947737	1231465	1232967	+	1503	Glucans biosynthesis protein G precursor
SmUMH9_1193	-11.455	3.52931	0.911982	0.946471	1233086	1235518	+	2433	Glucans biosynthesis glucosyltransferase H (EC 2.4.1.-)
SmUMH9_1194	-14.3943	2.08335	0.511822	0.926363	1235683	1235928	+	246	Putative outer membrane lipoprotein
SmUMH9_1195	-13.729	2.80418	0.632312	0.926363	1235935	1236480	-	546	FIG01055754: hypothetical protein
SmUMH9_1196	-13.9714	2.92902	0.64357	0.926363	1236514	1236891	-	378	Acidic protein msyB
SmUMH9_1197	-12.2422	2.43012	0.756435	0.933921	1237102	1238790	+	1689	2-isopropylmalate synthase (EC 2.3.3.13)
SmUMH9_1198	-15.0923	-0.425485	0.23101	0.926363	1238741	1239541	-	801	Transcriptional regulator, AraC family
SmUMH9_1199	-19.7876	-5.17217	3.5724e-05	0.000246771	1239527	1239643	+	117	hypothetical protein
SmUMH9_1200	-15.0473	0.777278	0.352355	0.926363	1239677	1239994	+	318	Transcriptional regulator, ArsR family
SmUMH9_1201	-16.0321	-1.80211	0.0912024	0.483098	1239984	1240418	+	435	Probable transmembrane protein
SmUMH9_1202	-16.0769	-0.0258462	0.283704	0.926363	1240420	1240848	+	429	GENE II AND X PROTEINS
SmUMH9_1203	-15.7765	-1.55339	0.113963	0.584013	1240839	1241237	+	399	Prolyl endopeptidase (EC 3.4.21.26)
SmUMH9_1204	-12.595	2.19111	0.698971	0.927007	1241288	1242841	-	1554	Di-/tripeptide transporter
SmUMH9_1205	-12.5122	2.5666	0.785422	0.938806	1243316	1244554	-	1239	Multidrug-efflux transporter, major facilitator superfamily (MFS) (TC 2.A.1)
SmUMH9_1206	-13.7586	3.71585	0.787984	0.939654	1244756	1245040	-	285	FIG01055796: hypothetical protein
SmUMH9_1207	-13.4528	1.28866	0.470872	0.926363	1245142	1246062	-	921	Lipid A biosynthesis lauroyl acyltransferase (EC 2.3.1.-)
SmUMH9_1208	-14.0648	2.42135	0.570604	0.926363	1246285	1246482	+	198	FIG01055925: hypothetical protein
SmUMH9_1209	-12.5419	2.85373	0.809005	0.942538	1246602	1247669	+	1068	Rhodanese domain protein, Enterobacterial subgroup, YceA homolog
SmUMH9_1210	-13.8282	2.47163	0.606932	0.926363	1247715	1248293	-	579	Protein yceI precursor
SmUMH9_1211	-13.3033	2.35137	0.631261	0.926363	1248317	1248871	-	555	Cytochrome B561
SmUMH9_1212	-12.1074	3.66208	0.887665	0.944763	1249314	1250372	+	1059	Putative transport protein
SmUMH9_1213	-15.1123	1.90343	0.455418	0.926363	1251328	1251444	-	117	hypothetical protein
SmUMH9_1214	-12.5792	2.12306	0.700693	0.927131	1251567	1252178	-	612	Putative LuxR-family regulatory protein
SmUMH9_1215	-14.0019	-0.0662734	0.271622	0.926363	1252410	1253525	-	1116	N-methyl-L-amino-acid oxidase (EC 1.5.3.2); N-methyl-L-tryptophan oxidase (EC 1.5.3.-)
SmUMH9_1216	-13.1012	3.12853	0.814388	0.942538	1253667	1253921	-	255	FIG074102: hypothetical protein
SmUMH9_1217	-16.3874	0.657384	0.359293	0.926363	1254123	1254401	-	279	FIG01055804: hypothetical protein
SmUMH9_1218	-13.6158	4.41427	0.904442	0.946364	1254532	1254771	-	240	DNA-damage-inducible protein I
SmUMH9_1219	-15.0447	-1.13146	0.155989	0.750407	1254847	1255893	-	1047	Dihydroorotase (EC 3.5.2.3)
SmUMH9_1220	-14.3037	3.03844	0.632771	0.926363	1256107	1256394	+	288	FIG01055452: hypothetical protein
SmUMH9_1221	-14.1456	-2.44427	0.048878	0.282145	1256456	1259833	-	3378	Ribonuclease E (EC 3.1.26.12)
SmUMH9_1222	-14.8731	0.0128783	0.269688	0.926363	1260386	1261345	+	960	Ribosomal large subunit pseudouridine synthase C (EC 4.2.1.70)
SmUMH9_1223	-12.766	5.7011	0.972485	0.978701	1261352	1261891	-	540	FIG146278: Maf/YceF/YhdE family protein
SmUMH9_1224	-17.4477	-4.89571	6.20455e-05	0.000424737	1262213	1262596	+	384	COG1399 protein, clustered with ribosomal protein L32p
SmUMH9_1225	-13.4482	1.29794	0.471999	0.926363	1262864	1263826	+	963	Phosphate:acyl-ACP acyltransferase PlsX
SmUMH9_1226	-18.628	-7.71889	9.76303e-13	2.12276e-11	1263878	1264786	+	909	3-oxoacyl-[acyl-carrier-protein] synthase, KASIII (EC 2.3.1.180)
SmUMH9_1227	-18.862	-7.32097	2.01106e-11	2.72477e-10	1264805	1265734	+	930	Malonyl CoA-acyl carrier protein transacylase (EC 2.3.1.39)
SmUMH9_1228	-17.946	-7.95443	4.53319e-13	1.16562e-11	1265746	1266480	+	735	3-oxoacyl-[acyl-carrier protein] reductase (EC 1.1.1.100)
SmUMH9_1229	-19.3031	-6.96031	2.68789e-10	2.81488e-09	1266635	1266871	+	237	Acyl carrier protein
SmUMH9_1230	-13.9905	-0.548871	0.214724	0.900227	1266990	1268195	+	1206	3-oxoacyl-[acyl-carrier-protein] synthase, KASII (EC 2.3.1.179)
SmUMH9_1231	-13.3235	1.82895	0.577154	0.926363	1268341	1269138	+	798	Aminodeoxychorismate lyase (EC 4.1.3.38)
SmUMH9_1232	-17.0254	-6.8655	1.20025e-09	1.12533e-08	1269152	1270177	+	1026	FIG004453: protein YceG like
SmUMH9_1233	-18.6994	-7.1367	5.01524e-11	6.15581e-10	1270167	1270805	+	639	Thymidylate kinase (EC 2.7.4.9)
SmUMH9_1234	-18.1313	-6.93171	4.20245e-10	4.2927e-09	1270805	1271812	+	1008	DNA polymerase III delta prime subunit (EC 2.7.7.7)
SmUMH9_1235	-13.0969	2.76413	0.724352	0.931279	1271832	1272608	+	777	Putative deoxyribonuclease YcfH
SmUMH9_1236	-12.4778	1.7916	0.65729	0.926363	1272952	1274385	+	1434	PTS system, glucose-specific IIB component (EC 2.7.1.69) / PTS system, glucose-specific IIC component
SmUMH9_1237	-14.8657	1.91456	0.470042	0.926363	1274442	1274807	-	366	hypothetical protein
SmUMH9_1238	-18.4108	-6.27057	2.42382e-08	1.94502e-07	1274822	1275292	-	471	Mn-dependent transcriptional regulator MntR
SmUMH9_1239	-12.7503	2.31669	0.723863	0.931279	1275523	1276827	+	1305	Manganese transport protein MntH
SmUMH9_1240	-13.6073	1.92376	0.526679	0.926363	1276865	1277614	-	750	Short-chain dehydrogenase/reductase SDR
SmUMH9_1241	-19.3411	-6.55418	4.34015e-09	3.78245e-08	1277750	1278091	+	342	Transcriptional regulator, HxlR family
SmUMH9_1242	-12.7934	3.37112	0.824409	0.942538	1278088	1278993	-	906	Periplasmic binding protein
SmUMH9_1243	-19.2836	-6.92123	2.68789e-10	2.81488e-09	1279215	1279565	+	351	YcfF/hinT protein: a purine nucleoside phosphoramidase
SmUMH9_1244	-16.9044	-3.2578	0.0119026	0.0749618	1279577	1279966	+	390	YcfL protein: an outer membrane lipoprotein that is part of a salvage cluster
SmUMH9_1245	-18.6843	-6.81758	7.13937e-10	6.96546e-09	1279993	1280583	+	591	Lipoprotein YcfM, part of a salvage pathway of unknown substrate
SmUMH9_1246	-18.3376	-7.34446	1.68288e-11	2.34986e-10	1280603	1281430	+	828	Thiamine kinase (EC 2.7.1.89) @ Adenosylcobinamide kinase (EC 2.7.1.156)
SmUMH9_1247	-18.1057	-6.88054	3.77027e-10	3.86856e-09	1281457	1282488	+	1032	Beta N-acetyl-glucosaminidase (EC 3.2.1.52)
SmUMH9_1248	-14.9764	-0.0759403	0.263275	0.926363	1282568	1283110	+	543	YcfP protein: probably an esterase that is part of a salvage cluster
SmUMH9_1249	-13.2371	2.1536	0.592518	0.926363	1283443	1284747	+	1305	NADH dehydrogenase (EC 1.6.99.3)
SmUMH9_1250	-14.9151	0.169518	0.285735	0.926363	1285105	1285641	+	537	FIG01200701: possible membrane protein
SmUMH9_1251	-16.6103	-1.57459	0.110045	0.56648	1285975	1286385	+	411	Rrf2 family transcriptional regulator, group III
SmUMH9_1252	-11.9525	1.82534	0.708374	0.929907	1286451	1289594	-	3144	RND efflux system, inner membrane transporter CmeB
SmUMH9_1253	-13.9881	0.574664	0.351256	0.926363	1289619	1290806	-	1188	Membrane fusion protein of RND family multidrug efflux pump
SmUMH9_1254	-15.2934	0.120051	0.28988	0.926363	1291101	1291457	+	357	Right origin-binding protein
SmUMH9_1255	NA	NA	NA	NA	1292014	1292100	-	87	tRNA-Ser-GGA
SmUMH9_1256	NA	NA	NA	NA	1292414	1292500	-	87	tRNA-Ser-GGA
SmUMH9_1257	-12.3921	2.86164	0.781125	0.938619	1292930	1294414	+	1485	Di-/tripeptide transporter
SmUMH9_1258	-13.9252	1.4805	0.478355	0.926363	1294541	1295482	+	942	D-3-phosphoglycerate dehydrogenase (EC 1.1.1.95)
SmUMH9_1259	-13.2425	2.47305	0.677918	0.926363	1295573	1296310	+	738	Putative hydrolase YcdX (EC 3.1.-.-)
SmUMH9_1260	-16.6583	-1.43964	0.124418	0.629117	1296353	1296931	+	579	Putative oxidoreductase component of anaerobic dehydrogenases; Functional role page for Chaperone protein TorD
SmUMH9_1261	-13.5195	3.22308	0.738003	0.931279	1296998	1297735	+	738	FIG004088: inner membrane protein YebE
SmUMH9_1262	-11.404	2.72902	0.849944	0.942844	1297804	1299837	+	2034	Protease II (EC 3.4.21.83)
SmUMH9_1263	-13.3255	2.30692	0.63796	0.926363	1299873	1300541	-	669	Exodeoxyribonuclease X (EC 3.1.11.-)
SmUMH9_1264	-13.4087	4.82851	0.823512	0.942538	1300974	1301390	+	417	C4-type zinc finger protein, DksA/TraR family
SmUMH9_1265	-11.2189	6.03817	0.946944	0.96209	1301590	1302543	+	954	Proline iminopeptidase (EC 3.4.11.5)
SmUMH9_1266	-13.9653	3.71522	0.679148	0.926363	1302575	1302805	-	231	DNA polymerase III theta subunit (EC 2.7.7.7)
SmUMH9_1267	-13.9647	2.19855	0.55527	0.926363	1303151	1303669	+	519	Ferritin-like protein 2
SmUMH9_1268	-16.492	0.448019	0.338545	0.926363	1303995	1304378	+	384	Copper resistance protein C precursor
SmUMH9_1269	-18.603	-6.65505	1.5012e-09	1.38755e-08	1304417	1305262	+	846	Copper resistance protein D
SmUMH9_1270	-15.2257	1.67647	0.428404	0.926363	1305332	1305673	+	342	FIG00923183: possible membrane protein YebY
SmUMH9_1271	-14.6885	1.85597	0.464991	0.926363	1306161	1306568	+	408	hypothetical protein
SmUMH9_1272	-15.4536	0.738727	0.344044	0.926363	1306565	1306783	-	219	hypothetical protein
SmUMH9_1273	-13.6245	2.75062	0.665489	0.926363	1306857	1307201	-	345	hypothetical protein
SmUMH9_1274	-18.9974	-7.44387	5.13743e-12	8.40771e-11	1307493	1307843	+	351	putative lipoprotein
SmUMH9_1275	-17.4822	-3.73129	0.00400646	0.0260221	1307898	1308014	-	117	hypothetical protein
SmUMH9_1276	-17.4311	-7.2712	4.15898e-11	5.18849e-10	1308027	1309226	+	1200	Short-chain alcohol dehydrogenase family
SmUMH9_1277	NA	NA	NA	NA	1309844	1310149	+	306	hypothetical protein
SmUMH9_1278	-13.9223	3.80134	0.720646	0.931279	1310193	1310528	+	336	FIG01055335: hypothetical protein
SmUMH9_1279	-12.6983	3.39158	0.81646	0.942538	1310566	1311285	-	720	Fumarate respiration transcriptional regulator DcuR
SmUMH9_1280	-12.549	2.96516	0.828024	0.942538	1311278	1312891	-	1614	Fumarate respiration sensor kinase protein DcuS
SmUMH9_1281	-13.5548	3.15263	0.726072	0.931279	1313017	1313859	-	843	COG1830: DhnA-type fructose-1,6-bisphosphate aldolase and related enzymes
SmUMH9_1282	-14.6157	0.768351	0.347254	0.926363	1314344	1315273	+	930	Inositol transport system sugar-binding protein
SmUMH9_1283	-12.4154	3.64526	0.897677	0.946364	1315349	1316833	+	1485	Inositol transport system ATP-binding protein
SmUMH9_1284	-11.9711	4.46076	0.94446	0.961136	1316840	1317889	+	1050	Inositol transport system permease protein
SmUMH9_1285	-15.5763	-1.6155	0.105792	0.549542	1317955	1318875	+	921	Ribose/xylose/arabinose/galactoside ABC-type transport systems, substrate-binding component
SmUMH9_1286	-16.0099	-1.75764	0.0933293	0.49208	1319015	1319779	+	765	3-oxoacyl-[acyl-carrier protein] reductase (EC 1.1.1.100)
SmUMH9_1287	-12.7398	2.22233	0.707909	0.929894	1319809	1320999	-	1191	L-2-hydroxyglutarate oxidase (EC 1.1.3.15)
SmUMH9_1288	-14.6906	0.377966	0.311192	0.926363	1320999	1321718	-	720	Transcriptional regulator, GntR family
SmUMH9_1289	-12.1629	2.3413	0.774714	0.937135	1321715	1323670	-	1956	TRAP-type uncharacterized transport system, fused permease component
SmUMH9_1290	-13.1524	1.07622	0.47471	0.926363	1323684	1324757	-	1074	TRAP transporter solute receptor, TAXI family precursor
SmUMH9_1291	-14.0309	1.5841	0.473473	0.926363	1324904	1325719	-	816	Methionine ABC transporter substrate-binding protein
SmUMH9_1292	-13.5172	3.51662	0.784215	0.938806	1325956	1326474	+	519	FIG01055799: hypothetical protein
SmUMH9_1293	-14.047	2.16824	0.545515	0.926363	1326622	1327047	+	426	Universal stress protein family COG0589
SmUMH9_1294	-11.4362	3.00443	0.869457	0.944276	1327091	1329466	-	2376	Putative isomerase
SmUMH9_1295	-11.9799	2.95475	0.853195	0.942844	1329484	1330554	-	1071	FIG01056571: hypothetical protein
SmUMH9_1296	-13.3639	1.90005	0.569686	0.926363	1330922	1331866	+	945	Evolved beta-D-galactosidase transcriptional repressor
SmUMH9_1297	-11.3537	2.22884	0.797439	0.940966	1332033	1335122	+	3090	Evolved beta-D-galactosidase, alpha subunit
SmUMH9_1298	-13.5347	3.80254	0.771503	0.937135	1335119	1335571	+	453	Evolved beta-D-galactosidase, beta subunit
SmUMH9_1299	-12.3567	2.98845	0.847521	0.942844	1335630	1337132	+	1503	FIG00553873: hypothetical protein
SmUMH9_1300	-15.5763	2.2795	0.481071	0.926363	1337235	1337549	+	315	Transcriptional regulator, ArsR family
SmUMH9_1301	-19.481	-6.83416	7.84706e-10	7.54309e-09	1337546	1337875	+	330	hypothetical protein
SmUMH9_1302	-13.7243	2.67927	0.645926	0.926363	1337919	1338512	+	594	ATP-dependent Clp protease proteolytic subunit (EC 3.4.21.92)
SmUMH9_1303	-13.9665	0.194836	0.307042	0.926363	1338518	1339384	-	867	hypothetical protein
SmUMH9_1304	-18.4106	-7.06206	3.57584e-10	3.69396e-09	1339428	1340177	-	750	Putative pilus chaperone, PapD family
SmUMH9_1305	-12.475	1.87985	0.659624	0.926363	1340177	1341517	-	1341	Putative exported protein precursor
SmUMH9_1306	-12.5995	0.338071	0.375597	0.926363	1341547	1344081	-	2535	outer membrane fimbrial usher protein
SmUMH9_1307	-14.5644	1.13328	0.38854	0.926363	1344102	1344824	-	723	Putative chaperone
SmUMH9_1308	-18.5371	-7.53713	3.51536e-12	5.99634e-11	1344914	1345447	-	534	Fimbrial protein precursor
SmUMH9_1309	-13.9619	-0.831531	0.181337	0.830476	1345928	1346503	+	576	hypothetical protein
SmUMH9_1310	-14.2336	0.490827	0.341325	0.926363	1346662	1347753	-	1092	GTP-binding and nucleic acid-binding protein YchF
SmUMH9_1311	-13.08	1.54186	0.546424	0.926363	1348088	1349617	+	1530	Putative sulfate permease
SmUMH9_1312	-18.8787	-7.20644	4.69005e-11	5.81923e-10	1349655	1350245	-	591	Peptidyl-tRNA hydrolase (EC 3.1.1.29)
SmUMH9_1313	-18.8699	-7.47761	6.99986e-12	1.09781e-10	1350571	1350825	+	255	FIG00554739: membrane protein YchH
SmUMH9_1314	-17.9713	-7.61084	1.23957e-11	1.79679e-10	1351011	1351958	-	948	Ribose-phosphate pyrophosphokinase (EC 2.7.6.1)
SmUMH9_1315	-18.4938	-7.45067	6.58709e-12	1.04797e-10	1352133	1352999	-	867	4-diphosphocytidyl-2-C-methyl-D-erythritol kinase (EC 2.7.1.148)
SmUMH9_1316	-18.1515	-6.9722	2.25913e-10	2.43283e-09	1352996	1353619	-	624	Outer membrane lipoprotein LolB precursor
SmUMH9_1317	-18.1774	-7.87887	5.86818e-13	1.44833e-11	1354088	1355350	+	1263	Glutamyl-tRNA reductase (EC 1.2.1.70)
SmUMH9_1318	-18.1728	-6.08335	5.70849e-08	4.51733e-07	1355382	1356467	+	1086	Peptide chain release factor 1
SmUMH9_1319	-16.7494	-2.4521	0.0395181	0.232525	1356467	1357300	+	834	Protein-N(5)-glutamine methyltransferase PrmC, methylates polypeptide chain release factors RF1 and RF2
SmUMH9_1320	-14.4916	0.347549	0.311335	0.926363	1357345	1357743	+	399	FIG002082: Protein SirB2
SmUMH9_1321	-18.6597	-7.05728	1.18131e-10	1.35184e-09	1357740	1358549	+	810	FIG002708: Protein SirB1
SmUMH9_1322	-18.5253	-7.2916	2.30568e-11	3.09639e-10	1358569	1359462	+	894	2-Keto-3-deoxy-D-manno-octulosonate-8-phosphate synthase (EC 2.5.1.55)
SmUMH9_1323	-13.5876	0.106279	0.296459	0.926363	1359509	1361197	-	1689	Putative sulfate permease
SmUMH9_1324	-15.2416	0.0676856	0.283745	0.926363	1361430	1361915	-	486	FIG01055585: hypothetical protein
SmUMH9_1325	-12.3246	0.914699	0.497331	0.926363	1362054	1365527	-	3474	Transcription-repair coupling factor
SmUMH9_1326	-14.0798	3.07343	0.662465	0.926363	1365550	1365744	-	195	hypothetical protein
SmUMH9_1327	-18.2171	-7.38732	4.71038e-11	5.82861e-10	1365837	1367039	+	1203	Lipoprotein releasing system transmembrane protein LolC
SmUMH9_1328	NA	NA	NA	NA	1367032	1367736	+	705	Lipoprotein releasing system ATP-binding protein LolD
SmUMH9_1329	-17.3373	-6.48029	6.43778e-09	5.47392e-08	1367736	1368983	+	1248	Lipoprotein releasing system transmembrane protein LolE
SmUMH9_1330	-14.2279	0.332515	0.313223	0.926363	1369037	1369957	+	921	N-acetyl-D-glucosamine kinase (EC 2.7.1.59)
SmUMH9_1331	-15.7121	-0.873229	0.184522	0.836836	1369969	1370805	+	837	NAD-dependent protein deacetylase of SIR2 family
SmUMH9_1332	-12.4398	2.60451	0.803039	0.941588	1370854	1371897	-	1044	ABC transporter, periplasmic spermidine putrescine-binding protein PotD (TC 3.A.1.11.1)
SmUMH9_1333	-11.4936	5.34447	0.959893	0.969876	1372134	1372835	+	702	Sialic acid utilization regulator, RpiR family
SmUMH9_1334	-12.5381	2.10902	0.699066	0.927007	1372853	1374238	-	1386	Maltose-6'-phosphate glucosidase (EC 3.2.1.122)
SmUMH9_1335	-11.9354	2.22456	0.761012	0.934285	1374263	1375822	-	1560	PTS system, maltose and glucose-specific IIC component (EC 2.7.1.69) / PTS system, maltose and glucose-specific IIB component (EC 2.7.1.69)
SmUMH9_1336	-13.2782	2.67653	0.682124	0.926794	1376042	1376824	-	783	Spermidine Putrescine ABC transporter permease component potC (TC_3.A.1.11.1)
SmUMH9_1337	-12.5385	3.25461	0.868281	0.944241	1376821	1377681	-	861	Spermidine Putrescine ABC transporter permease component PotB (TC 3.A.1.11.1)
SmUMH9_1338	-13.6921	2.87796	0.652033	0.926363	1377665	1378780	-	1116	Putrescine transport ATP-binding protein PotA (TC 3.A.1.11.1)
SmUMH9_1339	-14.002	3.64182	0.747561	0.933378	1378739	1378864	+	126	hypothetical protein
SmUMH9_1340	-12.8342	3.20356	0.838865	0.942844	1379136	1380365	+	1230	Tripeptide aminopeptidase (EC 3.4.11.4)
SmUMH9_1341	-11.6108	2.74687	0.855636	0.943485	1380665	1381804	+	1140	Long tail fiber protein p37
SmUMH9_1342	-10.9548	2.58489	0.832168	0.942538	1381897	1384074	+	2178	Translation initiation factor 2
SmUMH9_1343	-15.1502	2.40663	0.492469	0.926363	1384224	1384343	+	120	hypothetical protein
SmUMH9_1344	-14.0685	1.62218	0.49923	0.926363	1384605	1385696	+	1092	Malate dehydrogenase (EC 1.1.1.37)
SmUMH9_1345	-14.0477	0.951394	0.407425	0.926363	1385741	1386862	-	1122	FIG002776: hypothetical protein
SmUMH9_1346	-12.1553	2.8747	0.842054	0.942844	1386947	1388404	-	1458	Sensor protein PhoQ (EC 2.7.13.3)
SmUMH9_1347	-14.7069	1.81919	0.455145	0.926363	1388410	1389081	-	672	Transcriptional regulatory protein PhoP
SmUMH9_1348	-13.3595	1.90883	0.576175	0.926363	1389462	1390481	+	1020	ADP-ribosylglycohydrolase YegU (EC 3.2.-.-)
SmUMH9_1349	-14.6049	-0.251801	0.248779	0.926363	1390503	1391267	-	765	Uncharacterized HTH-type transcriptional regulator YegW
SmUMH9_1350	-14.178	-0.923855	0.178091	0.820549	1391407	1392921	+	1515	Transcriptional regulator, GntR family domain / Aspartate aminotransferase (EC 2.6.1.1)
SmUMH9_1351	-15.0001	-0.241113	0.24762	0.926363	1393037	1393489	+	453	Histone acetyltransferase HPA2 and related acetyltransferases
SmUMH9_1352	-15.747	-1.09103	0.160697	0.766712	1393505	1394209	+	705	GNAT family acetyltransferase PA5433
SmUMH9_1353	-17.6511	-7.7113	2.35169e-12	4.40074e-11	1394261	1395631	-	1371	Adenylosuccinate lyase (EC 4.3.2.2)
SmUMH9_1354	-18.7141	-7.1661	2.53893e-11	3.36624e-10	1395654	1396280	-	627	FIG002903: a protein of unknown function perhaps involved in purine metabolism
SmUMH9_1355	-12.1599	1.97697	0.724677	0.931279	1396612	1398480	+	1869	Kup system potassium uptake protein
SmUMH9_1356	-17.5991	-7.49622	7.20687e-12	1.11548e-10	1398529	1399629	-	1101	tRNA-specific 2-thiouridylase MnmA
SmUMH9_1357	-16.3188	0.0692915	0.291773	0.926363	1399736	1400182	-	447	Nudix-like NDP and NTP phosphohydrolase YmfB
SmUMH9_1358	-19.8182	-6.20436	1.15235e-07	9.00968e-07	1400192	1400530	-	339	Putative secreted protein
SmUMH9_1359	-12.7623	3.26356	0.791107	0.94049	1400553	1401209	-	657	Ribosomal large subunit pseudouridine synthase E (EC 4.2.1.70)
SmUMH9_1360	-12.5994	1.98653	0.663803	0.926363	1401311	1402564	+	1254	Isocitrate dehydrogenase [NADP] (EC 1.1.1.42)
SmUMH9_1361	-14.0799	2.71204	0.642968	0.926363	1402639	1402971	-	333	Universal stress protein F
SmUMH9_1362	-14.4054	3.31715	0.611035	0.926363	1403302	1403529	-	228	Putative lipoprotein
SmUMH9_1363	-14.5264	2.59303	0.565975	0.926363	1403542	1403775	-	234	probable lipoprotein
SmUMH9_1364	-13.5867	2.36357	0.558412	0.926363	1404122	1404565	+	444	TolA protein
SmUMH9_1365	-14.0155	2.23125	0.545437	0.926363	1404727	1405017	-	291	hypothetical protein
SmUMH9_1366	-19.4974	-6.2879	3.59403e-08	2.86393e-07	1405163	1405582	+	420	hypothetical protein
SmUMH9_1367	-12.4688	2.87974	0.820662	0.942538	1405643	1406758	-	1116	Membrane protein, putative
SmUMH9_1368	-19.9467	-5.49052	1.00871e-05	7.16295e-05	1407053	1407190	+	138	hypothetical protein
SmUMH9_1369	-15.3129	-0.626227	0.214409	0.900227	1407255	1408466	-	1212	probable MFS transporter
SmUMH9_1370	-13.6533	3.24428	0.751039	0.933921	1408694	1409152	+	459	hypothetical protein
SmUMH9_1371	-13.8548	1.82749	0.516467	0.926363	1409252	1409668	+	417	hypothetical protein
SmUMH9_1372	-16.9626	0.477772	0.35022	0.926363	1409681	1410031	-	351	Inner membrane protein
SmUMH9_1373	-14.3441	2.95779	0.597584	0.926363	1410172	1410381	+	210	FIG01055353: hypothetical protein
SmUMH9_1374	-12.9029	2.25728	0.649078	0.926363	1410533	1411627	+	1095	hypothetical protein
SmUMH9_1375	-12.9813	3.57451	0.820003	0.942538	1411681	1412316	+	636	Qnr
SmUMH9_1376	-14.4677	2.71058	0.569294	0.926363	1412323	1412484	-	162	hypothetical protein
SmUMH9_1377	-19.2022	-7.35751	1.80495e-11	2.48235e-10	1413285	1413497	+	213	Cold shock protein CspG
SmUMH9_1378	-14.0591	2.4328	0.59103	0.926363	1413904	1414581	-	678	Nicotinamidase family protein YcaC
SmUMH9_1379	-13.4841	3.03146	0.738161	0.931279	1414835	1415263	+	429	Universal stress protein family COG0589
SmUMH9_1380	-15.8145	-1.62924	0.106821	0.553	1415579	1416334	+	756	3-oxoacyl-[acyl-carrier protein] reductase (EC 1.1.1.100)
SmUMH9_1381	-12.9815	1.26997	0.510183	0.926363	1416378	1417658	-	1281	Gamma-glutamyl-putrescine oxidase (EC1.4.3.-)
SmUMH9_1382	-13.5781	1.03802	0.444083	0.926363	1417670	1419166	-	1497	Gamma-glutamyl-aminobutyraldehyde dehydrogenase (EC 1.2.1.-)
SmUMH9_1383	-14.2329	1.29325	0.44187	0.926363	1419182	1419739	-	558	Putrescine utilization regulator
SmUMH9_1384	-15.8174	-1.08376	0.161026	0.767481	1419736	1420419	-	684	Gamma-glutamyl-GABA hydrolase (EC 3.5.1.94)
SmUMH9_1385	-12.3678	2.80133	0.826749	0.942538	1420717	1422135	+	1419	Gamma-glutamyl-putrescine synthetase (EC 6.3.1.11)
SmUMH9_1386	-12.8507	2.00052	0.635047	0.926363	1422444	1423814	+	1371	Putrescine importer
SmUMH9_1387	-13.0503	2.94612	0.783792	0.938806	1423906	1424799	+	894	Permease of the drug/metabolite transporter (DMT) superfamily
SmUMH9_1388	-18.8996	-6.92734	2.30916e-10	2.48085e-09	1424873	1425145	+	273	FIG01055441: hypothetical protein
SmUMH9_1389	-11.5064	4.36831	0.958557	0.968892	1425578	1426399	+	822	Nucleoside-specific channel-forming protein Tsx precursor
SmUMH9_1390	-15.1821	0.86875	0.362286	0.926363	1426453	1426617	-	165	FIG01055351: hypothetical protein
SmUMH9_1391	-13.5564	1.59408	0.480163	0.926363	1427076	1427561	+	486	Putative inner membrane protein
SmUMH9_1392	-19.1933	-7.33982	2.54348e-11	3.36624e-10	1427676	1428206	+	531	Periplasmic chorismate mutase I precursor (EC 5.4.99.5)
SmUMH9_1393	-13.8115	-0.139009	0.267617	0.926363	1428210	1429745	-	1536	D-alanyl-D-alanine carboxypeptidase (EC 3.4.16.4)
SmUMH9_1394	-13.5899	1.95852	0.570702	0.926363	1429991	1430794	-	804	N-formylglutamate deformylase (EC 3.5.1.68)
SmUMH9_1395	-14.7312	0.537291	0.335454	0.926363	1430791	1432014	-	1224	Imidazolonepropionase (EC 3.5.2.7)
SmUMH9_1396	-13.903	2.74488	0.658216	0.926363	1432172	1432927	-	756	Histidine utilization repressor
SmUMH9_1397	-13.2561	1.36476	0.522889	0.926363	1433108	1434478	+	1371	Formiminoglutamic iminohydrolase (EC 3.5.3.13)
SmUMH9_1398	-16.4779	0.47633	0.352151	0.926363	1434478	1435041	+	564	Conserved hypothetical protein (perhaps related to histidine degradation)
SmUMH9_1399	-13.3798	1.8683	0.57681	0.926363	1435111	1436112	+	1002	Sucrose specific transcriptional regulator CscR, LacI family
SmUMH9_1400	-13.091	1.75566	0.599036	0.926363	1436154	1437596	-	1443	Sucrose-6-phosphate hydrolase (EC 3.2.1.B3)
SmUMH9_1401	-12.582	2.217	0.726744	0.931279	1437593	1438852	-	1260	Sucrose permease, major facilitator superfamily
SmUMH9_1402	-13.8629	0.750111	0.375366	0.926363	1439022	1440326	-	1305	L-Proline/Glycine betaine transporter ProP
SmUMH9_1403	-13.1129	1.42005	0.511531	0.926363	1440543	1442162	-	1620	Phosphoenolpyruvate carboxykinase [ATP] (EC 4.1.1.49)
SmUMH9_1404	-12.0757	3.22952	0.836717	0.942844	1442595	1443938	+	1344	Citrate-sodium symport
SmUMH9_1405	-14.4148	1.72126	0.464335	0.926363	1443953	1444228	+	276	Secreted alkaline metalloproteinase (EC 3.4.24.-), PrtA/B/C/G homolog
SmUMH9_1406	-19.8121	-6.19221	1.84355e-07	1.40999e-06	1444472	1444681	-	210	FIG01056516: hypothetical protein
SmUMH9_1407	-19.6018	-6.4966	1.82614e-08	1.49162e-07	1444839	1444991	+	153	hypothetical protein
SmUMH9_1408	-19.6427	-6.5784	9.59842e-09	7.98295e-08	1445461	1445853	+	393	FIG01220350: hypothetical protein
SmUMH9_1409	-13.982	2.29815	0.55835	0.926363	1445858	1446457	+	600	FIG01056534: hypothetical protein
SmUMH9_1410	-19.7775	-6.12294	2.69613e-07	2.0348e-06	1446513	1446752	-	240	FIG01056205: hypothetical protein
SmUMH9_1411	-12.1924	2.8968	0.848098	0.942844	1446888	1447823	-	936	Sigma-fimbriae tip adhesin
SmUMH9_1412	-10.8818	3.08709	0.887154	0.944763	1447844	1450264	-	2421	Sigma-fimbriae usher protein
SmUMH9_1413	-13.6606	1.81715	0.526735	0.926363	1450332	1451096	-	765	Sigma-fimbriae chaperone protein
SmUMH9_1414	-13.8685	2.02198	0.536749	0.926363	1451121	1451675	-	555	Sigma-fimbriae uncharacterized subunit
SmUMH9_1415	-14.1661	2.21872	0.563428	0.926363	1451675	1452133	-	459	Sigma-fimbriae uncharacterized paralogous subunit
SmUMH9_1416	-13.9545	1.85005	0.546993	0.926363	1452181	1452720	-	540	Sigma-fimbriae uncharacterized paralogous subunit
SmUMH9_1417	-15.1268	-1.99137	0.0755897	0.412357	1452995	1454431	-	1437	Ribosomal RNA small subunit methyltransferase F (EC 2.1.1.-)
SmUMH9_1418	-10.7969	4.08	0.95814	0.968892	1454534	1457164	-	2631	Paraquat-inducible protein B
SmUMH9_1419	-12.2496	3.09167	0.816223	0.942538	1457133	1458380	-	1248	Paraquat-inducible protein A
SmUMH9_1420	-19.0041	-7.13637	6.07975e-11	7.34395e-10	1458636	1459133	+	498	Free methionine-(R)-sulfoxide reductase, contains GAF domain
SmUMH9_1421	-14.7151	-0.641877	0.207468	0.889132	1459230	1459940	+	711	ProQ: influences osmotic activation of compatible solute ProP
SmUMH9_1422	-14.4951	-2.24292	0.0582891	0.33103	1459960	1462008	+	2049	Tail-specific protease precursor (EC 3.4.21.102)
SmUMH9_1423	-17.5552	-5.11063	2.28771e-05	0.00015972	1462318	1463196	+	879	Probable protease HtpX (EC 3.4.24.-)
SmUMH9_1424	-13.8484	4.43108	0.86396	0.943485	1463761	1463889	-	129	hypothetical protein
SmUMH9_1425	-14.9623	-0.593746	0.208978	0.889167	1464242	1465636	-	1395	Putative transport protein
SmUMH9_1426	-13.9072	0.973745	0.401142	0.926363	1465916	1466659	+	744	Transcriptional regulator KdgR, KDG operon repressor
SmUMH9_1427	-15.3241	0.223625	0.306715	0.926363	1466706	1467509	-	804	2-aminoethylphosphonate ABC transporter permease protein II (TC 3.A.1.9.1)
SmUMH9_1428	-14.2364	0.155033	0.299571	0.926363	1467512	1468375	-	864	2-aminoethylphosphonate ABC transporter permease protein I (TC 3.A.1.9.1)
SmUMH9_1429	-13.1289	2.97522	0.744316	0.931279	1468377	1469513	-	1137	2-aminoethylphosphonate ABC transporter ATP-binding protein (TC 3.A.1.9.1)
SmUMH9_1430	-12.7091	2.64481	0.764715	0.935479	1469510	1470520	-	1011	2-aminoethylphosphonate ABC transporter periplasmic binding component (TC 3.A.1.9.1)
SmUMH9_1431	-13.6787	1.60055	0.491797	0.926363	1470696	1471415	-	720	2-aminoethylphosphonate uptake and metabolism regulator
SmUMH9_1432	-13.4034	4.06515	0.878838	0.944763	1471441	1471572	-	132	hypothetical protein
SmUMH9_1433	-12.7577	2.96065	0.804707	0.941588	1471571	1472674	+	1104	2-aminoethylphosphonate:pyruvate aminotransferase (EC 2.6.1.37)
SmUMH9_1434	-13.5331	2.07223	0.583433	0.926363	1472684	1473493	+	810	Phosphonoacetaldehyde hydrolase (EC 3.11.1.1)
SmUMH9_1435	-12.5326	3.98152	0.878744	0.944763	1473558	1474949	-	1392	L-cystine uptake protein TcyP
SmUMH9_1436	-13.6945	3.84394	0.77414	0.937135	1475131	1475679	-	549	Membrane-bound metal-dependent hydrolase YdjM, induced during SOS response
SmUMH9_1437	-13.849	1.83903	0.500076	0.926363	1476103	1476768	-	666	2-deoxyglucose-6-phosphate hydrolase YniC
SmUMH9_1438	-12.2399	2.75312	0.817876	0.942538	1476832	1478112	-	1281	FIG01055972: hypothetical protein
SmUMH9_1439	-13.0813	3.48323	0.859657	0.943485	1478298	1478858	+	561	Putative membrane protein
SmUMH9_1440	-13.5037	1.32437	0.465223	0.926363	1478894	1479763	-	870	Ribulosamine/erythrulosamine 3-kinase potentially involved in protein deglycation
SmUMH9_1441	-14.1354	0.867655	0.3929	0.926363	1480003	1480857	-	855	Manganese ABC transporter, inner membrane permease protein SitD
SmUMH9_1442	NA	NA	NA	NA	1480857	1480970	-	114	Manganese ABC transporter, inner membrane permease protein SitC
SmUMH9_1443	-13.3767	3.50877	0.820284	0.942538	1480967	1481716	-	750	Manganese ABC transporter, inner membrane permease protein SitC
SmUMH9_1444	-14.4539	1.3543	0.421458	0.926363	1481716	1482606	-	891	Manganese ABC transporter, ATP-binding protein SitB
SmUMH9_1445	-12.4746	2.64171	0.797812	0.940966	1482603	1483547	-	945	Manganese ABC transporter, periplasmic-binding protein SitA
SmUMH9_1446	-18.6361	-6.40031	5.75629e-09	4.93119e-08	1483679	1483978	-	300	FIG074102: hypothetical protein
SmUMH9_1447	-12.3959	2.91012	0.744205	0.931279	1484088	1484753	+	666	Membrane-bound lytic murein transglycosylase E (EC 3.2.1.-)
SmUMH9_1448	-13.1263	2.8858	0.777898	0.93742	1485061	1485786	+	726	Gluconate 2-dehydrogenase (EC 1.1.99.3), membrane-bound, gamma subunit
SmUMH9_1449	-11.7763	3.03651	0.883237	0.944763	1485789	1487570	+	1782	Gluconate 2-dehydrogenase (EC 1.1.99.3), membrane-bound, flavoprotein
SmUMH9_1450	-11.3697	5.32378	0.978771	0.983726	1487583	1488920	+	1338	Gluconate 2-dehydrogenase (EC 1.1.99.3), membrane-bound, cytochrome c
SmUMH9_1451	-13.4083	1.51513	0.513184	0.926363	1489178	1490461	+	1284	Serine transporter
SmUMH9_1452	-12.4237	2.74351	0.728268	0.931279	1490612	1491745	+	1134	Vitamin B12 ABC transporter, B12-binding component BtuF
SmUMH9_1453	-13.8564	2.99414	0.6623	0.926363	1491782	1492471	-	690	Multiple antibiotic resistance protein MarC
SmUMH9_1454	-12.7377	2.00859	0.646305	0.926363	1492856	1493905	+	1050	hypothetical protein
SmUMH9_1455	-13.9175	1.92417	0.502969	0.926363	1494145	1494768	+	624	hypothetical protein
SmUMH9_1456	-16.8165	-7.60185	3.51953e-12	5.99634e-11	1494984	1496912	+	1929	Threonyl-tRNA synthetase (EC 6.1.1.3)
SmUMH9_1457	-18.8629	-7.72607	1.09647e-12	2.33948e-11	1497117	1497467	+	351	Translation initiation factor 3
SmUMH9_1458	-19.3483	-7.46357	1.1235e-11	1.65481e-10	1497566	1497763	+	198	LSU ribosomal protein L35p
SmUMH9_1459	-18.3892	-6.77874	4.77229e-10	4.81022e-09	1497858	1498163	+	306	LSU ribosomal protein L20p
SmUMH9_1460	-18.4122	-7.59141	2.67583e-12	4.75402e-11	1498575	1499558	+	984	Phenylalanyl-tRNA synthetase alpha chain (EC 6.1.1.20)
SmUMH9_1461	-16.5857	-7.38339	1.43523e-11	2.04789e-10	1499573	1501960	+	2388	Phenylalanyl-tRNA synthetase beta chain (EC 6.1.1.20)
SmUMH9_1462	-19.3271	-7.00821	3.63028e-10	3.74173e-09	1501965	1502261	+	297	Integration host factor alpha subunit
SmUMH9_1463	-19.7866	-6.14112	2.44088e-07	1.85134e-06	1502447	1502578	-	132	hypothetical protein
SmUMH9_1464	-15.1261	0.619637	0.327779	0.926363	1502811	1503227	+	417	Putative exported protein precursor
SmUMH9_1465	-13.2225	2.18292	0.612939	0.926363	1503406	1504413	+	1008	Vitamin B12 ABC transporter, permease component BtuC
SmUMH9_1466	-13.6349	3.13323	0.687641	0.926953	1504459	1505010	+	552	Glutathione peroxidase family protein
SmUMH9_1467	-14.1869	2.17713	0.54045	0.926363	1505016	1505771	+	756	Vitamin B12 ABC transporter, ATPase component BtuD
SmUMH9_1468	-13.0605	1.94214	0.58543	0.926363	1506169	1507323	+	1155	UDP-4-amino-4-deoxy-L-arabinose--oxoglutarate aminotransferase (EC 2.6.1.-)
SmUMH9_1469	-12.4498	2.53253	0.742945	0.931279	1507310	1508290	+	981	Polymyxin resistance protein ArnC, glycosyl transferase (EC 2.4.-.-)
SmUMH9_1470	-11.922	2.82313	0.862126	0.943485	1508287	1510272	+	1986	UDP-glucuronic acid oxidase (UDP-4-keto-hexauronic acid decarboxylating) (EC 1.1.1.305) / UDP-4-amino-4-deoxy-L-arabinose formyltransferase (EC 2.1.2.13)
SmUMH9_1471	-13.9889	1.55918	0.453783	0.926363	1510269	1511174	+	906	Polymyxin resistance protein PmrJ, predicted deacetylase
SmUMH9_1472	-12.4593	2.26671	0.742317	0.931279	1511171	1512835	+	1665	Polymyxin resistance protein ArnT, undecaprenyl phosphate-alpha-L-Ara4N transferase; Melittin resistance protein PqaB
SmUMH9_1473	-18.3786	-3.32506	0.00923578	0.0586517	1512832	1513176	+	345	Polymyxin resistance protein PmrL, sucrose-6 phosphate hydrolase
SmUMH9_1474	-18.1451	-5.88729	6.30697e-07	4.62984e-06	1513173	1513565	+	393	Polymyxin resistance protein PmrM
SmUMH9_1475	-14.5394	0.458251	0.31935	0.926363	1513754	1514206	+	453	Probable lipoprotein nlpC precursor
SmUMH9_1476	-13.7476	0.980734	0.401836	0.926363	1514245	1515279	+	1035	Lipoate-protein ligase A
SmUMH9_1477	-13.5955	-0.63997	0.209536	0.889167	1515790	1516521	+	732	FIG01055456: hypothetical protein
SmUMH9_1478	-12.5564	1.84528	0.654935	0.926363	1516780	1518222	+	1443	Selenoprotein O and cysteine-containing homologs
SmUMH9_1479	-18.4046	-6.8095	4.33004e-10	4.41316e-09	1518260	1519045	-	786	ABC-type hemin transport system, ATPase component
SmUMH9_1480	-14.2843	1.6936	0.490406	0.926363	1519038	1520042	-	1005	Hemin ABC transporter, permease protein
SmUMH9_1481	-14.415	1.87694	0.491407	0.926363	1520042	1520872	-	831	Periplasmic hemin-binding protein
SmUMH9_1482	-13.8744	2.25097	0.585029	0.926363	1520869	1521906	-	1038	Hemin transport protein HmuS
SmUMH9_1483	-11.3096	2.45017	0.826663	0.942538	1521973	1524054	-	2082	TonB-dependent hemin , ferrichrome receptor
SmUMH9_1484	-16.5455	-0.963155	0.176068	0.816167	1524149	1524331	-	183	Hemin uptake protein HemP
SmUMH9_1485	-13.9993	2.55235	0.576235	0.926363	1524503	1524988	-	486	Glutathione peroxidase family protein
SmUMH9_1486	-15.0741	0.558753	0.341921	0.926363	1525094	1526140	-	1047	2-keto-3-deoxy-D-arabino-heptulosonate-7- phosphate synthase I alpha (EC 2.5.1.54)
SmUMH9_1487	-13.1912	1.43503	0.527819	0.926363	1526338	1527159	-	822	FIG137360: hypothetical protein
SmUMH9_1488	-11.865	3.18462	0.882906	0.944763	1527658	1530036	+	2379	Phosphoenolpyruvate synthase (EC 2.7.9.2)
SmUMH9_1489	-13.1221	1.8188	0.570791	0.926363	1530514	1531614	-	1101	Putative membrane protein
SmUMH9_1490	-11.7621	2.26382	0.779436	0.937712	1531859	1534915	+	3057	Glycolate dehydrogenase (EC 1.1.99.14), subunit GlcD
SmUMH9_1491	-19.5488	-4.69458	0.000136816	0.000924115	1534912	1535328	+	417	1,4-dihydroxy-2-naphthoyl-CoA hydrolase (EC 3.1.2.28) in menaquinone biosynthesis
SmUMH9_1492	-13.9211	3.39082	0.70217	0.928231	1535374	1535778	-	405	FIG01055362: hypothetical protein
SmUMH9_1493	-13.8428	2.57664	0.591496	0.926363	1536306	1536677	+	372	Iron binding protein SufA for iron-sulfur cluster assembly
SmUMH9_1494	-12.0021	2.91042	0.83234	0.942538	1536713	1538188	+	1476	Iron-sulfur cluster assembly protein SufB
SmUMH9_1495	-13.5234	3.21532	0.713353	0.930533	1538232	1538978	+	747	Iron-sulfur cluster assembly ATPase protein SufC
SmUMH9_1496	-12.7506	2.37572	0.689484	0.926953	1538953	1540239	+	1287	Iron-sulfur cluster assembly protein SufD
SmUMH9_1497	-12.2132	3.05765	0.857362	0.943485	1540236	1541462	+	1227	Cysteine desulfurase (EC 2.8.1.7), SufS subfamily
SmUMH9_1498	-15.014	1.20504	0.390819	0.926363	1541499	1541915	+	417	Sulfur acceptor protein SufE for iron-sulfur cluster assembly
SmUMH9_1499	-12.5795	2.48688	0.752973	0.933921	1542213	1543226	+	1014	L,D-transpeptidase ErfK
SmUMH9_1500	NA	NA	NA	NA	1543241	1543354	+	114	hypothetical protein
SmUMH9_1501	-14.3565	0.245099	0.290307	0.926363	1543911	1545323	-	1413	Pyruvate kinase (EC 2.7.1.40)
SmUMH9_1502	-15.4124	1.30318	0.399371	0.926363	1545717	1546022	-	306	putative pectin degradation protein (sugar phosphate isomerase family)
SmUMH9_1503	NA	NA	NA	NA	1546137	1546210	-	74	tRNA-Val-GAC
SmUMH9_1504	NA	NA	NA	NA	1546234	1546307	-	74	tRNA-Val-GAC
SmUMH9_1505	NA	NA	NA	NA	1546331	1546404	-	74	tRNA-Val-GAC
SmUMH9_1506	-12.0408	2.74814	0.81751	0.942538	1546587	1547963	-	1377	Multi antimicrobial extrusion protein (Na(+)/drug antiporter), MATE family of MDR efflux pumps
SmUMH9_1507	-14.4718	1.31847	0.40133	0.926363	1548041	1548199	-	159	hypothetical protein
SmUMH9_1508	-18.3029	-7.46746	6.39713e-12	1.02489e-10	1548202	1548852	+	651	Riboflavin synthase eubacterial/eukaryotic (EC 2.5.1.9)
SmUMH9_1509	-15.2376	1.65268	0.426265	0.926363	1548907	1549200	+	294	conserved hypothetical protein
SmUMH9_1510	-11.9039	3.52312	0.890494	0.944763	1549274	1550425	-	1152	Cyclopropane-fatty-acyl-phospholipid synthase (EC 2.1.1.79)
SmUMH9_1511	-12.5563	2.5893	0.733689	0.931279	1550770	1551981	-	1212	Putative transport protein
SmUMH9_1512	-14	1.13841	0.419274	0.926363	1552069	1553049	+	981	LysR-family transcriptional regulator YdhB
SmUMH9_1513	-15.3137	-2.56436	0.0370742	0.220131	1553046	1554071	-	1026	Purine nucleotide synthesis repressor
SmUMH9_1514	-13.7505	3.37087	0.645671	0.926363	1554284	1554451	-	168	hypothetical protein
SmUMH9_1515	-14.8685	-0.406204	0.231443	0.926363	1554547	1555125	-	579	Superoxide dismutase [Fe] (EC 1.15.1.1)
SmUMH9_1516	-12.7046	2.65386	0.775444	0.937135	1555325	1556143	-	819	FIG00545237: hypothetical protein
SmUMH9_1517	-15.7275	0.190857	0.300103	0.926363	1556560	1556907	+	348	Glutaredoxin-related protein
SmUMH9_1518	-14.069	1.09504	0.419288	0.926363	1556976	1557659	-	684	Ribonuclease T (EC 3.1.13.-)
SmUMH9_1519	-13.4971	2.76489	0.707715	0.929894	1557739	1558128	-	390	Lactoylglutathione lyase (EC 4.4.1.5)
SmUMH9_1520	-13.1194	1.82436	0.602644	0.926363	1558484	1559587	-	1104	N-ethylmaleimide reductase (EC 1.-.-.-)
SmUMH9_1521	-14.2005	1.13596	0.423844	0.926363	1559677	1560297	-	621	Transcriptional regulator, TetR family
SmUMH9_1522	-11.8391	2.83505	0.863291	0.943485	1560401	1562038	-	1638	Phosphoethanolamine transferase EptA specific for the 1 phosphate group of core-lipid A
SmUMH9_1523	-15.1638	-0.327897	0.240528	0.926363	1562177	1562818	-	642	Rrf2-linked NADH-flavin reductase
SmUMH9_1524	-14.2536	1.02985	0.402487	0.926363	1562976	1563887	+	912	Transcriptional regulator, LysR family
SmUMH9_1525	NA	NA	NA	NA	1563911	1564150	+	240	FIG00553873: hypothetical protein
SmUMH9_1526	-13.3286	2.30083	0.653624	0.926363	1564250	1565146	+	897	Putative aldo/keto reductase
SmUMH9_1527	-11.8184	2.0935	0.753748	0.933921	1565207	1567051	-	1845	Lipase (EC 3.1.1.3)
SmUMH9_1528	-14.2646	2.34258	0.575471	0.926363	1567292	1567813	+	522	Superoxide dismutase [Cu-Zn] precursor (EC 1.15.1.1)
SmUMH9_1529	-11.8226	2.61701	0.813529	0.942538	1567814	1569844	-	2031	FIG01055514: hypothetical protein
SmUMH9_1530	-11.9692	2.35835	0.799238	0.940966	1569848	1570711	-	864	Membrane fusion component of tripartite multidrug resistance system
SmUMH9_1531	-14.7179	1.436	0.406755	0.926363	1571174	1571563	+	390	Transcriptional regulator SlyA
SmUMH9_1532	-15.7268	-1.45397	0.123605	0.627087	1571656	1572120	-	465	Outer membrane lipoprotein pcp precursor
SmUMH9_1533	-14.0254	0.737431	0.377993	0.926363	1572480	1573601	+	1122	Anhydro-N-acetylmuramic acid kinase (EC 2.7.1.-)
SmUMH9_1534	-15.0534	1.12622	0.39344	0.926363	1573647	1573949	+	303	Membrane-bound lysozyme inhibitor of c-type lysozyme
SmUMH9_1535	-17.8182	-4.76445	8.50912e-05	0.00057989	1573946	1574692	+	747	Pyridoxamine 5'-phosphate oxidase (EC 1.4.3.5)
SmUMH9_1536	-17.5202	-7.10269	1.14913e-10	1.31832e-09	1574831	1576105	+	1275	Tyrosyl-tRNA synthetase (EC 6.1.1.1)
SmUMH9_1537	-10.4623	2.00071	0.800419	0.940966	1576182	1579277	-	3096	Surface layer protein
SmUMH9_1538	-14.7646	0.116695	0.283322	0.926363	1579694	1580554	+	861	Pyridoxal kinase (EC 2.7.1.35)
SmUMH9_1539	-13.8941	1.54269	0.474573	0.926363	1580594	1581199	-	606	Glutathione S-transferase (EC 2.5.1.18)
SmUMH9_1540	-13.4456	3.37102	0.783892	0.938806	1581292	1582176	-	885	4-hydroxy-tetrahydrodipicolinate synthase (EC 4.3.3.7)
SmUMH9_1541	-14.1894	3.74911	0.695606	0.926953	1582282	1582425	-	144	hypothetical protein
SmUMH9_1542	-16.6703	1.06225	0.412565	0.926363	1582538	1582801	-	264	FIG01055858: hypothetical protein
SmUMH9_1543	-18.0097	-5.14756	1.34567e-05	9.49667e-05	1582896	1583561	-	666	metal-dependent phosphohydrolase
SmUMH9_1544	-13.5433	2.45044	0.635604	0.926363	1583814	1584185	+	372	FIG01056087: hypothetical protein
SmUMH9_1545	-12.9333	4.68443	0.943683	0.961136	1584182	1584451	-	270	FIG01055407: hypothetical protein
SmUMH9_1546	-14.6	1.35098	0.421503	0.926363	1584727	1585107	+	381	FIG01055411: hypothetical protein
SmUMH9_1547	-13.5484	2.23405	0.577374	0.926363	1585115	1585495	-	381	Bona fide RidA/YjgF/TdcF/RutC subgroup
SmUMH9_1548	-14.6681	1.21481	0.39704	0.926363	1585678	1586532	+	855	Streptomycin 3''-kinase (EC 2.7.1.87)
SmUMH9_1549	-13.4251	2.28814	0.594853	0.926363	1586497	1587000	-	504	auxin-binding protein, putative
SmUMH9_1550	-13.2783	2.07127	0.633056	0.926363	1587101	1588288	-	1188	Benzoate transport protein
SmUMH9_1551	-18.7299	-6.58794	1.88027e-09	1.71364e-08	1588404	1588967	+	564	Transcriptional regulator yidN, Cro/CI family
SmUMH9_1552	-11.6779	2.23512	0.776008	0.937135	1589096	1591255	+	2160	Prolyl endopeptidase (EC 3.4.21.26)
SmUMH9_1553	-12.683	1.86702	0.657758	0.926363	1591333	1592847	-	1515	Di/tripeptide permease DtpA
SmUMH9_1554	-15.6636	-0.280354	0.248948	0.926363	1593452	1594093	-	642	Endonuclease III (EC 4.2.99.18)
SmUMH9_1555	-14.9996	1.23386	0.404379	0.926363	1594093	1594791	-	699	Electron transport complex protein RnfE
SmUMH9_1556	-14.3558	1.04747	0.409445	0.926363	1594788	1595417	-	630	Electron transport complex protein RnfG
SmUMH9_1557	-15.4222	-2.51264	0.0399889	0.23469	1595427	1596512	-	1086	Electron transport complex protein RnfD
SmUMH9_1558	-13.0024	1.47926	0.55712	0.926363	1596878	1597771	+	894	Right origin-binding protein
SmUMH9_1559	-14.2899	-1.29833	0.138781	0.68803	1597804	1600233	-	2430	Electron transport complex protein RnfC
SmUMH9_1560	-16.0683	-2.13693	0.0652053	0.364862	1600226	1600798	-	573	Electron transport complex protein RnfB
SmUMH9_1561	-15.7213	-1.44299	0.124397	0.629117	1600798	1601379	-	582	Electron transport complex protein RnfA
SmUMH9_1562	-14.5801	1.10191	0.405345	0.926363	1601515	1601955	-	441	Putative membrane protein precursor
SmUMH9_1563	-13.0714	1.98519	0.573897	0.926363	1602187	1603227	+	1041	Uncharacterized oxidoreductase ydgJ (EC 1.-.-.-)
SmUMH9_1564	-13.765	1.90216	0.54738	0.926363	1603301	1604305	+	1005	Putative membrane protein precursor
SmUMH9_1565	-14.3695	0.591806	0.337542	0.926363	1604317	1604862	-	546	hypothetical protein
SmUMH9_1566	-12.9743	4.31358	0.857851	0.943485	1604973	1605971	-	999	Adenosine deaminase (EC 3.5.4.4)
SmUMH9_1567	-13.535	1.97687	0.578231	0.926363	1606108	1606863	-	756	FIG000557: hypothetical protein co-occurring with RecR
SmUMH9_1568	-16.025	-0.816919	0.190711	0.853167	1606961	1607557	+	597	Nudix hydrolase family protein YffH
SmUMH9_1569	-18.9523	-6.67149	1.05566e-09	9.93846e-09	1607554	1607922	+	369	Nudix hydrolase family protein YffH
SmUMH9_1570	-12.3623	2.65635	0.794643	0.940966	1607955	1609136	-	1182	Cystathionine beta-lyase (EC 4.4.1.8) (CBL) (Beta-cystathionase) (Cysteine lyase) / Maltose regulon modulator
SmUMH9_1571	-12.9558	1.57239	0.569804	0.926363	1609129	1610748	-	1620	PTS system, maltose and glucose-specific IIC component (EC 2.7.1.69) / PTS system, maltose and glucose-specific IIB component (EC 2.7.1.69)
SmUMH9_1572	-14.9296	-0.322211	0.239099	0.926363	1610972	1612003	+	1032	Maltose regulon regulatory protein MalI (repressor for malXY)
SmUMH9_1573	-19.2436	-7.25429	2.91771e-11	3.77402e-10	1612000	1612881	-	882	Transcriptional regulator
SmUMH9_1574	-17.2768	-8.52247	7.06637e-15	7.33296e-13	1612881	1614224	+	1344	Beta-lactamase (EC 3.5.2.6)
SmUMH9_1575	-15.1587	-1.84132	0.0877992	0.466695	1614251	1615159	-	909	Transcriptional regulator, LysR family
SmUMH9_1576	-15.4833	-2.63482	0.0346825	0.207007	1615253	1616425	+	1173	Beta-lactamase class C and other penicillin binding proteins
SmUMH9_1577	-14.0591	-0.634104	0.20816	0.889167	1616471	1618003	-	1533	Putative GTP-binding protein YdgA
SmUMH9_1578	-15.5405	-2.12301	0.0633942	0.355599	1618144	1619322	-	1179	Mannose-6-phosphate isomerase (EC 5.3.1.8)
SmUMH9_1579	-19.4836	-7.09029	1.76594e-10	1.94765e-09	1619799	1620131	+	333	hypothetical protein
SmUMH9_1580	-14.2462	1.38439	0.446266	0.926363	1620362	1621759	+	1398	Fumarate hydratase class II (EC 4.2.1.2)
SmUMH9_1581	-14.7982	0.403285	0.309952	0.926363	1621821	1622510	+	690	Transcriptional regulator, DeoR family
SmUMH9_1582	-14.8262	0.898623	0.374438	0.926363	1622616	1622969	+	354	FIG01056537: hypothetical protein
SmUMH9_1583	-15.8415	-2.0371	0.0714104	0.391899	1622959	1623870	-	912	DNA replication terminus site-binding protein
SmUMH9_1584	-11.8617	1.89496	0.695117	0.926953	1624230	1626026	+	1797	Beta-hexosaminidase (EC 3.2.1.52)
SmUMH9_1585	-13.0073	0.613303	0.388494	0.926363	1626145	1627431	+	1287	COG1649 predicted glycoside hydrolase
SmUMH9_1586	-11.9486	4.10254	0.944668	0.961136	1627483	1628781	-	1299	Permeases of the major facilitator superfamily
SmUMH9_1587	-14.6165	0.304059	0.319382	0.926363	1628900	1629790	+	891	LysR family transcriptional regulator YnfL
SmUMH9_1588	-15.5375	-1.53793	0.115158	0.589475	1629950	1631167	+	1218	Mlc, transcriptional repressor of MalT (the transcriptional activator of maltose regulon) and manXYZ operon
SmUMH9_1589	-14.3799	1.50244	0.436379	0.926363	1631312	1631977	+	666	Dethiobiotin synthetase (EC 6.3.3.3)
SmUMH9_1590	-14.6935	0.372133	0.310558	0.926363	1631984	1632478	-	495	Permeases of the major facilitator superfamily
SmUMH9_1591	-19.2038	-7.17454	5.4483e-11	6.61621e-10	1632520	1632939	+	420	Transcriptional regulator, MerR family
SmUMH9_1592	-14.8219	-0.855487	0.186185	0.84087	1632936	1634228	-	1293	FIG00509904: hypothetical protein
SmUMH9_1593	-14.1071	1.32275	0.423868	0.926363	1634363	1635502	-	1140	L-proline glycine betaine ABC transport system permease protein ProV (TC 3.A.1.12.1)
SmUMH9_1594	-13.6541	2.22888	0.617881	0.926363	1635499	1636149	-	651	Putative binding-protein-dependent transport system
SmUMH9_1595	-13.6569	1.64423	0.52363	0.926363	1636161	1637069	-	909	Putative ABC transporter periplasmic binding protein
SmUMH9_1596	-15.2665	-0.773843	0.196344	0.866188	1637083	1637799	-	717	Putative ABC transporter membrane protein
SmUMH9_1597	-13.6783	1.51524	0.49783	0.926363	1638308	1639795	+	1488	Multidrug resistance protein B
SmUMH9_1598	-14.4944	2.65707	0.542976	0.926363	1639852	1640151	-	300	FIG01220449: hypothetical protein
SmUMH9_1599	-15.7669	0.594139	0.336798	0.926363	1640241	1640609	-	369	putative secreted protein
SmUMH9_1600	-15.5693	0.0943203	0.297703	0.926363	1640758	1641084	+	327	Protein of unknown function UPF0060
SmUMH9_1601	-19.0315	-7.19122	2.72461e-11	3.56463e-10	1641121	1641870	-	750	3-hydroxypropionate dehydrogenase (EC 1.1.1.298)
SmUMH9_1602	-14.776	1.15494	0.391287	0.926363	1641996	1642517	-	522	FIG01055303: hypothetical protein
SmUMH9_1603	-11.6323	1.87374	0.742044	0.931279	1642718	1645069	-	2352	Iron(III) dicitrate transport protein FecA
SmUMH9_1604	-14.4945	0.770069	0.365171	0.926363	1645184	1646140	-	957	Fe2+-dicitrate sensor, membrane component
SmUMH9_1605	-15.4406	0.351804	0.308407	0.926363	1646137	1646661	-	525	RNA polymerase sigma factor FecI
SmUMH9_1606	-12.303	2.44073	0.712624	0.930533	1647087	1648409	+	1323	Guanine deaminase (EC 3.5.4.3)
SmUMH9_1607	-11.4619	2.43206	0.833034	0.942538	1648849	1650135	+	1287	Putative secretion permease
SmUMH9_1608	-10.7268	2.65793	0.870033	0.944276	1650128	1652227	+	2100	Putative secretion ATPase
SmUMH9_1609	-13.2297	4.4124	0.918507	0.947989	1652412	1652699	-	288	hypothetical protein
SmUMH9_1610	-19.3083	-7.38355	1.51117e-11	2.14954e-10	1652742	1652888	-	147	hypothetical protein
SmUMH9_1611	-10.4411	2.26784	0.819468	0.942538	1653439	1657584	-	4146	Peptide synthetase
SmUMH9_1612	-10.3773	2.67756	0.857505	0.943485	1657584	1661390	-	3807	Peptide synthetase
SmUMH9_1613	-11.3713	3.66032	0.909361	0.946471	1661877	1663403	-	1527	MchC protein
SmUMH9_1614	-12.185	2.14332	0.750851	0.933921	1664362	1666563	+	2202	Dipeptidyl carboxypeptidase Dcp (EC 3.4.15.5)
SmUMH9_1615	-14.2145	0.198956	0.301669	0.926363	1666635	1667945	-	1311	Nitrate/nitrite transporter
SmUMH9_1616	NA	NA	NA	NA	1667967	1668086	+	120	hypothetical protein
SmUMH9_1617	-17.3946	-4.23819	0.000702124	0.00465974	1668088	1668717	-	630	N-carbamoylsarcosine amidase (EC 3.5.1.59)
SmUMH9_1618	-14.6741	0.651559	0.347845	0.926363	1668727	1669479	-	753	Maleate cis-trans isomerase (EC 5.2.1.1)
SmUMH9_1619	-14.2387	1.2816	0.440584	0.926363	1669495	1670289	-	795	Hydrolase, alpha/beta fold family functionally coupled to Phosphoribulokinase
SmUMH9_1620	-13.3573	1.91336	0.587522	0.926363	1670286	1671434	-	1149	Salicylate hydroxylase (EC 1.14.13.1)
SmUMH9_1621	-19.4585	-7.27103	3.43661e-11	4.3709e-10	1671423	1671539	+	117	hypothetical protein
SmUMH9_1622	-14.7939	-1.52465	0.116353	0.594524	1671764	1672822	+	1059	Leucyl aminopeptidase (aminopeptidase T)
SmUMH9_1623	-16.8338	-2.02165	0.0715754	0.392333	1672967	1673362	+	396	Transcriptional regulator, MarR family
SmUMH9_1624	-19.2953	-7.15852	6.07274e-11	7.34395e-10	1673448	1673990	+	543	Isoquinoline 1-oxidoreductase alpha subunit (EC 1.3.99.16)
SmUMH9_1625	-11.884	1.14656	0.590161	0.926363	1674022	1677555	+	3534	Putative diheme cytochrome c-553
SmUMH9_1626	-15.0563	-0.78172	0.195238	0.863397	1677655	1678515	+	861	Dienelactone hydrolase and related enzymes
SmUMH9_1627	-17.6956	-4.15813	0.00122294	0.00808096	1678499	1679404	-	906	Hydrogen peroxide-inducible genes activator
SmUMH9_1628	-19.0909	-7.91971	3.28446e-13	9.43196e-12	1679512	1680258	+	747	membrane protein, putative
SmUMH9_1629	-18.3304	-6.90166	4.65542e-10	4.7028e-09	1680864	1681070	+	207	hypothetical protein
SmUMH9_1630	-12.2203	-0.808449	0.196673	0.866803	1681135	1682412	+	1278	Toxin A
SmUMH9_1631	-12.5297	1.60784	0.574796	0.926363	1682517	1683791	+	1275	Putative secretion permease
SmUMH9_1632	-11.7582	2.27168	0.766696	0.936026	1683784	1685883	+	2100	Probable microcin H47 secretion/processing ATP-binding protein mchF (EC 3.4.22.-)
SmUMH9_1633	-18.6468	-7.29394	3.84522e-11	4.85008e-10	1686112	1687167	+	1056	D-aminopeptidase (EC 3.4.11.19)
SmUMH9_1634	-15.5471	-2.13618	0.0633783	0.355599	1687184	1688008	+	825	D-aminopeptidase dipeptide-binding protein DppA (EC 3.4.11.-)
SmUMH9_1635	-13.6322	-0.349866	0.246226	0.926363	1688214	1690436	+	2223	Isoquinoline 1-oxidoreductase beta subunit (EC 1.3.99.16)
SmUMH9_1636	-15.7948	0.538429	0.345843	0.926363	1690436	1690894	+	459	Isoquinoline 1-oxidoreductase alpha subunit (EC 1.3.99.16)
SmUMH9_1637	-14.7342	-1.20618	0.148223	0.723836	1690906	1692210	+	1305	Isoquinoline 1-oxidoreductase beta subunit (EC 1.3.99.16)
SmUMH9_1638	-13.0813	2.16916	0.605682	0.926363	1692599	1693039	+	441	Transporter, LysE family
SmUMH9_1639	-13.642	0.417878	0.343097	0.926363	1693069	1694013	-	945	Chromosome initiation inhibitor
SmUMH9_1640	-13.8436	2.0718	0.547965	0.926363	1694073	1694816	+	744	Short-chain dehydrogenase/reductase SDR
SmUMH9_1641	-12.9427	2.44631	0.718272	0.931279	1694882	1695832	+	951	Methyl parathion hydrolase
SmUMH9_1642	-12.9743	3.4835	0.828203	0.942538	1696000	1696815	+	816	Transcriptional regulator, AraC family
SmUMH9_1643	-12.6397	2.78377	0.793129	0.94068	1696958	1697515	+	558	Putative threonine efflux protein
SmUMH9_1644	-13.0942	2.00596	0.61474	0.926363	1697643	1698392	+	750	3-oxoacyl-[acyl-carrier protein] reductase (EC 1.1.1.100)
SmUMH9_1645	-12.162	2.81435	0.766615	0.936026	1698415	1699878	+	1464	Aldehyde dehydrogenase B (EC 1.2.1.22)
SmUMH9_1646	-14.3498	-1.21561	0.146969	0.719549	1699918	1700832	-	915	Transcriptional regulator, AraC family
SmUMH9_1647	-12.0975	2.31825	0.781155	0.938619	1701097	1702260	+	1164	Major facilitator superfamily
SmUMH9_1648	-13.8197	0.836523	0.381096	0.926363	1702755	1703810	+	1056	Adenosine deaminase (EC 3.5.4.4)
SmUMH9_1649	-12.0697	2.77517	0.837411	0.942844	1703807	1704772	+	966	Inosine-uridine preferring nucleoside hydrolase (EC 3.2.2.1)
SmUMH9_1650	-15.9321	0.842816	0.363768	0.926363	1705338	1705454	+	117	hypothetical protein
SmUMH9_1651	-11.9834	2.74006	0.842538	0.942844	1705576	1706745	-	1170	Oxalate decarboxylase (EC 4.1.1.2)
SmUMH9_1652	-10.6217	3.14165	0.90086	0.946364	1707185	1709617	+	2433	Type I restriction-modification system, restriction subunit R (EC 3.1.21.3)
SmUMH9_1653	-12.1488	1.86323	0.699823	0.927007	1709690	1711162	+	1473	Type I restriction-modification system, DNA-methyltransferase subunit M (EC 2.1.1.72)
SmUMH9_1654	-11.3526	1.15668	0.611534	0.926363	1711162	1712910	+	1749	Type I restriction-modification system, specificity subunit S (EC 3.1.21.3)
SmUMH9_1655	-12.8765	1.07677	0.479136	0.926363	1712921	1714024	+	1104	FIG00958850: hypothetical protein
SmUMH9_1656	-16.9327	-2.99362	0.0169592	0.105355	1714052	1714957	-	906	LysR family transcriptional regulator STM3121
SmUMH9_1657	-15.9629	-0.493663	0.230392	0.926363	1715067	1715633	+	567	Chromate transport protein ChrA
SmUMH9_1658	-16.8618	-1.0166	0.169824	0.797753	1715630	1716151	+	522	Chromate transport protein ChrA
SmUMH9_1659	-15.101	1.92586	0.450754	0.926363	1716156	1716566	-	411	metalloprotease inhibitor I38
SmUMH9_1660	-12.508	1.212	0.544748	0.926363	1716920	1718536	+	1617	Secreted alkaline metalloproteinase (EC 3.4.24.-), PrtA/B/C/G homolog
SmUMH9_1661	-14.5427	1.17669	0.408348	0.926363	1718580	1719230	-	651	Dihydrofolate reductase (EC 1.5.1.3)
SmUMH9_1662	-13.6917	0.318466	0.324638	0.926363	1719300	1720301	-	1002	hydrolase, alpha/beta fold family
SmUMH9_1663	-15.9413	-0.236759	0.257608	0.926363	1720536	1720967	+	432	FIG00634262: hypothetical protein
SmUMH9_1664	-11.6898	-0.0238678	0.342184	0.926363	1720999	1725195	+	4197	Rhs-family protein
SmUMH9_1665	-13.89	1.35839	0.432931	0.926363	1727101	1727997	-	897	Phenazine biosynthesis protein PhzF
SmUMH9_1666	-13.138	2.05563	0.604117	0.926363	1728052	1728969	-	918	Permease of the drug/metabolite transporter (DMT) superfamily
SmUMH9_1667	-14.0001	1.53689	0.479129	0.926363	1729150	1730019	+	870	Transcriptional regulator, AraC family
SmUMH9_1668	NA	NA	NA	NA	1730037	1730471	+	435	hypothetical protein
SmUMH9_1669	-14.0991	2.06392	0.528822	0.926363	1730896	1731234	+	339	Metallo-beta-lactamase superfamily protein PA0057
SmUMH9_1670	-14.2397	0.658936	0.364923	0.926363	1731244	1731735	+	492	Possible membrane protein
SmUMH9_1671	-13.5365	1.97388	0.583429	0.926363	1731907	1733106	-	1200	Multidrug-efflux transporter, major facilitator superfamily (MFS) (TC 2.A.1)
SmUMH9_1672	-19.2885	-6.44909	1.4668e-08	1.20457e-07	1733327	1733782	+	456	Transcriptional regulator, MarR family
SmUMH9_1673	-14.1178	2.99732	0.668816	0.926363	1733820	1734101	-	282	conserved hypothetical protein
SmUMH9_1674	-12.0884	1.58235	0.658523	0.926363	1734396	1736321	+	1926	Penicillin-binding protein 2 (PBP-2)
SmUMH9_1675	-12.3362	2.0748	0.714155	0.930533	1736429	1738147	+	1719	Cell division protein FtsI [Peptidoglycan synthetase] (EC 2.4.1.129)
SmUMH9_1676	-14.544	3.04001	0.625412	0.926363	1738137	1738322	-	186	hypothetical protein
SmUMH9_1677	-12.348	1.70699	0.645488	0.926363	1738280	1739479	-	1200	hypothetical protein
SmUMH9_1678	-12.7166	2.05092	0.651541	0.926363	1739854	1741476	+	1623	Methyl-accepting chemotaxis protein I (serine chemoreceptor protein)
SmUMH9_1679	-15.2781	1.08972	0.384253	0.926363	1741629	1741841	-	213	Osmotically inducible lipoprotein B precursor
SmUMH9_1680	-14.6176	-0.60741	0.209763	0.889301	1741913	1742464	+	552	Uncharacterized protein conserved in bacteria
SmUMH9_1681	-15.1214	-0.911927	0.177707	0.819606	1742595	1743065	+	471	Rrf2 family transcriptional regulator, group III
SmUMH9_1682	-19.4983	-6.28968	3.99983e-08	3.18175e-07	1743259	1743393	+	135	probable exported protein ybhT
SmUMH9_1683	-12.9638	2.70026	0.749864	0.933921	1743444	1744322	-	879	putative esterase
SmUMH9_1684	-18.4541	-6.0364	7.09279e-08	5.59338e-07	1744471	1745220	+	750	Glycerol-3-phosphate regulon repressor, DeoR family
SmUMH9_1685	-14.0159	0.675151	0.350542	0.926363	1745233	1746300	+	1068	Nucleoside-diphosphate-sugar epimerases
SmUMH9_1686	-14.7566	-1.5755	0.113216	0.581491	1746414	1747796	+	1383	Putative transport protein
SmUMH9_1687	-14.8768	0.508466	0.325063	0.926363	1747836	1748237	-	402	putative dioxygenase
SmUMH9_1688	-17.6572	-1.88229	0.0824064	0.440594	1748382	1748576	-	195	helix-turn-helix protein, CopG
SmUMH9_1689	-14.2825	0.972088	0.396031	0.926363	1748657	1749445	-	789	Spermidine synthase (EC 2.5.1.16)
SmUMH9_1690	-14.9248	0.701405	0.336191	0.926363	1749476	1749931	-	456	3-hydroxyacyl-[acyl-carrier-protein] dehydratase, FabZ form (EC 4.2.1.59)
SmUMH9_1691	-14.046	2.17012	0.526608	0.926363	1750120	1750617	-	498	Putative membrane protein
SmUMH9_1692	-13.3357	1.52282	0.534273	0.926363	1750830	1751492	+	663	FIG00510943: hypothetical protein
SmUMH9_1693	-19.3031	-6.47826	7.23688e-09	6.10787e-08	1751515	1751808	-	294	hypothetical protein
SmUMH9_1694	-12.9708	0.647499	0.403498	0.926363	1751935	1752924	-	990	FIG003847: Oxidoreductase (flavoprotein)
SmUMH9_1695	-13.1137	2.56088	0.714691	0.930533	1753365	1754150	+	786	membrane protein
SmUMH9_1696	-12.3293	1.89231	0.694594	0.926953	1754168	1755457	+	1290	SoxH protein, homolog
SmUMH9_1697	-13.7234	1.51123	0.481781	0.926363	1755662	1756678	+	1017	Alcohol dehydrogenase (EC 1.1.1.1)
SmUMH9_1698	-11.9683	3.54751	0.899243	0.946364	1756739	1758259	-	1521	Aldehyde dehydrogenase (EC 1.2.1.3)
SmUMH9_1699	-16.0033	0.700274	0.352963	0.926363	1758397	1758513	-	117	hypothetical protein
SmUMH9_1700	-12.7098	2.06452	0.68353	0.926794	1758535	1760298	+	1764	Formate hydrogenlyase transcriptional activator
SmUMH9_1701	-13.2493	2.12922	0.645232	0.926363	1760352	1761269	-	918	Periplasmic binding protein
SmUMH9_1702	-18.4828	-8.00755	2.03302e-13	6.36767e-12	1761419	1762615	+	1197	Permeases of the major facilitator superfamily
SmUMH9_1703	-12.534	1.40792	0.578868	0.926363	1762612	1764705	-	2094	diguanylate cyclase/phosphodiesterase (GGDEF & EAL domains) with PAS/PAC sensor(s)
SmUMH9_1704	-11.2814	2.37352	0.822635	0.942538	1765639	1767078	+	1440	Secreted alkaline metalloproteinase (EC 3.4.24.-), PrtA/B/C/G homolog
SmUMH9_1705	-16.4836	-0.839181	0.1904	0.853158	1767279	1767491	+	213	Alkaline proteinase inhibitor precursor
SmUMH9_1706	-13.1646	4.22177	0.852407	0.942844	1767578	1767874	-	297	FIG00956173: hypothetical protein
SmUMH9_1707	-12.8592	2.47581	0.721317	0.931279	1767876	1768670	-	795	Predicted regulator PutR for proline utilization, GntR family
SmUMH9_1708	-19.1596	-6.67325	1.95553e-09	1.77868e-08	1769009	1769611	+	603	FIG00953662: hypothetical protein
SmUMH9_1709	-14.8454	-0.552468	0.217004	0.905704	1769583	1770410	+	828	Beta-ketoadipate enol-lactone hydrolase (EC 3.1.1.24)
SmUMH9_1710	-13.4037	1.52435	0.509229	0.926363	1770397	1771326	+	930	Nitrilotriacetate monooxygenase component B (EC 1.14.13.-)
SmUMH9_1711	-13.0989	1.86522	0.581701	0.926363	1771346	1772383	+	1038	Alkanal monooxygenase alpha chain (EC 1.14.14.3)
SmUMH9_1712	-14.2348	-0.652156	0.205035	0.887384	1772395	1773861	+	1467	Aldehyde dehydrogenase (EC 1.2.1.3)
SmUMH9_1713	-12.8047	1.09764	0.502834	0.926363	1774024	1775409	+	1386	Cytosine/purine/uracil/thiamine/allantoin permease family protein
SmUMH9_1714	-13.028	0.650859	0.410773	0.926363	1775815	1778130	-	2316	Coenzyme PQQ synthesis protein F
SmUMH9_1715	-14.6825	-1.42734	0.126811	0.639802	1778133	1779269	-	1137	Coenzyme PQQ synthesis protein E
SmUMH9_1716	NA	NA	NA	NA	1779262	1779540	-	279	Coenzyme PQQ synthesis protein D
SmUMH9_1717	-14.4136	-0.0390149	0.281736	0.926363	1779540	1780295	-	756	Pyrroloquinoline-quinone synthase (EC 1.3.3.11)
SmUMH9_1718	-15.7356	-1.93416	0.0796378	0.430837	1780305	1781216	-	912	Coenzyme PQQ synthesis protein B
SmUMH9_1719	-13.3909	1.84611	0.589988	0.926363	1781469	1782518	-	1050	Microsomal dipeptidase (EC 3.4.13.19)
SmUMH9_1720	-15.0489	-2.03476	0.072253	0.395572	1782977	1783402	+	426	hypothetical protein
SmUMH9_1721	-16.0858	-2.17186	0.0598934	0.339297	1783519	1784415	-	897	Transcriptional regulator, LysR family
SmUMH9_1722	-13.8727	0.586277	0.370943	0.926363	1784557	1786035	-	1479	L-2,4-diaminobutyrate decarboxylase (EC 4.1.1.86)
SmUMH9_1723	-13.3603	0.560943	0.360517	0.926363	1786045	1787430	-	1386	Diaminobutyrate--2-oxoglutarate aminotransferase (EC 2.6.1.76)
SmUMH9_1724	-14.5948	-0.0511092	0.260464	0.926363	1787934	1789154	-	1221	2,4-dienoyl-CoA reductase [NADPH] (EC 1.3.1.34)
SmUMH9_1725	-14.322	1.90696	0.482418	0.926363	1789227	1789649	+	423	transcriptional regulator, MerR family
SmUMH9_1726	-13.522	0.893709	0.417207	0.926363	1789636	1790919	-	1284	Enolase (EC 4.2.1.11)
SmUMH9_1727	-16.0482	-1.22455	0.14677	0.719549	1790937	1791365	-	429	hypothetical protein
SmUMH9_1728	-14.0794	-0.341493	0.235114	0.926363	1791369	1792334	-	966	Manganese-dependent inorganic pyrophosphatase (EC 3.6.1.1)
SmUMH9_1729	-12.3467	1.81974	0.675126	0.926363	1792631	1794511	+	1881	diguanylate cyclase/phosphodiesterase (GGDEF & EAL domains) with PAS/PAC sensor(s)
SmUMH9_1730	NA	NA	NA	NA	1795279	1795428	+	150	Transcriptional regulator, AraC family
SmUMH9_1731	-14.4507	1.97047	0.500854	0.926363	1795481	1795888	+	408	Uncharacterized protein conserved in bacteria
SmUMH9_1732	-15.5512	-0.840193	0.187094	0.84331	1796269	1796547	+	279	hypothetical protein
SmUMH9_1733	-16.4603	-2.92088	0.0207321	0.127064	1796899	1797690	+	792	Transcriptional regulator, AraC family
SmUMH9_1734	-13.3969	0.391592	0.336635	0.926363	1797792	1799312	+	1521	Cardiolipin synthetase (EC 2.7.8.-)
SmUMH9_1735	-13.8593	0.0987768	0.290126	0.926363	1799372	1800259	-	888	hypothetical protein
SmUMH9_1736	-13.1322	2.13859	0.656587	0.926363	1800375	1801295	+	921	Transcriptional regulator, LysR family
SmUMH9_1737	-13.5818	2.26841	0.616289	0.926363	1801292	1802167	-	876	Membrane fusion component of tripartite multidrug resistance system
SmUMH9_1738	-19.821	-6.20983	1.84355e-07	1.40999e-06	1802175	1802387	-	213	hypothetical protein
SmUMH9_1739	-13.3451	-0.323156	0.24961	0.926363	1802389	1804326	-	1938	hypothetical protein
SmUMH9_1740	-19.1154	-6.5849	3.71878e-09	3.27166e-08	1804323	1804787	-	465	Transcriptional regulator, MarR family
SmUMH9_1741	-13.6353	1.35731	0.498466	0.926363	1804944	1805804	-	861	Dehydrogenases with different specificities (related to short-chain alcohol dehydrogenases)
SmUMH9_1742	-15.5931	-1.18661	0.150619	0.730072	1805832	1806698	-	867	3-oxoacyl-[acyl-carrier protein] reductase (EC 1.1.1.100)
SmUMH9_1743	-14.2829	0.765015	0.36023	0.926363	1806731	1807753	-	1023	Outer membrane protein romA
SmUMH9_1744	-18.7142	-7.02544	9.94934e-11	1.15009e-09	1807920	1808873	+	954	transcriptional regulator, AraC family
SmUMH9_1745	-13.3445	2.84802	0.721623	0.931279	1808889	1809830	-	942	Inosose isomerase (EC 5.3.99.-)
SmUMH9_1746	-12.5821	2.65324	0.784954	0.938806	1809841	1811016	-	1176	Myo-inositol 2-dehydrogenase (EC 1.1.1.18)
SmUMH9_1747	-18.1923	-7.42663	9.29008e-12	1.41395e-10	1811084	1812007	-	924	Galactose/methyl galactoside ABC transport system, D-galactose-binding periplasmic protein MglB (TC 3.A.1.2.3)
SmUMH9_1748	-13.6054	0.7268	0.36848	0.926363	1812325	1813347	+	1023	Transcriptional regulators
SmUMH9_1749	-14.0721	2.40667	0.56919	0.926363	1814227	1814607	+	381	conserved hypothetical protein
SmUMH9_1750	-14.5554	4.32133	0.697464	0.927007	1814825	1814944	-	120	hypothetical protein
SmUMH9_1751	-15.3181	3.76677	0.61206	0.926363	1814979	1815095	-	117	hypothetical protein
SmUMH9_1752	-13.5753	2.84913	0.662375	0.926363	1815501	1815878	+	378	Lactoylglutathione lyase and related lyases
SmUMH9_1753	-12.8662	3.8046	0.854801	0.943215	1815964	1816422	-	459	tRNA proofreading protein STM4549
SmUMH9_1754	-13.6902	2.88185	0.625989	0.926363	1816630	1817016	+	387	Membrane protein, putative
SmUMH9_1755	-12.8597	1.46586	0.507256	0.926363	1817030	1818331	+	1302	L-sorbosone dehydrogenase
SmUMH9_1756	-14.9743	0.923267	0.357751	0.926363	1818372	1818980	-	609	Methyltransferase
SmUMH9_1757	-19.5681	-6.42934	1.17378e-08	9.72681e-08	1819298	1819612	+	315	hypothetical protein
SmUMH9_1758	-11.9481	2.13492	0.736047	0.931279	1819837	1821909	+	2073	Putative membrane receptor protein
SmUMH9_1759	NA	NA	NA	NA	1822051	1822212	+	162	hypothetical protein
SmUMH9_1760	-13.9072	2.44783	0.617057	0.926363	1822323	1822802	+	480	FIG00986732: hypothetical protein
SmUMH9_1761	-13.4634	2.21152	0.627225	0.926363	1822816	1823709	-	894	FIG000557: hypothetical protein co-occurring with RecR
SmUMH9_1762	-13.9977	1.33545	0.461729	0.926363	1823794	1824570	+	777	NAD(P)H oxidoreductase YRKL (EC 1.6.99.-) @ Putative NADPH-quinone reductase (modulator of drug activity B) @ Flavodoxin 2
SmUMH9_1763	-13.4192	2.11968	0.547215	0.926363	1824608	1825162	-	555	NAD(P)H oxidoreductase YRKL (EC 1.6.99.-) @ Putative NADPH-quinone reductase (modulator of drug activity B) @ Flavodoxin 2
SmUMH9_1764	-14.634	0.994211	0.388935	0.926363	1825339	1825626	+	288	Transcriptional regulator, HxlR family
SmUMH9_1765	-14.5608	-0.493704	0.220629	0.914981	1825631	1826914	-	1284	Enterobactin exporter EntS
SmUMH9_1766	-10.9194	1.38212	0.680826	0.926572	1826975	1835485	-	8511	Enterobactin synthetase component F, serine activating enzyme (EC 2.7.7.-)
SmUMH9_1767	-19.9763	-5.54959	1.45279e-05	0.00010221	1835537	1835767	-	231	Polymyxin synthetase PmxB
SmUMH9_1768	-13.1826	2.11076	0.626729	0.926363	1835792	1837099	-	1308	Enterobactin esterase
SmUMH9_1769	-11.344	2.618	0.843647	0.942844	1837300	1839489	+	2190	Ferrichrome-iron receptor
SmUMH9_1770	-16.2202	-0.312496	0.249231	0.926363	1839539	1840159	-	621	YheO-like PAS domain
SmUMH9_1771	-12.7701	2.05077	0.641305	0.926363	1840764	1842038	+	1275	NAD-specific glutamate dehydrogenase (EC 1.4.1.2); NADP-specific glutamate dehydrogenase (EC 1.4.1.4)
SmUMH9_1772	-13.02	1.39209	0.52681	0.926363	1842078	1843616	-	1539	Acetyl-coenzyme A synthetase (EC 6.2.1.1)
SmUMH9_1773	-15.1194	0.633054	0.345587	0.926363	1843751	1844320	+	570	ThiJ/PfpI family protein
SmUMH9_1774	-12.9238	1.91139	0.618928	0.926363	1844476	1845636	+	1161	RND efflux system, membrane fusion protein CmeA
SmUMH9_1775	-11.7224	1.49137	0.653138	0.926363	1845633	1848791	+	3159	RND efflux system, inner membrane transporter CmeB
SmUMH9_1776	-14.1164	0.474079	0.335879	0.926363	1848989	1850269	+	1281	RND efflux system, outer membrane lipoprotein CmeC
SmUMH9_1777	-12.4987	1.16358	0.516653	0.926363	1850332	1852887	+	2556	Lead, cadmium, zinc and mercury transporting ATPase (EC 3.6.3.3) (EC 3.6.3.5); Copper-translocating P-type ATPase (EC 3.6.3.4)
SmUMH9_1778	-15.3083	-1.38363	0.130716	0.656524	1852900	1853370	+	471	Cu(I)-responsive transcriptional regulator
SmUMH9_1779	NA	NA	NA	NA	1853442	1853642	+	201	Putative copper chaperone
SmUMH9_1780	-14.9735	0.603958	0.338778	0.926363	1853651	1854010	-	360	FIG01056539: hypothetical protein
SmUMH9_1781	-13.0855	1.11041	0.48804	0.926363	1854168	1855592	-	1425	RND efflux system, outer membrane lipoprotein CmeC
SmUMH9_1782	-11.9728	1.70034	0.694294	0.926953	1855612	1858749	-	3138	RND efflux system, inner membrane transporter CmeB
SmUMH9_1783	-13.3968	1.53814	0.505736	0.926363	1858751	1859893	-	1143	Membrane fusion protein of RND family multidrug efflux pump
SmUMH9_1784	-13.973	0.456994	0.337398	0.926363	1860109	1860789	-	681	putative methyltransferase protein
SmUMH9_1785	-13.5929	0.631659	0.369113	0.926363	1860875	1862005	-	1131	Agmatine deiminase (EC 3.5.3.12)
SmUMH9_1786	-18.9358	-6.99983	1.66518e-10	1.85897e-09	1862149	1863012	+	864	Glycine cleavage system transcriptional activator
SmUMH9_1787	-12.5526	1.44567	0.566556	0.926363	1863174	1864847	+	1674	Gamma-glutamyltranspeptidase (EC 2.3.2.2)
SmUMH9_1788	-12.7827	0.873797	0.4652	0.926363	1865020	1866945	-	1926	Transglutaminase-like enzymes, putative cysteine proteases
SmUMH9_1789	-16.4328	-1.21971	0.147517	0.72116	1867069	1867623	-	555	FIG01055461: hypothetical protein
SmUMH9_1790	-14.7515	0.256059	0.311033	0.926363	1867768	1868661	+	894	Permease of the drug/metabolite transporter (DMT) superfamily
SmUMH9_1791	-18.6115	-7.89225	4.05364e-13	1.0952e-11	1868871	1869494	-	624	Oxygen-insensitive NAD(P)H nitroreductase (EC 1.-.-.-) / Dihydropteridine reductase (EC 1.5.1.34)
SmUMH9_1792	-13.2636	0.853803	0.43192	0.926363	1869546	1870844	-	1299	Isoquinoline 1-oxidoreductase beta subunit (EC 1.3.99.16)
SmUMH9_1793	-14.068	-0.318653	0.243232	0.926363	1870872	1873130	-	2259	Isoquinoline 1-oxidoreductase beta subunit (EC 1.3.99.16)
SmUMH9_1794	-15.2765	-0.424974	0.226205	0.926363	1873127	1873600	-	474	Isoquinoline 1-oxidoreductase alpha subunit (EC 1.3.99.16)
SmUMH9_1795	-12.7755	2.1509	0.694279	0.926953	1874087	1874821	+	735	Phosphosugar-binding transcriptional regulator, RpiR family
SmUMH9_1796	-12.0058	2.35549	0.798833	0.940966	1874958	1876388	+	1431	6-phospho-beta-glucosidase (EC 3.2.1.86)
SmUMH9_1797	-14.3606	0.0669856	0.28386	0.926363	1876459	1877637	-	1179	P-hydroxybenzoate hydroxylase (EC 1.14.13.2)
SmUMH9_1798	-13.6173	0.249545	0.322216	0.926363	1877642	1878997	-	1356	4-hydroxybenzoate transporter
SmUMH9_1799	-14.4364	-0.24491	0.247365	0.926363	1879383	1880726	-	1344	D-serine dehydratase (EC 4.3.1.18)
SmUMH9_1800	-16.5425	-0.377969	0.242728	0.926363	1880989	1881462	-	474	3-demethylubiquinone-9 3-methyltransferase
SmUMH9_1801	-14.5024	1.86713	0.484468	0.926363	1881473	1881823	-	351	RNA signal recognition particle 4.5S RNA
SmUMH9_1802	-12.0751	3.28185	0.885801	0.944763	1881928	1883370	-	1443	GGDEF domain protein
SmUMH9_1803	NA	NA	NA	NA	1883518	1883631	+	114	hypothetical protein
SmUMH9_1804	-12.0033	2.1544	0.756883	0.933921	1883804	1884967	-	1164	Oxidoreductase
SmUMH9_1805	-13.6747	1.27854	0.440009	0.926363	1885373	1886062	-	690	Transcriptional regulator, GntR family
SmUMH9_1806	-15.5693	0.0943563	0.286869	0.926363	1886159	1886437	-	279	hypothetical protein
SmUMH9_1807	-11.3834	3.39401	0.904079	0.946364	1886442	1887908	-	1467	Aldehyde dehydrogenase (EC 1.2.1.3)
SmUMH9_1808	-12.3461	2.49322	0.768096	0.936494	1887954	1888856	-	903	4-hydroxy-tetrahydrodipicolinate synthase (EC 4.3.3.7)
SmUMH9_1809	-11.926	2.55094	0.774458	0.937135	1889241	1890158	+	918	Permease of the drug/metabolite transporter (DMT) superfamily
SmUMH9_1810	-11.801	2.55891	0.82511	0.942538	1890375	1891760	+	1386	Permeases of the major facilitator superfamily
SmUMH9_1811	-12.3209	2.45036	0.753849	0.933921	1891791	1892810	-	1020	Transcriptional regulator containing an amidase domain and an AraC-type DNA-binding HTH domain
SmUMH9_1812	-15.2785	2.87509	0.552771	0.926363	1893235	1893417	+	183	hypothetical protein
SmUMH9_1813	-12.4618	1.51564	0.612748	0.926363	1893466	1895916	-	2451	potassium efflux system KefA
SmUMH9_1814	-13.2765	2.77791	0.667813	0.926363	1896346	1898076	+	1731	Glutathione-regulated potassium-efflux system ATP-binding protein
SmUMH9_1815	-13.73	1.498	0.495935	0.926363	1898265	1898897	-	633	Transcriptional regulator, TetR family
SmUMH9_1816	-11.135	1.714	0.723021	0.931279	1898920	1902024	-	3105	RND efflux system, inner membrane transporter CmeB
SmUMH9_1817	-14.3363	1.08642	0.404222	0.926363	1902209	1902994	-	786	hypothetical protein
SmUMH9_1818	-13.8989	1.07406	0.426118	0.926363	1902991	1904367	-	1377	Cobalt-zinc-cadmium resistance protein
SmUMH9_1819	-19.0091	-7.46733	7.04467e-12	1.09781e-10	1904394	1904573	-	180	hypothetical protein
SmUMH9_1820	-14.3986	-0.734075	0.195333	0.863397	1904908	1905930	-	1023	Mg/Co/Ni transporter MgtE / CBS domain
SmUMH9_1821	-14.6663	1.53927	0.428336	0.926363	1906324	1906461	-	138	Oligopeptide ABC transporter, periplasmic oligopeptide-binding protein OppA (TC 3.A.1.5.1)
SmUMH9_1822	-13.1514	1.07814	0.453591	0.926363	1906475	1907971	-	1497	Putative protease encoded within prophage CP-933X
SmUMH9_1823	-15.5634	1.58018	0.45584	0.926363	1908193	1908441	+	249	protein of unknown function DUF883, ElaB
SmUMH9_1824	-12.6766	1.60476	0.598001	0.926363	1908679	1910784	+	2106	Translation elongation factor G
SmUMH9_1825	-14.1797	0.971355	0.414112	0.926363	1910812	1911780	-	969	Integral membrane protein
SmUMH9_1826	-16.1033	-3.57881	0.00614922	0.0396013	1911879	1912706	-	828	L-rhamnose operon transcriptional activator RhaR
SmUMH9_1827	-13.3491	1.77786	0.576129	0.926363	1912903	1914336	+	1434	2-ketoglutaric semialdehyde dehydrogenase (EC 1.2.1.26)
SmUMH9_1828	-13.187	2.25386	0.665056	0.926363	1914385	1915287	-	903	Esterase/lipase/thioesterase (EC 3.1.1.3)
SmUMH9_1829	-13.4414	1.44897	0.524574	0.926363	1915274	1916170	-	897	Epoxide hydrolase (EC 3.3.2.9)
SmUMH9_1830	-12.9922	1.95328	0.613654	0.926363	1916196	1917251	-	1056	Inosose isomerase (EC 5.3.99.-)
SmUMH9_1831	-15.3653	1.39736	0.408407	0.926363	1917393	1917983	+	591	Transcriptional regulator, TetR family
SmUMH9_1832	NA	NA	NA	NA	1917980	1918132	-	153	hypothetical protein
SmUMH9_1833	-14.2689	0.0901514	0.289363	0.926363	1918101	1919033	-	933	Glycine cleavage system transcriptional activator
SmUMH9_1834	-14.5284	-0.098769	0.26526	0.926363	1919203	1920153	+	951	High-affinity branched-chain amino acid transport system permease protein LivH (TC 3.A.1.4.1)
SmUMH9_1835	-13.077	2.80394	0.765234	0.935479	1920164	1921276	+	1113	Branched-chain amino acid transport system permease protein LivM (TC 3.A.1.4.1)
SmUMH9_1836	-13.5281	2.37597	0.633577	0.926363	1921273	1922043	+	771	Branched-chain amino acid transport ATP-binding protein LivG (TC 3.A.1.4.1)
SmUMH9_1837	-15.139	-0.0157786	0.272172	0.926363	1922036	1922749	+	714	Branched-chain amino acid transport ATP-binding protein LivF (TC 3.A.1.4.1)
SmUMH9_1838	-13.6885	2.38209	0.62825	0.926363	1922784	1923935	+	1152	Leucine-, isoleucine-, valine-, threonine-, and alanine-binding protein
SmUMH9_1839	-14.306	2.25991	0.541753	0.926363	1923954	1924445	+	492	L-2-amino-thiazoline-4-carboxylic acid hydrolase (EC 3.5.2.-)
SmUMH9_1840	-14.1841	0.770208	0.369518	0.926363	1924442	1925668	+	1227	N-carbamoyl-L-amino acid hydrolase (EC 3.5.1.87); Beta-ureidopropionase (EC 3.5.1.6)
SmUMH9_1841	-14.913	2.881	0.561611	0.926363	1925750	1926097	+	348	Transcriptional regulator, ArsR family
SmUMH9_1842	-19.0988	-6.96468	2.07801e-10	2.25407e-09	1926101	1926634	+	534	FIG01055658: hypothetical protein
SmUMH9_1843	-14.0616	0.923554	0.390896	0.926363	1926635	1927663	-	1029	Magnesium and cobalt transport protein CorA
SmUMH9_1844	-12.6732	1.839	0.64453	0.926363	1927850	1929460	+	1611	Low-affinity inorganic phosphate transporter
SmUMH9_1845	-13.9182	0.951742	0.411861	0.926363	1929487	1930401	+	915	UDP-galactose-lipid carrier transferase (EC 2.-.-.-)
SmUMH9_1846	-15.009	1.41414	0.427341	0.926363	1930522	1930947	+	426	Pyrimidine deoxynucleoside triphosphate (dYTP) pyrophosphohydrolase YfoO
SmUMH9_1847	-15.4682	-0.67424	0.205677	0.888478	1931041	1931877	+	837	Murein-DD-endopeptidase (EC 3.4.99.-)
SmUMH9_1848	-14.2392	0.309831	0.313997	0.926363	1932016	1933002	+	987	Bacterial luciferase family protein YtmO, in cluster with L-cystine ABC transporter
SmUMH9_1849	-14.7155	-0.198044	0.260918	0.926363	1932999	1934303	-	1305	Predicted transcriptional regulator of pyridoxine metabolism
SmUMH9_1850	-15.0822	1.48157	0.422857	0.926363	1934370	1934624	+	255	FIG01055330: hypothetical protein
SmUMH9_1851	-14.1272	1.74527	0.513281	0.926363	1934621	1935337	+	717	Putative amidotransferase
SmUMH9_1852	-13.5654	1.82718	0.56661	0.926363	1935341	1936183	+	843	Pyridoxal kinase (EC 2.7.1.35)
SmUMH9_1853	-13.7249	1.88099	0.492424	0.926363	1936227	1936940	-	714	Inner membrane protein
SmUMH9_1854	-15.1058	-0.211927	0.252655	0.926363	1937017	1937799	-	783	FIG01055678: hypothetical protein
SmUMH9_1855	-12.1185	1.85836	0.699243	0.927007	1937901	1939622	-	1722	Putative hemolysin
SmUMH9_1856	-18.4079	-7.85784	7.88826e-13	1.79193e-11	1939792	1940049	-	258	hypothetical protein
SmUMH9_1857	-13.3633	1.60502	0.549535	0.926363	1940311	1941477	+	1167	Galactosamine-6-phosphate isomerase (EC 5.3.1.-)
SmUMH9_1858	-13.9454	1.24763	0.446306	0.926363	1941487	1942341	+	855	Tagatose 1,6-bisphosphate aldolase (EC 4.1.2.40)
SmUMH9_1859	-14.2888	0.959431	0.376028	0.926363	1942648	1942959	+	312	hypothetical protein
SmUMH9_1860	-15.8391	-0.806362	0.190963	0.853167	1943179	1943703	+	525	Methylated-DNA--protein-cysteine methyltransferase (EC 2.1.1.63)
SmUMH9_1861	-13.8387	2.58467	0.654964	0.926363	1943985	1944749	+	765	Fumarate and nitrate reduction regulatory protein
SmUMH9_1862	-13.5405	2.05734	0.576061	0.926363	1944877	1945839	+	963	Universal stress protein E
SmUMH9_1863	-13.1534	1.8874	0.584547	0.926363	1945893	1947275	-	1383	NAD(P) transhydrogenase subunit beta (EC 1.6.1.2)
SmUMH9_1864	-13.3201	0.843838	0.407063	0.926363	1947298	1948827	-	1530	NAD(P) transhydrogenase alpha subunit (EC 1.6.1.2)
SmUMH9_1865	-14.8466	1.95268	0.467008	0.926363	1948753	1948923	+	171	hypothetical protein
SmUMH9_1866	-12.7496	1.98486	0.668452	0.926363	1949365	1950315	+	951	Protein ydgH precursor
SmUMH9_1867	NA	NA	NA	NA	1950308	1950424	-	117	hypothetical protein
SmUMH9_1868	-12.8836	2.17046	0.655466	0.926363	1950560	1951951	+	1392	Arginine/ornithine antiporter ArcD
SmUMH9_1869	-15.2495	1.37791	0.413087	0.926363	1952169	1952654	+	486	hypothetical protein
SmUMH9_1870	-13.8259	1.48667	0.451824	0.926363	1952688	1953083	+	396	hypothetical protein
SmUMH9_1871	-14.1143	3.0045	0.649847	0.926363	1953183	1953593	-	411	FIG01056298: hypothetical protein
SmUMH9_1872	-14.2105	0.909751	0.393707	0.926363	1953778	1954500	+	723	FolM Alternative dihydrofolate reductase 1
SmUMH9_1873	-14.8465	0.569061	0.342408	0.926363	1954576	1955301	+	726	Transcriptional regulatory protein RstA
SmUMH9_1874	-12.9235	2.09064	0.646013	0.926363	1955298	1956602	+	1305	Sensory histidine kinase in two-component regulatory system with RstA
SmUMH9_1875	-13.638	0.5414	0.365108	0.926363	1956637	1958136	+	1500	Thermostable carboxypeptidase 1 (EC 3.4.17.19)
SmUMH9_1876	-13.4192	1.49339	0.510515	0.926363	1958306	1959211	-	906	FIG01381021: Hydrolase, alpha/beta fold family protein
SmUMH9_1877	-14.0867	3.47247	0.653581	0.926363	1959397	1959672	+	276	Acid shock protein precursor
SmUMH9_1878	-14.1456	0.847219	0.381949	0.926363	1959966	1960778	+	813	FIG00634494: possible peptidase
SmUMH9_1879	-12.2807	1.00249	0.500167	0.926363	1960875	1964762	-	3888	ATP-dependent RNA helicase HrpA (EC 3.6.4.13)
SmUMH9_1880	-14.6128	0.902315	0.370345	0.926363	1965032	1965637	+	606	FMN-dependent NADH-azoreductase
SmUMH9_1881	-15.0514	1.54316	0.440497	0.926363	1965756	1966079	-	324	Putative uncharacterized protein ydbL, may be related to amine metabolism
SmUMH9_1882	-16.2557	0.92059	0.380198	0.926363	1966088	1966285	-	198	Uncharacterized protein ynbE; probable lipoprotein STY1424
SmUMH9_1883	-12.8604	1.37145	0.500452	0.926363	1966282	1968861	-	2580	Putative uncharacterized protein ydbH
SmUMH9_1884	-12.0923	3.75297	0.926778	0.951578	1969212	1970042	-	831	probable transcriptional regulator
SmUMH9_1885	-15.7161	-0.881204	0.182386	0.833608	1970182	1970472	+	291	hypothetical protein
SmUMH9_1886	-13.0511	1.96082	0.609121	0.926363	1970615	1971607	+	993	D-lactate dehydrogenase (EC 1.1.1.28)
SmUMH9_1887	-16.894	-0.355941	0.247937	0.926363	1971712	1972086	+	375	Heat shock protein hslJ
SmUMH9_1888	-15.8719	0.963215	0.371614	0.926363	1972116	1972370	-	255	probable lipoprotein YPO2331
SmUMH9_1889	-15.1662	-0.57338	0.215803	0.901514	1972870	1973202	-	333	Ethidium bromide-methyl viologen resistance protein EmrE
SmUMH9_1890	-11.4737	2.07698	0.756308	0.933921	1973399	1976974	+	3576	Pyruvate-flavodoxin oxidoreductase (EC 1.2.7.-)
SmUMH9_1891	-13.27	2.08785	0.624279	0.926363	1977201	1978139	+	939	tRNA(Cytosine32)-2-thiocytidine synthetase
SmUMH9_1892	-14.3691	2.49472	0.570162	0.926363	1978286	1978684	+	399	Lactoylglutathione lyase
SmUMH9_1893	-14.1082	1.21575	0.432735	0.926363	1978904	1979887	-	984	Magnesium and cobalt transport protein CorA
SmUMH9_1894	-12.0198	3.14572	0.876203	0.944763	1980043	1980747	+	705	hypothetical protein
SmUMH9_1895	-12.7663	2.16933	0.649975	0.926363	1980777	1981790	+	1014	putative exported protein
SmUMH9_1896	-19.1553	-7.07761	1.18918e-10	1.35745e-09	1981985	1982233	+	249	hypothetical protein
SmUMH9_1897	-11.3764	3.68639	0.958425	0.968892	1982392	1984026	-	1635	Periplasmic Murein Peptide-Binding Protein MppA
SmUMH9_1898	-14.8325	0.334668	0.30288	0.926363	1984185	1984535	-	351	FIG01055802: hypothetical protein
SmUMH9_1899	-16.7287	-1.32947	0.136489	0.681102	1984742	1985449	+	708	Gamma-D-Glutamyl-meso-Diaminopimelate Amidase
SmUMH9_1900	-14.1701	1.19692	0.415813	0.926363	1985453	1986427	-	975	L-alanine-DL-glutamate epimerase
SmUMH9_1901	-15.1838	-0.105406	0.262443	0.926363	1986653	1987156	+	504	Thiol peroxidase, Tpx-type (EC 1.11.1.15)
SmUMH9_1902	-13.5006	0.757921	0.392193	0.926363	1987214	1988785	-	1572	Transcriptional repressor protein TyrR
SmUMH9_1903	-18.8244	-7.0978	6.97759e-11	8.32184e-10	1989098	1990159	-	1062	Membrane protein YcjF
SmUMH9_1904	-13.2472	2.21264	0.654634	0.926363	1990156	1991553	-	1398	Conserved protein YcjX with nucleoside triphosphate hydrolase domain
SmUMH9_1905	-15.1184	1.4092	0.415817	0.926363	1991534	1991737	-	204	Phage shock protein D
SmUMH9_1906	-13.8103	2.93036	0.669238	0.926363	1991898	1992257	-	360	Phage shock protein C
SmUMH9_1907	-14.9199	3.59226	0.654574	0.926363	1992257	1992484	-	228	Phage shock protein B
SmUMH9_1908	-13.4756	3.92065	0.82401	0.942538	1992548	1993213	-	666	Phage shock protein A
SmUMH9_1909	-14.2179	1.32328	0.445215	0.926363	1993398	1994405	+	1008	Psp operon transcriptional activator
SmUMH9_1910	-14.301	0.935079	0.396365	0.926363	1994599	1995786	-	1188	Putative metal chaperone, involved in Zn homeostasis, GTPase of COG0523 family
SmUMH9_1911	-14.0628	1.41133	0.449291	0.926363	1995797	1996357	-	561	Carbonic anhydrase, gamma class (EC 4.2.1.1)
SmUMH9_1912	-14.1475	3.13708	0.661453	0.926363	1996347	1997273	-	927	GTP cyclohydrolase I (EC 3.5.4.16) type 2
SmUMH9_1913	-16.5346	-6.11121	1.50451e-07	1.16434e-06	1997508	1999127	+	1620	Peptide transport periplasmic protein sapA (TC 3.A.1.5.5)
SmUMH9_1914	-18.5441	-7.5511	3.51536e-12	5.99634e-11	1999124	2000089	+	966	Peptide transport system permease protein sapB (TC 3.A.1.5.5)
SmUMH9_1915	-17.6308	-6.63377	2.79288e-09	2.49556e-08	2000076	2000966	+	891	Peptide transport system permease protein sapC (TC 3.A.1.5.5)
SmUMH9_1916	-18.0306	-6.92287	5.02976e-10	5.04745e-09	2000966	2001958	+	993	Peptide transport system ATP-binding protein SapD
SmUMH9_1917	-18.4088	-7.28061	2.43009e-11	3.23492e-10	2001960	2002772	+	813	Peptide transport system ATP-binding protein SapF
SmUMH9_1918	-15.6561	0.333679	0.312846	0.926363	2002922	2003071	-	150	hypothetical protein
SmUMH9_1919	-13.1997	1.0846	0.450225	0.926363	2003197	2004381	+	1185	FIG01056014: hypothetical protein
SmUMH9_1920	-13.832	0.399118	0.334191	0.926363	2004837	2005385	+	549	AidA
SmUMH9_1921	-15.4867	-2.71115	0.0311958	0.187421	2005474	2006379	-	906	Hydrogen peroxide-inducible genes activator
SmUMH9_1922	-12.2432	3.84526	0.915592	0.947204	2006444	2007526	-	1083	D-alanyl-D-alanine carboxypeptidase (EC 3.4.16.4)
SmUMH9_1923	-14.9974	2.13313	0.489543	0.926363	2007525	2007644	+	120	hypothetical protein
SmUMH9_1924	-12.1327	1.5227	0.627267	0.926363	2007896	2010202	+	2307	Putative formate dehydrogenase oxidoreductase protein
SmUMH9_1925	-13.1418	3.71605	0.782896	0.938806	2010218	2011072	-	855	Transcriptional regulator, LysR family
SmUMH9_1926	-14.2455	1.50875	0.443027	0.926363	2011172	2011699	+	528	Lactoylglutathione lyase (EC 4.4.1.5)
SmUMH9_1927	-12.9321	1.1378	0.474722	0.926363	2011887	2013821	+	1935	Exoribonuclease II (EC 3.1.13.1)
SmUMH9_1928	-12.797	1.49818	0.578571	0.926363	2013897	2015210	-	1314	L-Proline/Glycine betaine transporter ProP
SmUMH9_1929	-13.3279	1.34385	0.487345	0.926363	2015238	2016401	-	1164	Catalyzes the cleavage of p-aminobenzoyl-glutamate to p-aminobenzoate and glutamate, subunit A
SmUMH9_1930	-12.3224	2.89214	0.834982	0.942844	2016787	2018853	+	2067	Carbon starvation protein A
SmUMH9_1931	-19.3857	-6.06452	2.09444e-07	1.59653e-06	2020463	2020642	-	180	Putative large exoprotein involved in heme utilization or adhesion of ShlA/HecA/FhaA family
SmUMH9_1932	-15.3243	1.47932	0.422069	0.926363	2020700	2020864	-	165	hypothetical protein
SmUMH9_1933	-13.3918	2.75332	0.659565	0.926363	2022986	2024338	-	1353	Putative large exoprotein involved in heme utilization or adhesion of ShlA/HecA/FhaA family
SmUMH9_1934	-9.75493	1.99396	0.811428	0.942538	2024814	2035700	-	10887	Hemolysin
SmUMH9_1935	-11.7725	2.18542	0.756331	0.933921	2035768	2037489	-	1722	Channel-forming transporter/cytolysins activator of TpsB family
SmUMH9_1936	-16.8553	-3.15973	0.0115478	0.072828	2037758	2038423	-	666	Transaldolase (EC 2.2.1.2)
SmUMH9_1937	-14.507	-0.0559585	0.26753	0.926363	2038573	2039472	+	900	Pyruvate formate-lyase activating enzyme (EC 1.97.1.4)
SmUMH9_1938	-13.2084	-0.509762	0.229394	0.926363	2039477	2041909	+	2433	Pyruvate formate-lyase (EC 2.3.1.54)
SmUMH9_1939	-13.739	1.14997	0.44909	0.926363	2041960	2042706	+	747	Transcriptional regulatory protein YciT
SmUMH9_1940	-14.9546	2.79767	0.539571	0.926363	2042978	2043196	+	219	Osmotically inducible lipoprotein B precursor
SmUMH9_1941	-14.1052	3.02266	0.631035	0.926363	2043387	2043713	-	327	Translation initiation factor SUI1-related protein
SmUMH9_1942	-13.6386	1.2737	0.482966	0.926363	2043724	2044479	-	756	Orotidine 5'-phosphate decarboxylase (EC 4.1.1.23)
SmUMH9_1943	-16.2221	0.262666	0.311526	0.926363	2044520	2044654	+	135	hypothetical protein
SmUMH9_1944	-19.1069	-6.56779	2.82406e-09	2.50869e-08	2044782	2045042	+	261	probable exported protein YPO2521
SmUMH9_1945	-14.6219	4.18822	0.711543	0.930533	2045215	2045514	+	300	FIG01055588: hypothetical protein
SmUMH9_1946	-17.0527	-6.87237	7.20629e-10	7.00084e-09	2045573	2046745	-	1173	Heat shock (predicted periplasmic) protein YciM, precursor
SmUMH9_1947	-19.1956	-6.74519	5.66804e-10	5.62615e-09	2046752	2047054	-	303	Inner membrane protein yciS
SmUMH9_1948	-12.7605	2.81077	0.761104	0.934285	2047346	2048143	-	798	3-oxoacyl-[acyl-carrier protein] reductase (EC 1.1.1.100)
SmUMH9_1949	-13.0476	1.96779	0.593867	0.926363	2048140	2049663	-	1524	Unknown pentose kinase TM0952
SmUMH9_1950	-11.5336	4.99593	0.964267	0.972359	2049656	2050720	-	1065	Ribose ABC transport system, permease protein RbsC (TC 3.A.1.2.1)
SmUMH9_1951	-13.2437	2.14052	0.585282	0.926363	2050731	2052230	-	1500	Ribose ABC transport system, ATP-binding protein RbsA (TC 3.A.1.2.1)
SmUMH9_1952	-13.2429	2.65254	0.679615	0.926363	2052240	2052857	-	618	putative lipoprotein
SmUMH9_1953	-12.3841	3.16941	0.86202	0.943485	2052922	2053854	-	933	Ribose ABC transport system, periplasmic ribose-binding protein RbsB (TC 3.A.1.2.1)
SmUMH9_1954	-12.6546	3.47894	0.871803	0.944763	2053918	2054718	-	801	2-deoxy-D-gluconate 3-dehydrogenase (EC 1.1.1.125)
SmUMH9_1955	-12.825	2.54432	0.668885	0.926363	2054729	2055634	-	906	Transketolase, C-terminal section (EC 2.2.1.1)
SmUMH9_1956	-11.9814	4.23138	0.899989	0.946364	2055637	2056563	-	927	Transketolase, N-terminal section (EC 2.2.1.1)
SmUMH9_1957	-14.1603	1.01019	0.391114	0.926363	2056829	2057623	+	795	Unknown pentose utilization regulator, DeoR family
SmUMH9_1958	-13.6459	2.4672	0.625084	0.926363	2057646	2058407	-	762	Phosphatidylglycerophosphatase B (EC 3.1.3.27)
SmUMH9_1959	-18.5044	-7.24978	4.00119e-11	5.03291e-10	2058687	2059280	+	594	GTP cyclohydrolase II (EC 3.5.4.25)
SmUMH9_1960	-11.2094	2.9877	0.851955	0.942844	2059337	2061982	-	2646	Aconitate hydratase (EC 4.2.1.3)
SmUMH9_1961	-11.9228	3.63844	0.890064	0.944763	2062417	2063391	-	975	Cys regulon transcriptional activator CysB
SmUMH9_1962	-16.0404	-6.29264	7.84589e-08	6.16597e-07	2063752	2066274	-	2523	DNA topoisomerase I (EC 5.99.1.2)
SmUMH9_1963	-13.2311	3.80005	0.805278	0.941588	2066777	2067028	+	252	FIG00948954: hypothetical protein YciN
SmUMH9_1964	-13.4284	2.47401	0.661093	0.926363	2067080	2068126	-	1047	Possible protease sohB (EC 3.4.21.-)
SmUMH9_1965	-19.5177	-5.60339	2.27819e-06	1.63815e-05	2068216	2068335	+	120	hypothetical protein
SmUMH9_1966	-13.6109	2.31532	0.597682	0.926363	2068486	2069247	+	762	FIG00553873: hypothetical protein
SmUMH9_1967	-14.4316	2.36975	0.551803	0.926363	2069259	2069849	+	591	Cob(I)alamin adenosyltransferase (EC 2.5.1.17)
SmUMH9_1968	-14.4449	0.869316	0.375992	0.926363	2069887	2070792	-	906	Ribosomal large subunit pseudouridine synthase B (EC 4.2.1.70)
SmUMH9_1969	-14.664	0.934182	0.377835	0.926363	2070956	2071753	-	798	1H-3-hydroxy-4-oxoquinaldine 2,4-dioxygenase
SmUMH9_1970	-13.4509	1.57418	0.488966	0.926363	2071902	2072261	-	360	conserved hypothetical protein
SmUMH9_1971	-13.9306	0.926982	0.386851	0.926363	2072376	2072996	-	621	Hypothetical YciO protein, TsaC/YrdC paralog
SmUMH9_1972	-15.3171	-0.875104	0.184138	0.836836	2073044	2073811	-	768	COG0613, Predicted metal-dependent phosphoesterases (PHP family)
SmUMH9_1973	-13.1143	2.24731	0.669409	0.926363	2074307	2075869	+	1563	Anthranilate synthase, aminase component (EC 4.1.3.27)
SmUMH9_1974	-14.355	1.55211	0.447098	0.926363	2075869	2076450	+	582	Anthranilate synthase, amidotransferase component (EC 4.1.3.27)
SmUMH9_1975	-13.2367	2.31482	0.666357	0.926363	2076467	2077465	+	999	Anthranilate phosphoribosyltransferase (EC 2.4.2.18)
SmUMH9_1976	-13.1136	1.36376	0.522954	0.926363	2077469	2078830	+	1362	Indole-3-glycerol phosphate synthase (EC 4.1.1.48) / Phosphoribosylanthranilate isomerase (EC 5.3.1.24)
SmUMH9_1977	-12.2734	3.58122	0.908129	0.946471	2078872	2080062	+	1191	Tryptophan synthase beta chain (EC 4.2.1.20)
SmUMH9_1978	-13.4576	2.7308	0.692818	0.926953	2080062	2080868	+	807	Tryptophan synthase alpha chain (EC 4.2.1.20)
SmUMH9_1979	-14.1799	3.76815	0.68258	0.926794	2081086	2081400	+	315	FIG00545237: hypothetical protein
SmUMH9_1980	-13.3458	2.44671	0.658452	0.926363	2081445	2082077	-	633	Outer membrane protein W precursor
SmUMH9_1981	-19.521	-6.33508	2.19567e-08	1.77441e-07	2082487	2082804	+	318	Ferredoxin
SmUMH9_1982	-14.0347	2.48157	0.528218	0.926363	2082839	2083591	+	753	Membrane protein YciC, linked to IspA
SmUMH9_1983	-13.1149	0.684817	0.397844	0.926363	2083644	2085347	-	1704	Putative sulfate permease
SmUMH9_1984	-18.0377	-6.5384	4.34078e-09	3.78245e-08	2085569	2086108	+	540	Intracellular septation protein IspA
SmUMH9_1985	-15.0697	0.12272	0.287281	0.926363	2086185	2086613	+	429	Acyl-CoA thioesterase YciA, involved in membrane biogenesis
SmUMH9_1986	-18.3166	-8.00522	2.25616e-13	6.86775e-12	2086681	2087424	-	744	Ferric siderophore transport system, periplasmic binding protein TonB
SmUMH9_1987	-13.8635	0.900944	0.388175	0.926363	2087661	2088314	-	654	FIG053235: Diacylglucosamine hydrolase like
SmUMH9_1988	-13.8658	3.50132	0.723858	0.931279	2088490	2088786	+	297	YciL protein
SmUMH9_1989	-13.3027	1.72619	0.522237	0.926363	2088958	2089899	+	942	amidohydrolase 2
SmUMH9_1990	-15.6881	-2.2378	0.0603673	0.341557	2089933	2090799	-	867	Transcriptional regulator, LysR family
SmUMH9_1991	-13.0524	2.68351	0.753485	0.933921	2090892	2091848	+	957	Permease of the drug/metabolite transporter (DMT) superfamily
SmUMH9_1992	-12.6868	2.44374	0.72308	0.931279	2091866	2092828	-	963	Transcriptional regulator of xylitol utilization, LacI family
SmUMH9_1993	-13.5424	1.54308	0.501171	0.926363	2092938	2093492	-	555	D-lyxose isomerase (EC 5.3.1.15)
SmUMH9_1994	-13.0966	2.20979	0.649285	0.926363	2093721	2094755	+	1035	Xylitol dehydrogenase (EC 1.1.1.9)
SmUMH9_1995	-13.204	2.06793	0.59981	0.926363	2095015	2096277	+	1263	Xylulose kinase (EC 2.7.1.17)
SmUMH9_1996	-11.7634	3.47534	0.827827	0.942538	2096274	2097779	+	1506	Ribose ABC transport system, ATP-binding protein RbsA (TC 3.A.1.2.1)
SmUMH9_1997	-12.3116	2.51525	0.793995	0.94068	2097796	2098833	+	1038	Ribose ABC transport system, permease protein RbsC (TC 3.A.1.2.1)
SmUMH9_1998	-13.3473	0.686318	0.386996	0.926363	2098867	2099874	+	1008	Ribose ABC transporter, periplasmic ribose-binding protein RbsB (TC 3.A.1.2.1)
SmUMH9_1999	-14.1327	2.44156	0.572027	0.926363	2100016	2100579	-	564	Transcriptional regulator, TetR family
[truncated: 2,747 more rows]
