# Supplementary material for: Capsule Production and Glucose Metabolism Dictate Fitness during Serratia marcescens Bacteremia
Source: mBio. 2017 May 23;8(3):e00740-17. doi: 10.1128/mBio.00740-17 (PMC5442460; doi:10.1128/mBio.00740-17)
Supplement: DATA SET S4 [file mbo003173325sd4.xlsx]

## Sheet: InsertionSites
Row.names	Position	logConc	logFC	LR	P.Value	adj.P.Val	locus_tag	start	stop	strand	length	Product (RAST)
-184	184	-10.0058	-0.298629	0.281908	0.595453	0.999986	NA	NA	NA	NA	NA	NA
184	184	-9.49451	1.66348	2.33084	0.126833	0.999986	NA	NA	NA	NA	NA	NA
-237	237	-13.4584	-1.15011	1.9588	0.161641	0.999986	NA	NA	NA	NA	NA	NA
237	237	-13.6233	0.393546	0.349068	0.554641	0.999986	NA	NA	NA	NA	NA	NA
-240	240	-11.1363	0.157538	0.0540053	0.816235	0.999986	NA	NA	NA	NA	NA	NA
240	240	-10.8494	0.238208	0.132124	0.71624	0.999986	NA	NA	NA	NA	NA	NA
-352	352	-12.8479	-0.0501804	0.00566567	0.939999	0.999986	NA	NA	NA	NA	NA	NA
352	352	-12.5128	-0.885614	2.03915	0.153295	0.999986	NA	NA	NA	NA	NA	NA
-434	434	-9.41192	2.58236	13.2067	0.000278954	0.0354722	SmUMH9_0001	357	2816	+	2460	Aspartokinase (EC 2.7.2.4) / Homoserine dehydrogenase (EC 1.1.1.3)
434	434	-9.19214	2.22977	9.69393	0.00184878	0.16661	SmUMH9_0001	357	2816	+	2460	Aspartokinase (EC 2.7.2.4) / Homoserine dehydrogenase (EC 1.1.1.3)
-545	545	-10.673	-0.372756	0.415265	0.519309	0.999986	SmUMH9_0001	357	2816	+	2460	Aspartokinase (EC 2.7.2.4) / Homoserine dehydrogenase (EC 1.1.1.3)
545	545	-12.6456	-0.333317	0.306226	0.580005	0.999986	SmUMH9_0001	357	2816	+	2460	Aspartokinase (EC 2.7.2.4) / Homoserine dehydrogenase (EC 1.1.1.3)
-834	834	-13.1656	-0.526137	0.569493	0.45046	0.999986	SmUMH9_0001	357	2816	+	2460	Aspartokinase (EC 2.7.2.4) / Homoserine dehydrogenase (EC 1.1.1.3)
834	834	-12.8303	-0.151232	0.0498403	0.823341	0.999986	SmUMH9_0001	357	2816	+	2460	Aspartokinase (EC 2.7.2.4) / Homoserine dehydrogenase (EC 1.1.1.3)
-871	871	-13.0815	-0.0680788	0.0104445	0.918599	0.999986	SmUMH9_0001	357	2816	+	2460	Aspartokinase (EC 2.7.2.4) / Homoserine dehydrogenase (EC 1.1.1.3)
871	871	-11.9763	0.5132	0.576857	0.447547	0.999986	SmUMH9_0001	357	2816	+	2460	Aspartokinase (EC 2.7.2.4) / Homoserine dehydrogenase (EC 1.1.1.3)
-1053	1053	-12.2056	0.43018	0.486706	0.4854	0.999986	SmUMH9_0001	357	2816	+	2460	Aspartokinase (EC 2.7.2.4) / Homoserine dehydrogenase (EC 1.1.1.3)
1053	1053	-11.1167	0.356517	0.361535	0.547655	0.999986	SmUMH9_0001	357	2816	+	2460	Aspartokinase (EC 2.7.2.4) / Homoserine dehydrogenase (EC 1.1.1.3)
-1055	1055	-10.1726	0.314119	0.275908	0.599396	0.999986	SmUMH9_0001	357	2816	+	2460	Aspartokinase (EC 2.7.2.4) / Homoserine dehydrogenase (EC 1.1.1.3)
1055	1055	-10.2255	0.432384	0.534393	0.464766	0.999986	SmUMH9_0001	357	2816	+	2460	Aspartokinase (EC 2.7.2.4) / Homoserine dehydrogenase (EC 1.1.1.3)
-1131	1131	-13.2101	-0.129379	0.0362307	0.84904	0.999986	SmUMH9_0001	357	2816	+	2460	Aspartokinase (EC 2.7.2.4) / Homoserine dehydrogenase (EC 1.1.1.3)
1131	1131	-13.2541	-0.0833434	0.0153064	0.901538	0.999986	SmUMH9_0001	357	2816	+	2460	Aspartokinase (EC 2.7.2.4) / Homoserine dehydrogenase (EC 1.1.1.3)
-1202	1202	-10.5682	0.477967	0.545581	0.460129	0.999986	SmUMH9_0001	357	2816	+	2460	Aspartokinase (EC 2.7.2.4) / Homoserine dehydrogenase (EC 1.1.1.3)
1202	1202	-10.6643	0.321511	0.26673	0.605534	0.999986	SmUMH9_0001	357	2816	+	2460	Aspartokinase (EC 2.7.2.4) / Homoserine dehydrogenase (EC 1.1.1.3)
-1422	1422	-11.4809	0.392944	0.340519	0.55953	0.999986	SmUMH9_0001	357	2816	+	2460	Aspartokinase (EC 2.7.2.4) / Homoserine dehydrogenase (EC 1.1.1.3)
1422	1422	-12.0528	0.244965	0.136962	0.71132	0.999986	SmUMH9_0001	357	2816	+	2460	Aspartokinase (EC 2.7.2.4) / Homoserine dehydrogenase (EC 1.1.1.3)
-1491	1491	-11.2087	0.656457	0.984129	0.321181	0.999986	SmUMH9_0001	357	2816	+	2460	Aspartokinase (EC 2.7.2.4) / Homoserine dehydrogenase (EC 1.1.1.3)
1491	1491	-11.0525	0.689999	1.1175	0.290457	0.999986	SmUMH9_0001	357	2816	+	2460	Aspartokinase (EC 2.7.2.4) / Homoserine dehydrogenase (EC 1.1.1.3)
-1986	1986	-11.3366	0.752133	1.28751	0.256507	0.999986	SmUMH9_0001	357	2816	+	2460	Aspartokinase (EC 2.7.2.4) / Homoserine dehydrogenase (EC 1.1.1.3)
1986	1986	-11.2446	0.716588	1.20403	0.272518	0.999986	SmUMH9_0001	357	2816	+	2460	Aspartokinase (EC 2.7.2.4) / Homoserine dehydrogenase (EC 1.1.1.3)
-2046	2046	-10.1823	-0.64838	1.41985	0.233428	0.999986	SmUMH9_0001	357	2816	+	2460	Aspartokinase (EC 2.7.2.4) / Homoserine dehydrogenase (EC 1.1.1.3)
2046	2046	-10.0605	-0.444194	0.679536	0.409746	0.999986	SmUMH9_0001	357	2816	+	2460	Aspartokinase (EC 2.7.2.4) / Homoserine dehydrogenase (EC 1.1.1.3)
-2118	2118	-13.1939	-0.342715	0.272112	0.601918	0.999986	SmUMH9_0001	357	2816	+	2460	Aspartokinase (EC 2.7.2.4) / Homoserine dehydrogenase (EC 1.1.1.3)
2118	2118	-13.2439	-0.695305	1.22005	0.269351	0.999986	SmUMH9_0001	357	2816	+	2460	Aspartokinase (EC 2.7.2.4) / Homoserine dehydrogenase (EC 1.1.1.3)
-2282	2282	-11.5357	0.275652	0.17795	0.673141	0.999986	SmUMH9_0001	357	2816	+	2460	Aspartokinase (EC 2.7.2.4) / Homoserine dehydrogenase (EC 1.1.1.3)
2282	2282	-12.3612	0.072987	0.0124678	0.911093	0.999986	SmUMH9_0001	357	2816	+	2460	Aspartokinase (EC 2.7.2.4) / Homoserine dehydrogenase (EC 1.1.1.3)
-2589	2589	-10.8815	-0.268095	0.168617	0.681344	0.999986	SmUMH9_0001	357	2816	+	2460	Aspartokinase (EC 2.7.2.4) / Homoserine dehydrogenase (EC 1.1.1.3)
2589	2589	-11.4601	-0.22308	0.11361	0.736071	0.999986	SmUMH9_0001	357	2816	+	2460	Aspartokinase (EC 2.7.2.4) / Homoserine dehydrogenase (EC 1.1.1.3)
-2658	2658	-11.1818	-0.480882	0.672507	0.412179	0.999986	SmUMH9_0001	357	2816	+	2460	Aspartokinase (EC 2.7.2.4) / Homoserine dehydrogenase (EC 1.1.1.3)
2658	2658	-11.9593	-0.121548	0.0395004	0.842461	0.999986	SmUMH9_0001	357	2816	+	2460	Aspartokinase (EC 2.7.2.4) / Homoserine dehydrogenase (EC 1.1.1.3)
-2660	2660	-11.117	0.399343	0.437627	0.50827	0.999986	SmUMH9_0001	357	2816	+	2460	Aspartokinase (EC 2.7.2.4) / Homoserine dehydrogenase (EC 1.1.1.3)
2660	2660	-10.7972	0.837095	1.9025	0.167799	0.999986	SmUMH9_0001	357	2816	+	2460	Aspartokinase (EC 2.7.2.4) / Homoserine dehydrogenase (EC 1.1.1.3)
-2694	2694	-13.0241	-0.46572	0.495158	0.481635	0.999986	SmUMH9_0001	357	2816	+	2460	Aspartokinase (EC 2.7.2.4) / Homoserine dehydrogenase (EC 1.1.1.3)
2694	2694	-12.3153	-0.466466	0.497655	0.480532	0.999986	SmUMH9_0001	357	2816	+	2460	Aspartokinase (EC 2.7.2.4) / Homoserine dehydrogenase (EC 1.1.1.3)
-2706	2706	-10.7184	0.779222	1.46371	0.226341	0.999986	SmUMH9_0001	357	2816	+	2460	Aspartokinase (EC 2.7.2.4) / Homoserine dehydrogenase (EC 1.1.1.3)
2706	2706	-12.169	0.603642	0.800899	0.370825	0.999986	SmUMH9_0001	357	2816	+	2460	Aspartokinase (EC 2.7.2.4) / Homoserine dehydrogenase (EC 1.1.1.3)
-2817	2817	-13.3501	0.524527	0.740923	0.389365	0.999986	NA	NA	NA	NA	NA	NA
2817	2817	-12.879	0.304844	0.208738	0.647758	0.999986	NA	NA	NA	NA	NA	NA
-2823	2823	-10.8371	0.371984	0.278703	0.597552	0.999986	SmUMH9_0002	2818	3747	+	930	Homoserine kinase (EC 2.7.1.39)
2823	2823	-11.2806	0.488805	0.464365	0.495591	0.999986	SmUMH9_0002	2818	3747	+	930	Homoserine kinase (EC 2.7.1.39)
-2830	2830	-11.6009	0.0947138	0.021674	0.882958	0.999986	SmUMH9_0002	2818	3747	+	930	Homoserine kinase (EC 2.7.1.39)
2830	2830	-12.3575	0.337135	0.262157	0.608642	0.999986	SmUMH9_0002	2818	3747	+	930	Homoserine kinase (EC 2.7.1.39)
-2930	2930	-11.4589	1.04624	1.78506	0.181529	0.999986	SmUMH9_0002	2818	3747	+	930	Homoserine kinase (EC 2.7.1.39)
2930	2930	-12.004	1.08782	1.81038	0.178463	0.999986	SmUMH9_0002	2818	3747	+	930	Homoserine kinase (EC 2.7.1.39)
-3235	3235	-13.0351	-0.0285485	0.00193568	0.964907	0.999986	SmUMH9_0002	2818	3747	+	930	Homoserine kinase (EC 2.7.1.39)
3235	3235	-14.0658	0.473763	0.48474	0.486283	0.999986	SmUMH9_0002	2818	3747	+	930	Homoserine kinase (EC 2.7.1.39)
-3517	3517	-13.0152	0.837628	1.2076	0.271808	0.999986	SmUMH9_0002	2818	3747	+	930	Homoserine kinase (EC 2.7.1.39)
3517	3517	-13.1519	0.635534	0.753874	0.385252	0.999986	SmUMH9_0002	2818	3747	+	930	Homoserine kinase (EC 2.7.1.39)
-3676	3676	-12.7651	0.47552	0.637438	0.42464	0.999986	SmUMH9_0002	2818	3747	+	930	Homoserine kinase (EC 2.7.1.39)
3676	3676	-12.3181	0.0342643	0.00360332	0.952134	0.999986	SmUMH9_0002	2818	3747	+	930	Homoserine kinase (EC 2.7.1.39)
-3705	3705	-12.0986	0.138465	0.0529259	0.818048	0.999986	SmUMH9_0002	2818	3747	+	930	Homoserine kinase (EC 2.7.1.39)
3705	3705	-13.154	-0.217993	0.128318	0.720183	0.999986	SmUMH9_0002	2818	3747	+	930	Homoserine kinase (EC 2.7.1.39)
-3768	3768	-14.4487	0.00470872	4.79106e-05	0.994477	0.999986	SmUMH9_0003	3751	5040	+	1290	Threonine synthase (EC 4.2.3.1)
3768	3768	-12.7059	-0.0303964	0.00207036	0.963708	0.999986	SmUMH9_0003	3751	5040	+	1290	Threonine synthase (EC 4.2.3.1)
-4289	4289	-12.6352	0.699185	1.05315	0.304784	0.999986	SmUMH9_0003	3751	5040	+	1290	Threonine synthase (EC 4.2.3.1)
4289	4289	-15.6028	-0.0216489	0.000958469	0.975302	0.999986	SmUMH9_0003	3751	5040	+	1290	Threonine synthase (EC 4.2.3.1)
-4426	4426	-11.349	0.774028	1.76306	0.184244	0.999986	SmUMH9_0003	3751	5040	+	1290	Threonine synthase (EC 4.2.3.1)
4426	4426	-9.91291	0.450988	0.616556	0.43233	0.999986	SmUMH9_0003	3751	5040	+	1290	Threonine synthase (EC 4.2.3.1)
-4792	4792	-11.1459	-0.0696128	0.015541	0.90079	0.999986	SmUMH9_0003	3751	5040	+	1290	Threonine synthase (EC 4.2.3.1)
4792	4792	-10.593	-0.270067	0.239283	0.624725	0.999986	SmUMH9_0003	3751	5040	+	1290	Threonine synthase (EC 4.2.3.1)
-4794	4794	-10.1242	-0.332074	0.214712	0.643099	0.999986	SmUMH9_0003	3751	5040	+	1290	Threonine synthase (EC 4.2.3.1)
4794	4794	-11.9476	0.676034	0.863328	0.352809	0.999986	SmUMH9_0003	3751	5040	+	1290	Threonine synthase (EC 4.2.3.1)
-5244	5244	-10.8235	0.105283	0.0293809	0.863903	0.999986	SmUMH9_0004	5087	5863	-	777	UPF0246 protein YaaA
5244	5244	-11.0717	0.00848233	0.000186993	0.98909	0.999986	SmUMH9_0004	5087	5863	-	777	UPF0246 protein YaaA
-5262	5262	-12.2263	-0.95716	2.97541	0.0845387	0.999986	SmUMH9_0004	5087	5863	-	777	UPF0246 protein YaaA
5262	5262	-11.5852	-0.587964	1.22122	0.269122	0.999986	SmUMH9_0004	5087	5863	-	777	UPF0246 protein YaaA
-5340	5340	-15.4791	-0.296097	0.179109	0.67214	0.999986	SmUMH9_0004	5087	5863	-	777	UPF0246 protein YaaA
-5433	5433	-12.8415	0.380603	0.32886	0.566331	0.999986	SmUMH9_0004	5087	5863	-	777	UPF0246 protein YaaA
5433	5433	-13.5139	-0.0717269	0.011709	0.913831	0.999986	SmUMH9_0004	5087	5863	-	777	UPF0246 protein YaaA
-5520	5520	-12.3526	-0.145723	0.0555084	0.813741	0.999986	SmUMH9_0004	5087	5863	-	777	UPF0246 protein YaaA
5520	5520	-13.2975	-0.154597	0.0624796	0.802619	0.999986	SmUMH9_0004	5087	5863	-	777	UPF0246 protein YaaA
-5826	5826	-11.6033	0.269937	0.174205	0.676401	0.999986	SmUMH9_0004	5087	5863	-	777	UPF0246 protein YaaA
5826	5826	-12.0622	0.240487	0.131823	0.71655	0.999986	SmUMH9_0004	5087	5863	-	777	UPF0246 protein YaaA
-5897	5897	-11.8669	0.046769	0.00475613	0.945018	0.999986	NA	NA	NA	NA	NA	NA
5897	5897	-11.8671	-0.0553943	0.00690793	0.933761	0.999986	NA	NA	NA	NA	NA	NA
-6082	6082	-11.1157	0.399382	0.355125	0.551226	0.999986	SmUMH9_0005	5970	7406	-	1437	Sodium/alanine symporter
6082	6082	-13.0401	0.611532	0.796337	0.372191	0.999986	SmUMH9_0005	5970	7406	-	1437	Sodium/alanine symporter
-6098	6098	-12.9113	0.534217	0.615658	0.432665	0.999986	SmUMH9_0005	5970	7406	-	1437	Sodium/alanine symporter
6098	6098	-14.6395	0.272136	0.155438	0.693392	0.999986	SmUMH9_0005	5970	7406	-	1437	Sodium/alanine symporter
-6295	6295	-12.5488	-0.0338195	0.00251631	0.959993	0.999986	SmUMH9_0005	5970	7406	-	1437	Sodium/alanine symporter
6295	6295	-13.3042	-0.664085	1.17221	0.278948	0.999986	SmUMH9_0005	5970	7406	-	1437	Sodium/alanine symporter
-6301	6301	-11.6103	-0.36352	0.346008	0.556382	0.999986	SmUMH9_0005	5970	7406	-	1437	Sodium/alanine symporter
6301	6301	-11.6441	-0.357865	0.342626	0.558318	0.999986	SmUMH9_0005	5970	7406	-	1437	Sodium/alanine symporter
-6517	6517	-13.2257	-0.0673042	0.00986175	0.920895	0.999986	SmUMH9_0005	5970	7406	-	1437	Sodium/alanine symporter
6517	6517	-13.472	0.154367	0.0529133	0.818069	0.999986	SmUMH9_0005	5970	7406	-	1437	Sodium/alanine symporter
-7012	7012	-11.7931	0.222416	0.134011	0.714309	0.999986	SmUMH9_0005	5970	7406	-	1437	Sodium/alanine symporter
7012	7012	-12.9198	0.0587837	0.00970299	0.921532	0.999986	SmUMH9_0005	5970	7406	-	1437	Sodium/alanine symporter
-7060	7060	-11.5487	0.153229	0.0531158	0.817728	0.999986	SmUMH9_0005	5970	7406	-	1437	Sodium/alanine symporter
7060	7060	-12.8535	-0.248649	0.140894	0.707394	0.999986	SmUMH9_0005	5970	7406	-	1437	Sodium/alanine symporter
-7253	7253	-12.8068	0.530269	0.604919	0.436707	0.999986	SmUMH9_0005	5970	7406	-	1437	Sodium/alanine symporter
7253	7253	-12.5275	0.205941	0.0948248	0.758131	0.999986	SmUMH9_0005	5970	7406	-	1437	Sodium/alanine symporter
-7327	7327	-12.5268	0.133335	0.0460332	0.830115	0.999986	SmUMH9_0005	5970	7406	-	1437	Sodium/alanine symporter
7327	7327	-10.7856	0.134395	0.0497555	0.823489	0.999986	SmUMH9_0005	5970	7406	-	1437	Sodium/alanine symporter
-7351	7351	-13.467	-0.0898935	0.0176043	0.894445	0.999986	SmUMH9_0005	5970	7406	-	1437	Sodium/alanine symporter
7351	7351	-11.6137	0.171165	0.0656688	0.797751	0.999986	SmUMH9_0005	5970	7406	-	1437	Sodium/alanine symporter
-7383	7383	-13.8003	-0.417711	0.39923	0.527487	0.999986	SmUMH9_0005	5970	7406	-	1437	Sodium/alanine symporter
7383	7383	-13.2506	-0.455113	0.478024	0.489319	0.999986	SmUMH9_0005	5970	7406	-	1437	Sodium/alanine symporter
-7722	7722	-12.4668	0.157521	0.0650809	0.798639	0.999986	NA	NA	NA	NA	NA	NA
7722	7722	-11.6119	-0.485577	0.676827	0.410681	0.999986	NA	NA	NA	NA	NA	NA
-7803	7803	-12.1667	-0.30486	0.255039	0.613549	0.999986	SmUMH9_0006	7790	8743	+	954	Transaldolase (EC 2.2.1.2)
7803	7803	-13.068	-0.37726	0.366659	0.544831	0.999986	SmUMH9_0006	7790	8743	+	954	Transaldolase (EC 2.2.1.2)
-7868	7868	-12.1151	0.315725	0.224028	0.635988	0.999986	SmUMH9_0006	7790	8743	+	954	Transaldolase (EC 2.2.1.2)
7868	7868	-11.9667	0.145799	0.0483999	0.825871	0.999986	SmUMH9_0006	7790	8743	+	954	Transaldolase (EC 2.2.1.2)
-8096	8096	-13.4501	-0.146321	0.0482002	0.826225	0.999986	SmUMH9_0006	7790	8743	+	954	Transaldolase (EC 2.2.1.2)
8096	8096	-12.5983	-0.0775011	0.013956	0.90596	0.999986	SmUMH9_0006	7790	8743	+	954	Transaldolase (EC 2.2.1.2)
-8144	8144	-11.2737	-0.390869	0.492679	0.482735	0.999986	SmUMH9_0006	7790	8743	+	954	Transaldolase (EC 2.2.1.2)
8144	8144	-11.9203	-0.452097	0.634465	0.425722	0.999986	SmUMH9_0006	7790	8743	+	954	Transaldolase (EC 2.2.1.2)
-8248	8248	-12.236	0.349021	0.292266	0.588772	0.999986	SmUMH9_0006	7790	8743	+	954	Transaldolase (EC 2.2.1.2)
8248	8248	-12.3365	0.0542432	0.00669414	0.934792	0.999986	SmUMH9_0006	7790	8743	+	954	Transaldolase (EC 2.2.1.2)
-8345	8345	-13.2612	-0.90153	1.80931	0.178591	0.999986	SmUMH9_0006	7790	8743	+	954	Transaldolase (EC 2.2.1.2)
8345	8345	-14.0468	-0.741315	1.32965	0.248868	0.999986	SmUMH9_0006	7790	8743	+	954	Transaldolase (EC 2.2.1.2)
-8423	8423	-11.8877	0.193934	0.0849708	0.770671	0.999986	SmUMH9_0006	7790	8743	+	954	Transaldolase (EC 2.2.1.2)
8423	8423	-12.0327	0.170993	0.0656048	0.797847	0.999986	SmUMH9_0006	7790	8743	+	954	Transaldolase (EC 2.2.1.2)
-8426	8426	-12.7634	0.143026	0.0510864	0.821184	0.999986	SmUMH9_0006	7790	8743	+	954	Transaldolase (EC 2.2.1.2)
8426	8426	-12.8298	0.223326	0.122329	0.726522	0.999986	SmUMH9_0006	7790	8743	+	954	Transaldolase (EC 2.2.1.2)
-8441	8441	-11.5032	-0.52807	0.767081	0.381122	0.999986	SmUMH9_0006	7790	8743	+	954	Transaldolase (EC 2.2.1.2)
8441	8441	-11.1831	-0.150539	0.0595345	0.807233	0.999986	SmUMH9_0006	7790	8743	+	954	Transaldolase (EC 2.2.1.2)
-8473	8473	-15.5899	-0.220645	0.117213	0.732077	0.999986	SmUMH9_0006	7790	8743	+	954	Transaldolase (EC 2.2.1.2)
-8582	8582	-12.6794	0.0267178	0.00159449	0.968148	0.999986	SmUMH9_0006	7790	8743	+	954	Transaldolase (EC 2.2.1.2)
8582	8582	-11.2842	0.564922	0.715301	0.39769	0.999986	SmUMH9_0006	7790	8743	+	954	Transaldolase (EC 2.2.1.2)
8826	8826	-7.85917	1.81872	9.25367	0.00235024	0.200745	NA	NA	NA	NA	NA	NA
-8826	8826	-10.0528	0.038676	0.00525408	0.942216	0.999986	NA	NA	NA	NA	NA	NA
-8908	8908	-11.899	0.342081	0.303382	0.58177	0.999986	SmUMH9_0007	8894	9481	+	588	Molybdopterin biosynthesis molybdochelatase MogA
8908	8908	-11.8965	0.214324	0.10273	0.748578	0.999986	SmUMH9_0007	8894	9481	+	588	Molybdopterin biosynthesis molybdochelatase MogA
-9216	9216	-12.1683	0.258447	0.138615	0.709661	0.999986	SmUMH9_0007	8894	9481	+	588	Molybdopterin biosynthesis molybdochelatase MogA
9216	9216	-9.08075	-0.39643	0.363508	0.546565	0.999986	SmUMH9_0007	8894	9481	+	588	Molybdopterin biosynthesis molybdochelatase MogA
-9221	9221	-9.45263	0.261349	0.228095	0.63294	0.999986	SmUMH9_0007	8894	9481	+	588	Molybdopterin biosynthesis molybdochelatase MogA
9221	9221	-7.71435	0.712655	1.09508	0.295349	0.999986	SmUMH9_0007	8894	9481	+	588	Molybdopterin biosynthesis molybdochelatase MogA
-9605	9605	-13.662	0.225621	0.112082	0.737786	0.999986	NA	NA	NA	NA	NA	NA
9605	9605	-14.2788	0.541006	0.624763	0.429283	0.999986	NA	NA	NA	NA	NA	NA
-9690	9690	-12.952	0.407054	0.379116	0.538077	0.999986	SmUMH9_0008	9606	10913	+	1308	L-Proline/Glycine betaine transporter ProP
9690	9690	-12.3052	0.288063	0.189548	0.663293	0.999986	SmUMH9_0008	9606	10913	+	1308	L-Proline/Glycine betaine transporter ProP
-9933	9933	-10.8697	-0.521644	0.65291	0.419074	0.999986	SmUMH9_0008	9606	10913	+	1308	L-Proline/Glycine betaine transporter ProP
9933	9933	-12.6316	-0.250682	0.147178	0.701247	0.999986	SmUMH9_0008	9606	10913	+	1308	L-Proline/Glycine betaine transporter ProP
-10224	10224	-11.2734	-0.697463	1.58876	0.207504	0.999986	SmUMH9_0008	9606	10913	+	1308	L-Proline/Glycine betaine transporter ProP
10224	10224	-11.0304	-0.651236	1.32923	0.248942	0.999986	SmUMH9_0008	9606	10913	+	1308	L-Proline/Glycine betaine transporter ProP
-10407	10407	-11.6255	0.138271	0.042795	0.836112	0.999986	SmUMH9_0008	9606	10913	+	1308	L-Proline/Glycine betaine transporter ProP
10407	10407	-10.9205	0.140345	0.0440941	0.833679	0.999986	SmUMH9_0008	9606	10913	+	1308	L-Proline/Glycine betaine transporter ProP
-10623	10623	-12.1145	-0.0619897	0.00850708	0.926512	0.999986	SmUMH9_0008	9606	10913	+	1308	L-Proline/Glycine betaine transporter ProP
10623	10623	-11.497	-0.0116803	0.000298847	0.986208	0.999986	SmUMH9_0008	9606	10913	+	1308	L-Proline/Glycine betaine transporter ProP
-10725	10725	-11.1215	0.397127	0.370272	0.542856	0.999986	SmUMH9_0008	9606	10913	+	1308	L-Proline/Glycine betaine transporter ProP
10725	10725	-10.9611	0.298318	0.217485	0.640963	0.999986	SmUMH9_0008	9606	10913	+	1308	L-Proline/Glycine betaine transporter ProP
-11385	11385	-10.7341	-0.566948	1.10816	0.292483	0.999986	SmUMH9_0009	10958	11644	-	687	YaaH protein
11385	11385	-9.86885	-0.12047	0.050118	0.822858	0.999986	SmUMH9_0009	10958	11644	-	687	YaaH protein
-11557	11557	-9.94033	0.385876	0.46185	0.49676	0.999986	SmUMH9_0009	10958	11644	-	687	YaaH protein
11557	11557	-10.5596	0.650579	1.25252	0.263071	0.999986	SmUMH9_0009	10958	11644	-	687	YaaH protein
-11661	11661	-11.8455	0.231473	0.127384	0.721159	0.999986	SmUMH9_0010	11658	11819	-	162	YaaH protein
11661	11661	-10.0608	0.466642	0.510397	0.474967	0.999986	SmUMH9_0010	11658	11819	-	162	YaaH protein
-15199	15199	-11.5067	-0.296721	0.261638	0.608997	0.999986	NA	NA	NA	NA	NA	NA
15199	15199	-11.0244	-0.22491	0.148561	0.699914	0.999986	NA	NA	NA	NA	NA	NA
-15260	15260	-11.5071	-0.631578	1.15569	0.282361	0.999986	NA	NA	NA	NA	NA	NA
15260	15260	-11.0446	-0.506028	0.738719	0.390072	0.999986	NA	NA	NA	NA	NA	NA
-15375	15375	-10.4344	0.301599	0.197449	0.656788	0.999986	SmUMH9_0013	15264	16430	+	1167	Na+/H+ antiporter NhaA type
15375	15375	-10.7572	0.282643	0.165418	0.684217	0.999986	SmUMH9_0013	15264	16430	+	1167	Na+/H+ antiporter NhaA type
-15841	15841	-12.1897	-0.761202	1.03953	0.307931	0.999986	SmUMH9_0013	15264	16430	+	1167	Na+/H+ antiporter NhaA type
15841	15841	-11.2952	-0.592132	0.728574	0.393346	0.999986	SmUMH9_0013	15264	16430	+	1167	Na+/H+ antiporter NhaA type
-15885	15885	-9.04257	-1.38381	6.07486	0.0137119	0.68375	SmUMH9_0013	15264	16430	+	1167	Na+/H+ antiporter NhaA type
15885	15885	-9.44823	-1.10046	4.05533	0.0440322	0.999986	SmUMH9_0013	15264	16430	+	1167	Na+/H+ antiporter NhaA type
-15887	15887	-9.7551	-1.79049	9.73234	0.00181054	0.163876	SmUMH9_0013	15264	16430	+	1167	Na+/H+ antiporter NhaA type
15887	15887	-9.42902	-1.35928	5.69996	0.0169653	0.775687	SmUMH9_0013	15264	16430	+	1167	Na+/H+ antiporter NhaA type
-16046	16046	-10.4799	-0.0667931	0.0104704	0.918499	0.999986	SmUMH9_0013	15264	16430	+	1167	Na+/H+ antiporter NhaA type
16046	16046	-11.8094	0.161731	0.0614679	0.804191	0.999986	SmUMH9_0013	15264	16430	+	1167	Na+/H+ antiporter NhaA type
-16341	16341	-11.0431	-0.989389	2.38126	0.122799	0.999986	SmUMH9_0013	15264	16430	+	1167	Na+/H+ antiporter NhaA type
16341	16341	-10.4136	-0.861546	1.73452	0.187835	0.999986	SmUMH9_0013	15264	16430	+	1167	Na+/H+ antiporter NhaA type
-16392	16392	-14.9609	-1.05926	1.97208	0.160228	0.999986	SmUMH9_0013	15264	16430	+	1167	Na+/H+ antiporter NhaA type
16392	16392	-15.5736	-0.866505	1.36651	0.242413	0.999986	SmUMH9_0013	15264	16430	+	1167	Na+/H+ antiporter NhaA type
-16423	16423	-10.8607	0.122098	0.0360232	0.849468	0.999986	SmUMH9_0013	15264	16430	+	1167	Na+/H+ antiporter NhaA type
16423	16423	-11.137	0.116303	0.0312568	0.859669	0.999986	SmUMH9_0013	15264	16430	+	1167	Na+/H+ antiporter NhaA type
-16457	16457	-11.7771	-0.0108368	0.000279951	0.986651	0.999986	NA	NA	NA	NA	NA	NA
16457	16457	-12.1454	-0.31727	0.243741	0.621517	0.999986	NA	NA	NA	NA	NA	NA
-16460	16460	-12.898	-0.593949	0.678375	0.410147	0.999986	NA	NA	NA	NA	NA	NA
16460	16460	-12.328	-0.66325	0.760677	0.383117	0.999986	NA	NA	NA	NA	NA	NA
-16493	16493	-10.8306	0.122545	0.0318881	0.858273	0.999986	NA	NA	NA	NA	NA	NA
16493	16493	-10.5448	0.232299	0.112819	0.736957	0.999986	NA	NA	NA	NA	NA	NA
-16534	16534	-11.5625	-0.365036	0.330056	0.565626	0.999986	NA	NA	NA	NA	NA	NA
16534	16534	-11.196	-0.367039	0.317961	0.572836	0.999986	NA	NA	NA	NA	NA	NA
-16536	16536	-8.58421	-0.202092	0.154179	0.694574	0.999986	NA	NA	NA	NA	NA	NA
16536	16536	-8.50815	-0.44036	0.729538	0.393033	0.999986	NA	NA	NA	NA	NA	NA
-16656	16656	-10.8449	0.0767597	0.0168253	0.896794	0.999986	SmUMH9_0014	16623	17522	+	900	Transcriptional activator NhaR
16656	16656	-10.7348	0.321384	0.285629	0.593035	0.999986	SmUMH9_0014	16623	17522	+	900	Transcriptional activator NhaR
-17063	17063	-11.0998	-0.327702	0.268822	0.604123	0.999986	SmUMH9_0014	16623	17522	+	900	Transcriptional activator NhaR
17063	17063	-12.6577	-0.0606282	0.00824018	0.927671	0.999986	SmUMH9_0014	16623	17522	+	900	Transcriptional activator NhaR
-17331	17331	-10.4008	1.0592	2.5804	0.108194	0.999986	SmUMH9_0014	16623	17522	+	900	Transcriptional activator NhaR
17331	17331	-10.5315	1.05452	2.64853	0.103645	0.999986	SmUMH9_0014	16623	17522	+	900	Transcriptional activator NhaR
-17364	17364	-14.7521	-0.802966	1.29445	0.255229	0.999986	SmUMH9_0014	16623	17522	+	900	Transcriptional activator NhaR
17364	17364	-13.8493	-0.168919	0.0604293	0.805819	0.999986	SmUMH9_0014	16623	17522	+	900	Transcriptional activator NhaR
-17375	17375	-10.3067	-0.0117681	0.000420289	0.983644	0.999986	SmUMH9_0014	16623	17522	+	900	Transcriptional activator NhaR
17375	17375	-10.3705	0.0721629	0.0152055	0.901861	0.999986	SmUMH9_0014	16623	17522	+	900	Transcriptional activator NhaR
-17379	17379	-10.7853	0.62979	1.07281	0.300311	0.999986	SmUMH9_0014	16623	17522	+	900	Transcriptional activator NhaR
17379	17379	-9.79856	0.652013	1.23887	0.265689	0.999986	SmUMH9_0014	16623	17522	+	900	Transcriptional activator NhaR
-17436	17436	-9.71774	-0.483134	0.809468	0.368278	0.999986	SmUMH9_0014	16623	17522	+	900	Transcriptional activator NhaR
17436	17436	-9.1504	-0.46533	0.806826	0.36906	0.999986	SmUMH9_0014	16623	17522	+	900	Transcriptional activator NhaR
-18022	18022	-12.6193	-1.73293	4.29429	0.0382404	0.999986	NA	NA	NA	NA	NA	NA
18022	18022	-12.8884	-1.5217	3.32132	0.0683871	0.999986	NA	NA	NA	NA	NA	NA
18112	18112	-15.3602	-0.164231	0.0579622	0.809746	0.999986	NA	NA	NA	NA	NA	NA
-18144	18144	-10.0087	0.29251	0.180932	0.670574	0.999986	NA	NA	NA	NA	NA	NA
18144	18144	-10.9178	0.221512	0.10952	0.740691	0.999986	NA	NA	NA	NA	NA	NA
-18164	18164	-9.75035	-0.139577	0.0635943	0.800903	0.999986	NA	NA	NA	NA	NA	NA
18164	18164	-10.0796	-0.468611	0.686818	0.407249	0.999986	NA	NA	NA	NA	NA	NA
-18167	18167	-10.5483	0.393023	0.450107	0.502284	0.999986	NA	NA	NA	NA	NA	NA
18167	18167	-11.0867	0.348436	0.344288	0.557365	0.999986	NA	NA	NA	NA	NA	NA
-18171	18171	-9.83874	-0.284137	0.187642	0.664887	0.999986	NA	NA	NA	NA	NA	NA
18171	18171	-10.2207	-0.276921	0.178345	0.672799	0.999986	NA	NA	NA	NA	NA	NA
-18206	18206	-10.5829	0.629796	1.10866	0.292373	0.999986	NA	NA	NA	NA	NA	NA
18206	18206	-10.1862	0.524795	0.747947	0.387127	0.999986	NA	NA	NA	NA	NA	NA
-22310	22310	-13.8554	-0.613258	1.11133	0.291794	0.999986	SmUMH9_0018	22028	22558	+	531	Lipoprotein signal peptidase (EC 3.4.23.36)
-24119	24119	-11.2837	0.257774	0.154949	0.69385	0.999986	NA	NA	NA	NA	NA	NA
-24215	24215	-11.2915	0.124594	0.0344935	0.852661	0.999986	NA	NA	NA	NA	NA	NA
24215	24215	-11.1352	0.296105	0.199328	0.655264	0.999986	NA	NA	NA	NA	NA	NA
-24288	24288	-13.7332	-1.37602	2.9906	0.0837492	0.999986	SmUMH9_0021	24239	25165	-	927	Transcriptional regulator, LysR family
24288	24288	-13.8243	-1.20143	2.37219	0.123514	0.999986	SmUMH9_0021	24239	25165	-	927	Transcriptional regulator, LysR family
-24298	24298	-10.68	-0.221693	0.11106	0.73894	0.999986	SmUMH9_0021	24239	25165	-	927	Transcriptional regulator, LysR family
24298	24298	-10.7997	-0.209327	0.0988927	0.753163	0.999986	SmUMH9_0021	24239	25165	-	927	Transcriptional regulator, LysR family
-24323	24323	-12.0542	0.147709	0.0488289	0.825114	0.999986	SmUMH9_0021	24239	25165	-	927	Transcriptional regulator, LysR family
24323	24323	-11.2273	0.0943187	0.0204483	0.886292	0.999986	SmUMH9_0021	24239	25165	-	927	Transcriptional regulator, LysR family
-24520	24520	-12.3129	0.384095	0.335225	0.562598	0.999986	SmUMH9_0021	24239	25165	-	927	Transcriptional regulator, LysR family
24520	24520	-10.8283	0.388492	0.344061	0.557495	0.999986	SmUMH9_0021	24239	25165	-	927	Transcriptional regulator, LysR family
-24586	24586	-12.061	0.488035	0.544581	0.46054	0.999986	SmUMH9_0021	24239	25165	-	927	Transcriptional regulator, LysR family
24586	24586	-11.0143	0.183471	0.0793699	0.778153	0.999986	SmUMH9_0021	24239	25165	-	927	Transcriptional regulator, LysR family
-24651	24651	-11.8816	-0.175644	0.0705441	0.790546	0.999986	SmUMH9_0021	24239	25165	-	927	Transcriptional regulator, LysR family
24651	24651	-10.7506	-0.075271	0.0127926	0.909948	0.999986	SmUMH9_0021	24239	25165	-	927	Transcriptional regulator, LysR family
-24767	24767	-10.6775	-0.451504	0.690863	0.405871	0.999986	SmUMH9_0021	24239	25165	-	927	Transcriptional regulator, LysR family
24767	24767	-10.2892	-0.111383	0.0422852	0.837077	0.999986	SmUMH9_0021	24239	25165	-	927	Transcriptional regulator, LysR family
-24966	24966	-9.68274	0.0199561	0.000955949	0.975335	0.999986	SmUMH9_0021	24239	25165	-	927	Transcriptional regulator, LysR family
24966	24966	-9.46795	-0.119974	0.0327743	0.856339	0.999986	SmUMH9_0021	24239	25165	-	927	Transcriptional regulator, LysR family
-25054	25054	-11.2007	-0.341483	0.315432	0.574366	0.999986	SmUMH9_0021	24239	25165	-	927	Transcriptional regulator, LysR family
25054	25054	-10.3359	-0.167221	0.0788803	0.778821	0.999986	SmUMH9_0021	24239	25165	-	927	Transcriptional regulator, LysR family
-25156	25156	-10.9642	-0.0164463	0.000658888	0.979521	0.999986	SmUMH9_0021	24239	25165	-	927	Transcriptional regulator, LysR family
25156	25156	-10.9422	0.345841	0.283862	0.594181	0.999986	SmUMH9_0021	24239	25165	-	927	Transcriptional regulator, LysR family
-25224	25224	-15.661	0.524895	0.516105	0.472508	0.999986	NA	NA	NA	NA	NA	NA
-25396	25396	-12.5814	-0.153032	0.0544919	0.815424	0.999986	SmUMH9_0022	25356	26321	+	966	PvcA protein, related to known isonitrile synthases
25396	25396	-11.542	-0.0395631	0.0037473	0.951188	0.999986	SmUMH9_0022	25356	26321	+	966	PvcA protein, related to known isonitrile synthases
-25740	25740	-14.2135	-0.548546	0.692197	0.405418	0.999986	SmUMH9_0022	25356	26321	+	966	PvcA protein, related to known isonitrile synthases
25740	25740	-12.7938	-0.727929	1.29379	0.255351	0.999986	SmUMH9_0022	25356	26321	+	966	PvcA protein, related to known isonitrile synthases
-25832	25832	-11.749	0.266169	0.163004	0.686406	0.999986	SmUMH9_0022	25356	26321	+	966	PvcA protein, related to known isonitrile synthases
25832	25832	-11.1218	-0.0309765	0.00231575	0.961619	0.999986	SmUMH9_0022	25356	26321	+	966	PvcA protein, related to known isonitrile synthases
-25842	25842	-9.79345	-0.212592	0.134214	0.714103	0.999986	SmUMH9_0022	25356	26321	+	966	PvcA protein, related to known isonitrile synthases
25842	25842	-9.95837	0.399551	0.483641	0.486778	0.999986	SmUMH9_0022	25356	26321	+	966	PvcA protein, related to known isonitrile synthases
-26435	26435	-10.9416	-0.114725	0.0383331	0.844776	0.999986	SmUMH9_0023	26418	27281	+	864	PvcB protein, related to amino acid oxidizing enzymes
26435	26435	-10.6641	-0.212181	0.142201	0.706102	0.999986	SmUMH9_0023	26418	27281	+	864	PvcB protein, related to amino acid oxidizing enzymes
-26693	26693	-13.182	0.565593	0.69254	0.405302	0.999986	SmUMH9_0023	26418	27281	+	864	PvcB protein, related to amino acid oxidizing enzymes
26693	26693	-12.5846	0.0280727	0.0018353	0.965829	0.999986	SmUMH9_0023	26418	27281	+	864	PvcB protein, related to amino acid oxidizing enzymes
-26709	26709	-8.95476	0.368563	0.446597	0.503955	0.999986	SmUMH9_0023	26418	27281	+	864	PvcB protein, related to amino acid oxidizing enzymes
26709	26709	-9.25313	0.486993	0.772627	0.379406	0.999986	SmUMH9_0023	26418	27281	+	864	PvcB protein, related to amino acid oxidizing enzymes
-26736	26736	-8.28507	-0.31526	0.326246	0.567878	0.999986	SmUMH9_0023	26418	27281	+	864	PvcB protein, related to amino acid oxidizing enzymes
26736	26736	-7.99832	-0.000957607	3.26162e-06	0.998559	0.999986	SmUMH9_0023	26418	27281	+	864	PvcB protein, related to amino acid oxidizing enzymes
-26889	26889	-11.3474	-0.796529	1.50988	0.219157	0.999986	SmUMH9_0023	26418	27281	+	864	PvcB protein, related to amino acid oxidizing enzymes
26889	26889	-11.4263	-0.765569	1.36337	0.242954	0.999986	SmUMH9_0023	26418	27281	+	864	PvcB protein, related to amino acid oxidizing enzymes
-27108	27108	-12.2015	-0.761561	1.31359	0.251745	0.999986	SmUMH9_0023	26418	27281	+	864	PvcB protein, related to amino acid oxidizing enzymes
27108	27108	-12.0633	-0.548986	0.692472	0.405325	0.999986	SmUMH9_0023	26418	27281	+	864	PvcB protein, related to amino acid oxidizing enzymes
-27279	27279	-14.7532	-0.106157	0.0240031	0.876877	0.999986	SmUMH9_0023	26418	27281	+	864	PvcB protein, related to amino acid oxidizing enzymes
27279	27279	-14.3908	-0.380367	0.301644	0.582854	0.999986	SmUMH9_0023	26418	27281	+	864	PvcB protein, related to amino acid oxidizing enzymes
-27290	27290	-11.8859	-0.751584	1.28097	0.257719	0.999986	NA	NA	NA	NA	NA	NA
27290	27290	-11.6209	-0.661575	0.998446	0.317687	0.999986	NA	NA	NA	NA	NA	NA
-27648	27648	-11.8314	-0.692459	1.13207	0.287334	0.999986	SmUMH9_0024	27291	28565	+	1275	N-glycosyltransferase
27648	27648	-11.8817	-0.60528	0.83739	0.360144	0.999986	SmUMH9_0024	27291	28565	+	1275	N-glycosyltransferase
-27755	27755	-12.211	-0.0593594	0.00834935	0.927195	0.999986	SmUMH9_0024	27291	28565	+	1275	N-glycosyltransferase
27755	27755	-13.1764	-0.528848	0.611072	0.434385	0.999986	SmUMH9_0024	27291	28565	+	1275	N-glycosyltransferase
-28305	28305	-11.6901	-0.27782	0.220289	0.63882	0.999986	SmUMH9_0024	27291	28565	+	1275	N-glycosyltransferase
28305	28305	-11.7109	-0.505416	0.734494	0.39143	0.999986	SmUMH9_0024	27291	28565	+	1275	N-glycosyltransferase
-28506	28506	-10.5453	0.533759	0.633238	0.42617	0.999986	SmUMH9_0024	27291	28565	+	1275	N-glycosyltransferase
28506	28506	-12.2989	0.441442	0.409257	0.522347	0.999986	SmUMH9_0024	27291	28565	+	1275	N-glycosyltransferase
-28643	28643	-9.89152	0.638763	0.926206	0.335851	0.999986	NA	NA	NA	NA	NA	NA
28643	28643	-9.62971	0.897339	1.8861	0.169643	0.999986	NA	NA	NA	NA	NA	NA
-28732	28732	-13.8824	-1.31563	2.61101	0.106124	0.999986	NA	NA	NA	NA	NA	NA
28732	28732	-13.6115	-1.41866	3.03032	0.0817219	0.999986	NA	NA	NA	NA	NA	NA
-30060	30060	-10.5306	0.299918	0.196426	0.657621	0.999986	NA	NA	NA	NA	NA	NA
30060	30060	-10.5699	0.150172	0.0530843	0.817781	0.999986	NA	NA	NA	NA	NA	NA
-30285	30285	-9.00698	-0.986748	3.74934	0.0528283	0.999986	SmUMH9_0026	30199	31269	+	1071	Carbamoyl-phosphate synthase small chain (EC 6.3.5.5)
30285	30285	-8.57473	-0.507791	0.941031	0.332013	0.999986	SmUMH9_0026	30199	31269	+	1071	Carbamoyl-phosphate synthase small chain (EC 6.3.5.5)
-30289	30289	-10.1862	1.54325	5.31456	0.0211479	0.88352	SmUMH9_0026	30199	31269	+	1071	Carbamoyl-phosphate synthase small chain (EC 6.3.5.5)
30289	30289	-10.1252	1.49599	4.68129	0.0304928	0.999986	SmUMH9_0026	30199	31269	+	1071	Carbamoyl-phosphate synthase small chain (EC 6.3.5.5)
-30468	30468	-11.3326	-0.0286977	0.00211515	0.963318	0.999986	SmUMH9_0026	30199	31269	+	1071	Carbamoyl-phosphate synthase small chain (EC 6.3.5.5)
30468	30468	-11.9167	-0.0128171	0.000394213	0.984159	0.999986	SmUMH9_0026	30199	31269	+	1071	Carbamoyl-phosphate synthase small chain (EC 6.3.5.5)
-30622	30622	-11.4633	-0.248478	0.131462	0.716921	0.999986	SmUMH9_0026	30199	31269	+	1071	Carbamoyl-phosphate synthase small chain (EC 6.3.5.5)
30622	30622	-11.0163	0.230159	0.118248	0.730942	0.999986	SmUMH9_0026	30199	31269	+	1071	Carbamoyl-phosphate synthase small chain (EC 6.3.5.5)
-31230	31230	-10.932	-0.0066352	0.000106581	0.991763	0.999986	SmUMH9_0026	30199	31269	+	1071	Carbamoyl-phosphate synthase small chain (EC 6.3.5.5)
31230	31230	-10.9906	0.24797	0.14609	0.7023	0.999986	SmUMH9_0026	30199	31269	+	1071	Carbamoyl-phosphate synthase small chain (EC 6.3.5.5)
-31249	31249	-11.8495	0.0242933	0.0014256	0.969881	0.999986	SmUMH9_0026	30199	31269	+	1071	Carbamoyl-phosphate synthase small chain (EC 6.3.5.5)
31249	31249	-11.8239	0.429271	0.423403	0.515244	0.999986	SmUMH9_0026	30199	31269	+	1071	Carbamoyl-phosphate synthase small chain (EC 6.3.5.5)
-31479	31479	-11.8775	0.101222	0.0240473	0.876765	0.999986	SmUMH9_0027	31287	34511	+	3225	Carbamoyl-phosphate synthase large chain (EC 6.3.5.5)
31479	31479	-11.0366	0.244857	0.136116	0.712174	0.999986	SmUMH9_0027	31287	34511	+	3225	Carbamoyl-phosphate synthase large chain (EC 6.3.5.5)
-31945	31945	-11.1176	0.0752522	0.0135666	0.907276	0.999986	SmUMH9_0027	31287	34511	+	3225	Carbamoyl-phosphate synthase large chain (EC 6.3.5.5)
31945	31945	-10.2962	0.0131781	0.000406216	0.98392	0.999986	SmUMH9_0027	31287	34511	+	3225	Carbamoyl-phosphate synthase large chain (EC 6.3.5.5)
-32598	32598	-12.5766	-0.263699	0.151547	0.697062	0.999986	SmUMH9_0027	31287	34511	+	3225	Carbamoyl-phosphate synthase large chain (EC 6.3.5.5)
32598	32598	-14.5279	-0.128748	0.0353663	0.85083	0.999986	SmUMH9_0027	31287	34511	+	3225	Carbamoyl-phosphate synthase large chain (EC 6.3.5.5)
-32910	32910	-10.3024	-0.915782	2.26944	0.131947	0.999986	SmUMH9_0027	31287	34511	+	3225	Carbamoyl-phosphate synthase large chain (EC 6.3.5.5)
32910	32910	-9.93869	-0.55963	0.846707	0.357486	0.999986	SmUMH9_0027	31287	34511	+	3225	Carbamoyl-phosphate synthase large chain (EC 6.3.5.5)
-32916	32916	-9.85557	0.0267167	0.0023542	0.961302	0.999986	SmUMH9_0027	31287	34511	+	3225	Carbamoyl-phosphate synthase large chain (EC 6.3.5.5)
32916	32916	-9.21171	-0.0844592	0.0235195	0.878114	0.999986	SmUMH9_0027	31287	34511	+	3225	Carbamoyl-phosphate synthase large chain (EC 6.3.5.5)
-32925	32925	-10.5705	0.00180997	7.09294e-06	0.997875	0.999986	SmUMH9_0027	31287	34511	+	3225	Carbamoyl-phosphate synthase large chain (EC 6.3.5.5)
32925	32925	-10.7951	0.279606	0.180795	0.670691	0.999986	SmUMH9_0027	31287	34511	+	3225	Carbamoyl-phosphate synthase large chain (EC 6.3.5.5)
-33135	33135	-10.8596	-0.357585	0.355265	0.551148	0.999986	SmUMH9_0027	31287	34511	+	3225	Carbamoyl-phosphate synthase large chain (EC 6.3.5.5)
33135	33135	-10.4679	-0.433177	0.511339	0.47456	0.999986	SmUMH9_0027	31287	34511	+	3225	Carbamoyl-phosphate synthase large chain (EC 6.3.5.5)
-33438	33438	-9.54154	-0.626358	0.761	0.383016	0.999986	SmUMH9_0027	31287	34511	+	3225	Carbamoyl-phosphate synthase large chain (EC 6.3.5.5)
33438	33438	-9.87817	-0.294073	0.189476	0.663353	0.999986	SmUMH9_0027	31287	34511	+	3225	Carbamoyl-phosphate synthase large chain (EC 6.3.5.5)
-33889	33889	-12.3367	0.301017	0.185932	0.666324	0.999986	SmUMH9_0027	31287	34511	+	3225	Carbamoyl-phosphate synthase large chain (EC 6.3.5.5)
33889	33889	-12.5893	-0.904606	1.82563	0.176644	0.999986	SmUMH9_0027	31287	34511	+	3225	Carbamoyl-phosphate synthase large chain (EC 6.3.5.5)
-33948	33948	-11.1358	0.573273	0.725672	0.39429	0.999986	SmUMH9_0027	31287	34511	+	3225	Carbamoyl-phosphate synthase large chain (EC 6.3.5.5)
33948	33948	-11.1816	0.237276	0.13088	0.717522	0.999986	SmUMH9_0027	31287	34511	+	3225	Carbamoyl-phosphate synthase large chain (EC 6.3.5.5)
-34314	34314	-9.76555	-0.438914	0.559228	0.454571	0.999986	SmUMH9_0027	31287	34511	+	3225	Carbamoyl-phosphate synthase large chain (EC 6.3.5.5)
34314	34314	-10.0426	-0.0977593	0.0309031	0.860457	0.999986	SmUMH9_0027	31287	34511	+	3225	Carbamoyl-phosphate synthase large chain (EC 6.3.5.5)
-34320	34320	-9.17113	1.49295	6.49702	0.0108055	0.586821	SmUMH9_0027	31287	34511	+	3225	Carbamoyl-phosphate synthase large chain (EC 6.3.5.5)
34320	34320	-9.365	0.63798	1.36289	0.243037	0.999986	SmUMH9_0027	31287	34511	+	3225	Carbamoyl-phosphate synthase large chain (EC 6.3.5.5)
-34392	34392	-8.55421	1.10681	3.25181	0.0713447	0.999986	SmUMH9_0027	31287	34511	+	3225	Carbamoyl-phosphate synthase large chain (EC 6.3.5.5)
34392	34392	-9.93771	0.34329	0.362715	0.547002	0.999986	SmUMH9_0027	31287	34511	+	3225	Carbamoyl-phosphate synthase large chain (EC 6.3.5.5)
-34404	34404	-10.1469	0.192911	0.0785459	0.779278	0.999986	SmUMH9_0027	31287	34511	+	3225	Carbamoyl-phosphate synthase large chain (EC 6.3.5.5)
34404	34404	-10.6867	-0.0184398	0.000780021	0.977719	0.999986	SmUMH9_0027	31287	34511	+	3225	Carbamoyl-phosphate synthase large chain (EC 6.3.5.5)
-34509	34509	-13.2051	-0.27431	0.179322	0.671957	0.999986	SmUMH9_0027	31287	34511	+	3225	Carbamoyl-phosphate synthase large chain (EC 6.3.5.5)
34509	34509	-12.0425	-0.0770249	0.0141983	0.905151	0.999986	SmUMH9_0027	31287	34511	+	3225	Carbamoyl-phosphate synthase large chain (EC 6.3.5.5)
34605	34605	-15.4956	0.377069	0.316165	0.573921	0.999986	NA	NA	NA	NA	NA	NA
-34643	34643	-9.02627	0.0233053	0.00170802	0.967034	0.999986	NA	NA	NA	NA	NA	NA
34643	34643	-10.4609	-0.40461	0.539599	0.462599	0.999986	NA	NA	NA	NA	NA	NA
-34645	34645	-9.12181	-0.503671	0.647532	0.420997	0.999986	NA	NA	NA	NA	NA	NA
34645	34645	-9.78425	-0.195178	0.104033	0.747043	0.999986	NA	NA	NA	NA	NA	NA
-34656	34656	-15.7204	-0.436417	0.41185	0.521032	0.999986	NA	NA	NA	NA	NA	NA
-34703	34703	-10.5328	0.0699421	0.0102538	0.919343	0.999986	SmUMH9_0028	34688	35245	+	558	Glutathione-regulated potassium-efflux system ancillary protein KefF
34703	34703	-11.6281	0.0531343	0.00679363	0.93431	0.999986	SmUMH9_0028	34688	35245	+	558	Glutathione-regulated potassium-efflux system ancillary protein KefF
-34776	34776	-10.8064	-0.0612415	0.00920233	0.923577	0.999986	SmUMH9_0028	34688	35245	+	558	Glutathione-regulated potassium-efflux system ancillary protein KefF
34776	34776	-12.0431	0.0677896	0.010822	0.917147	0.999986	SmUMH9_0028	34688	35245	+	558	Glutathione-regulated potassium-efflux system ancillary protein KefF
-34793	34793	-11.0422	0.136423	0.0473603	0.827722	0.999986	SmUMH9_0028	34688	35245	+	558	Glutathione-regulated potassium-efflux system ancillary protein KefF
34793	34793	-11.4541	-0.385267	0.371823	0.542012	0.999986	SmUMH9_0028	34688	35245	+	558	Glutathione-regulated potassium-efflux system ancillary protein KefF
-34889	34889	-12.2523	0.334613	0.250951	0.616406	0.999986	SmUMH9_0028	34688	35245	+	558	Glutathione-regulated potassium-efflux system ancillary protein KefF
34889	34889	-12.7621	0.294993	0.199698	0.654965	0.999986	SmUMH9_0028	34688	35245	+	558	Glutathione-regulated potassium-efflux system ancillary protein KefF
-35087	35087	-10.8409	0.574561	0.794369	0.372782	0.999986	SmUMH9_0028	34688	35245	+	558	Glutathione-regulated potassium-efflux system ancillary protein KefF
35087	35087	-10.4924	0.839017	1.62079	0.202981	0.999986	SmUMH9_0028	34688	35245	+	558	Glutathione-regulated potassium-efflux system ancillary protein KefF
-35111	35111	-10.4799	-0.386734	0.482975	0.487078	0.999986	SmUMH9_0028	34688	35245	+	558	Glutathione-regulated potassium-efflux system ancillary protein KefF
35111	35111	-9.87592	-0.255032	0.216915	0.641401	0.999986	SmUMH9_0028	34688	35245	+	558	Glutathione-regulated potassium-efflux system ancillary protein KefF
-35125	35125	-8.81296	0.00161098	8.12639e-06	0.997725	0.999986	SmUMH9_0028	34688	35245	+	558	Glutathione-regulated potassium-efflux system ancillary protein KefF
35125	35125	-8.86848	-0.19521	0.111611	0.738317	0.999986	SmUMH9_0028	34688	35245	+	558	Glutathione-regulated potassium-efflux system ancillary protein KefF
-35134	35134	-10.6796	-0.57746	1.0291	0.310371	0.999986	SmUMH9_0028	34688	35245	+	558	Glutathione-regulated potassium-efflux system ancillary protein KefF
35134	35134	-10.5509	-0.0117655	0.000433388	0.983391	0.999986	SmUMH9_0028	34688	35245	+	558	Glutathione-regulated potassium-efflux system ancillary protein KefF
-35195	35195	-11.5354	0.112862	0.0279497	0.867227	0.999986	SmUMH9_0028	34688	35245	+	558	Glutathione-regulated potassium-efflux system ancillary protein KefF
35195	35195	-10.9902	0.304566	0.190352	0.662624	0.999986	SmUMH9_0028	34688	35245	+	558	Glutathione-regulated potassium-efflux system ancillary protein KefF
-35444	35444	-11.0719	0.658846	0.972889	0.323961	0.999986	SmUMH9_0029	35238	37091	+	1854	Glutathione-regulated potassium-efflux system protein KefC
35444	35444	-11.2677	0.661543	1.00656	0.315729	0.999986	SmUMH9_0029	35238	37091	+	1854	Glutathione-regulated potassium-efflux system protein KefC
-35841	35841	-12.8307	-0.0205187	0.000909198	0.975945	0.999986	SmUMH9_0029	35238	37091	+	1854	Glutathione-regulated potassium-efflux system protein KefC
35841	35841	-13.1148	0.180108	0.0713559	0.789373	0.999986	SmUMH9_0029	35238	37091	+	1854	Glutathione-regulated potassium-efflux system protein KefC
-36292	36292	-11.3256	-0.19444	0.0851768	0.770401	0.999986	SmUMH9_0029	35238	37091	+	1854	Glutathione-regulated potassium-efflux system protein KefC
36292	36292	-11.321	-0.357062	0.294377	0.587429	0.999986	SmUMH9_0029	35238	37091	+	1854	Glutathione-regulated potassium-efflux system protein KefC
-36579	36579	-12.5487	-0.320566	0.233637	0.62884	0.999986	SmUMH9_0029	35238	37091	+	1854	Glutathione-regulated potassium-efflux system protein KefC
36579	36579	-14.0047	-0.232033	0.120715	0.72826	0.999986	SmUMH9_0029	35238	37091	+	1854	Glutathione-regulated potassium-efflux system protein KefC
-36766	36766	-11.8045	-0.0643086	0.00942366	0.922666	0.999986	SmUMH9_0029	35238	37091	+	1854	Glutathione-regulated potassium-efflux system protein KefC
36766	36766	-11.4786	-0.240319	0.130687	0.717721	0.999986	SmUMH9_0029	35238	37091	+	1854	Glutathione-regulated potassium-efflux system protein KefC
-36888	36888	-13.3847	-0.397577	0.334086	0.563263	0.999986	SmUMH9_0029	35238	37091	+	1854	Glutathione-regulated potassium-efflux system protein KefC
36888	36888	-12.0058	-0.333359	0.233275	0.629106	0.999986	SmUMH9_0029	35238	37091	+	1854	Glutathione-regulated potassium-efflux system protein KefC
-37128	37128	-12.1927	-0.108502	0.0270145	0.869447	0.999986	SmUMH9_0030	37127	37741	-	615	Threonine efflux protein
-37389	37389	-10.9563	-0.140369	0.0461539	0.829896	0.999986	SmUMH9_0030	37127	37741	-	615	Threonine efflux protein
37389	37389	-11.2046	-0.00990505	0.000231894	0.98785	0.999986	SmUMH9_0030	37127	37741	-	615	Threonine efflux protein
-37780	37780	-10.8268	0.494568	0.579257	0.446604	0.999986	NA	NA	NA	NA	NA	NA
37780	37780	-11.7669	0.438508	0.415258	0.519313	0.999986	NA	NA	NA	NA	NA	NA
-37818	37818	-10.8426	-0.101484	0.0241939	0.876392	0.999986	NA	NA	NA	NA	NA	NA
37818	37818	-11.5243	-0.093483	0.0194439	0.889101	0.999986	NA	NA	NA	NA	NA	NA
-37824	37824	-10.4583	-0.0231222	0.00121821	0.972157	0.999986	NA	NA	NA	NA	NA	NA
37824	37824	-11.3805	0.050585	0.00575596	0.939524	0.999986	NA	NA	NA	NA	NA	NA
-37848	37848	-12.527	-0.152297	0.052953	0.818002	0.999986	NA	NA	NA	NA	NA	NA
37848	37848	-12.4063	-0.228942	0.118354	0.730827	0.999986	NA	NA	NA	NA	NA	NA
-37880	37880	-15.175	-0.388824	0.342671	0.558291	0.999986	SmUMH9_0031	37869	38669	+	801	FIG023911: putative membrane protein
-38132	38132	-11.5946	0.289546	0.189719	0.66315	0.999986	SmUMH9_0031	37869	38669	+	801	FIG023911: putative membrane protein
38132	38132	-10.3794	0.668967	1.09175	0.296084	0.999986	SmUMH9_0031	37869	38669	+	801	FIG023911: putative membrane protein
-38426	38426	-11.3724	0.433107	0.428807	0.512575	0.999986	SmUMH9_0031	37869	38669	+	801	FIG023911: putative membrane protein
38426	38426	-10.8054	0.529025	0.629844	0.427413	0.999986	SmUMH9_0031	37869	38669	+	801	FIG023911: putative membrane protein
-38882	38882	-9.78344	-0.187695	0.097337	0.755049	0.999986	SmUMH9_0032	38666	39130	+	465	FIG001826: putative inner membrane protein
38882	38882	-10.1514	-0.143251	0.0575687	0.810381	0.999986	SmUMH9_0032	38666	39130	+	465	FIG001826: putative inner membrane protein
-39159	39159	-9.66263	0.36412	0.353041	0.552397	0.999986	NA	NA	NA	NA	NA	NA
39159	39159	-9.54093	0.423	0.483154	0.486997	0.999986	NA	NA	NA	NA	NA	NA
-39163	39163	-9.58458	1.17785	3.77949	0.0518844	0.999986	NA	NA	NA	NA	NA	NA
39163	39163	-9.7368	1.05305	3.08843	0.0788509	0.999986	NA	NA	NA	NA	NA	NA
-39165	39165	-10.2783	-0.340276	0.323315	0.569622	0.999986	NA	NA	NA	NA	NA	NA
39165	39165	-10.7662	-0.477785	0.621705	0.430414	0.999986	NA	NA	NA	NA	NA	NA
-39178	39178	-12.3421	-0.208478	0.0979659	0.754284	0.999986	NA	NA	NA	NA	NA	NA
39178	39178	-12.4455	-0.131075	0.0383819	0.844678	0.999986	NA	NA	NA	NA	NA	NA
-39183	39183	-8.82793	-0.268712	0.272797	0.601462	0.999986	NA	NA	NA	NA	NA	NA
39183	39183	-8.96352	-0.611245	1.48101	0.223616	0.999986	NA	NA	NA	NA	NA	NA
-39185	39185	-11.1403	-0.604368	1.0477	0.306037	0.999986	NA	NA	NA	NA	NA	NA
39185	39185	-11.3819	-0.442625	0.615304	0.432798	0.999986	NA	NA	NA	NA	NA	NA
39187	39187	-10.2507	-0.0761555	0.0189964	0.890377	0.999986	NA	NA	NA	NA	NA	NA
39234	39234	-11.9275	-3.32152	33.4626	7.26464e-09	4.34356e-06	NA	NA	NA	NA	NA	NA
-39234	39234	-11.4295	-3.18985	29.5836	5.35564e-08	2.41322e-05	NA	NA	NA	NA	NA	NA
-39279	39279	-15.4009	0.148372	0.0532873	0.817439	0.999986	SmUMH9_0033	39274	39756	+	483	Dihydrofolate reductase (EC 1.5.1.3)
-39847	39847	-10.5715	-0.181019	0.0886691	0.765876	0.999986	NA	NA	NA	NA	NA	NA
39847	39847	-10.6996	-0.154134	0.0598957	0.806661	0.999986	NA	NA	NA	NA	NA	NA
-39855	39855	-10.9587	0.0997288	0.022223	0.881495	0.999986	NA	NA	NA	NA	NA	NA
39855	39855	-11.1869	0.226194	0.114153	0.735465	0.999986	NA	NA	NA	NA	NA	NA
-39858	39858	-11.3933	-0.231554	0.121694	0.727204	0.999986	NA	NA	NA	NA	NA	NA
39858	39858	-11.2135	-0.212403	0.101837	0.749637	0.999986	NA	NA	NA	NA	NA	NA
-39915	39915	-11.9845	0.730522	1.10708	0.292717	0.999986	NA	NA	NA	NA	NA	NA
39915	39915	-10.4757	0.77448	1.29969	0.25427	0.999986	NA	NA	NA	NA	NA	NA
-39927	39927	-15.6053	0.674597	0.973372	0.323841	0.999986	NA	NA	NA	NA	NA	NA
-40354	40354	-12.6033	-0.308298	0.219382	0.639511	0.999986	SmUMH9_0034	39937	41826	+	1890	Putative phosphatase
40354	40354	-12.8802	-0.371467	0.324249	0.569066	0.999986	SmUMH9_0034	39937	41826	+	1890	Putative phosphatase
-40642	40642	-14.4757	-0.732368	1.07414	0.300011	0.999986	SmUMH9_0034	39937	41826	+	1890	Putative phosphatase
40642	40642	-13.7917	-0.683864	0.933606	0.333928	0.999986	SmUMH9_0034	39937	41826	+	1890	Putative phosphatase
-40672	40672	-11.4	-0.122239	0.0333806	0.855031	0.999986	SmUMH9_0034	39937	41826	+	1890	Putative phosphatase
40672	40672	-11.0893	-0.311775	0.221231	0.638103	0.999986	SmUMH9_0034	39937	41826	+	1890	Putative phosphatase
-40968	40968	-10.7731	-0.117325	0.0449946	0.832014	0.999986	SmUMH9_0034	39937	41826	+	1890	Putative phosphatase
40968	40968	-11.1276	-0.514435	0.818267	0.365687	0.999986	SmUMH9_0034	39937	41826	+	1890	Putative phosphatase
-40972	40972	-9.08773	-0.542274	1.0459	0.306454	0.999986	SmUMH9_0034	39937	41826	+	1890	Putative phosphatase
40972	40972	-9.67432	-0.483383	0.862332	0.353087	0.999986	SmUMH9_0034	39937	41826	+	1890	Putative phosphatase
-40974	40974	-9.12474	-0.0395256	0.00530289	0.941949	0.999986	SmUMH9_0034	39937	41826	+	1890	Putative phosphatase
40974	40974	-10.0744	-0.56246	1.17335	0.278715	0.999986	SmUMH9_0034	39937	41826	+	1890	Putative phosphatase
-40978	40978	-10.5729	0.488051	0.529159	0.466961	0.999986	SmUMH9_0034	39937	41826	+	1890	Putative phosphatase
40978	40978	-11.3947	0.518597	0.605233	0.436588	0.999986	SmUMH9_0034	39937	41826	+	1890	Putative phosphatase
-41050	41050	-11.7452	0.555156	0.644791	0.421981	0.999986	SmUMH9_0034	39937	41826	+	1890	Putative phosphatase
41050	41050	-11.9673	0.371134	0.281485	0.595729	0.999986	SmUMH9_0034	39937	41826	+	1890	Putative phosphatase
-41346	41346	-11.046	0.0391853	0.00341215	0.953419	0.999986	SmUMH9_0034	39937	41826	+	1890	Putative phosphatase
41346	41346	-10.9595	-0.223847	0.1139	0.735746	0.999986	SmUMH9_0034	39937	41826	+	1890	Putative phosphatase
-41350	41350	-10.0965	0.247323	0.191552	0.661628	0.999986	SmUMH9_0034	39937	41826	+	1890	Putative phosphatase
41350	41350	-10.2499	0.115994	0.0406923	0.840133	0.999986	SmUMH9_0034	39937	41826	+	1890	Putative phosphatase
-41416	41416	-10.221	0.00124449	4.98672e-06	0.998218	0.999986	SmUMH9_0034	39937	41826	+	1890	Putative phosphatase
41416	41416	-10.715	-0.240824	0.189936	0.66297	0.999986	SmUMH9_0034	39937	41826	+	1890	Putative phosphatase
-42256	42256	-11.3158	-0.643735	0.644125	0.422221	0.999986	SmUMH9_0035	41871	42722	-	852	Bis(5'-nucleosyl)-tetraphosphatase, symmetrical (EC 3.6.1.41)
42256	42256	-10.9365	-0.905503	1.36189	0.243211	0.999986	SmUMH9_0035	41871	42722	-	852	Bis(5'-nucleosyl)-tetraphosphatase, symmetrical (EC 3.6.1.41)
42712	42712	-12.1823	-3.06138	17.6521	2.65221e-05	0.00507444	SmUMH9_0035	41871	42722	-	852	Bis(5'-nucleosyl)-tetraphosphatase, symmetrical (EC 3.6.1.41)
-42712	42712	-11.9106	-2.85645	16.9388	3.86054e-05	0.00693803	SmUMH9_0035	41871	42722	-	852	Bis(5'-nucleosyl)-tetraphosphatase, symmetrical (EC 3.6.1.41)
42722	42722	-12.0361	-1.92039	8.32673	0.0039066	0.29364	SmUMH9_0035	41871	42722	-	852	Bis(5'-nucleosyl)-tetraphosphatase, symmetrical (EC 3.6.1.41)
-42722	42722	-12.0574	-1.66143	6.31707	0.0119581	0.625326	SmUMH9_0035	41871	42722	-	852	Bis(5'-nucleosyl)-tetraphosphatase, symmetrical (EC 3.6.1.41)
-42858	42858	-14.4882	-1.52316	4.05244	0.0441075	0.999986	SmUMH9_0036	42725	43102	-	378	ApaG protein
42858	42858	-13.5103	-1.58342	3.788	0.0516213	0.999986	SmUMH9_0036	42725	43102	-	378	ApaG protein
43009	43009	-13.415	-2.09476	9.04871	0.0026288	0.218827	SmUMH9_0036	42725	43102	-	378	ApaG protein
-43009	43009	-12.2613	-2.07534	8.56029	0.00343575	0.271026	SmUMH9_0036	42725	43102	-	378	ApaG protein
43011	43011	-11.6367	-1.74594	8.07779	0.00448111	0.322505	SmUMH9_0036	42725	43102	-	378	ApaG protein
-43011	43011	-11.3042	-1.10444	3.43193	0.0639471	0.999986	SmUMH9_0036	42725	43102	-	378	ApaG protein
43059	43059	-10.6491	-4.2022	53.718	2.31439e-13	4.1118e-10	SmUMH9_0036	42725	43102	-	378	ApaG protein
-43059	43059	-10.0309	-4.30505	52.5277	4.24216e-13	7.01575e-10	SmUMH9_0036	42725	43102	-	378	ApaG protein
-43078	43078	-12.6517	-0.183706	0.0731953	0.78674	0.999986	SmUMH9_0036	42725	43102	-	378	ApaG protein
43078	43078	-13.9841	-0.15982	0.0551891	0.814268	0.999986	SmUMH9_0036	42725	43102	-	378	ApaG protein
-43519	43519	-14.8613	-1.79671	5.71554	0.0168154	0.770534	SmUMH9_0037	43115	43933	-	819	SSU rRNA (adenine(1518)-N(6)/adenine(1519)-N(6))- dimethyltransferase (EC 2.1.1.182)
43519	43519	-15.5273	-1.31043	3.32776	0.0681195	0.999986	SmUMH9_0037	43115	43933	-	819	SSU rRNA (adenine(1518)-N(6)/adenine(1519)-N(6))- dimethyltransferase (EC 2.1.1.182)
-43548	43548	-15.3127	-1.48702	4.17632	0.0409926	0.999986	SmUMH9_0037	43115	43933	-	819	SSU rRNA (adenine(1518)-N(6)/adenine(1519)-N(6))- dimethyltransferase (EC 2.1.1.182)
43548	43548	-15.5087	-1.32643	3.40292	0.0650812	0.999986	SmUMH9_0037	43115	43933	-	819	SSU rRNA (adenine(1518)-N(6)/adenine(1519)-N(6))- dimethyltransferase (EC 2.1.1.182)
-43874	43874	-15.1234	-1.56337	4.65124	0.0310312	0.999986	SmUMH9_0037	43115	43933	-	819	SSU rRNA (adenine(1518)-N(6)/adenine(1519)-N(6))- dimethyltransferase (EC 2.1.1.182)
43874	43874	-15.2837	-1.44697	3.90563	0.0481247	0.999986	SmUMH9_0037	43115	43933	-	819	SSU rRNA (adenine(1518)-N(6)/adenine(1519)-N(6))- dimethyltransferase (EC 2.1.1.182)
-44046	44046	-15.8563	-0.978976	1.90269	0.167778	0.999986	SmUMH9_0038	43926	44918	-	993	4-hydroxythreonine-4-phosphate dehydrogenase (EC 1.1.1.262)
44046	44046	-15.6646	-1.09457	2.36695	0.123929	0.999986	SmUMH9_0038	43926	44918	-	993	4-hydroxythreonine-4-phosphate dehydrogenase (EC 1.1.1.262)
-44125	44125	-11.5018	-4.14348	25.0262	5.65556e-07	0.000181275	SmUMH9_0038	43926	44918	-	993	4-hydroxythreonine-4-phosphate dehydrogenase (EC 1.1.1.262)
44125	44125	-12.0008	-3.77876	21.9776	2.75851e-06	0.000733034	SmUMH9_0038	43926	44918	-	993	4-hydroxythreonine-4-phosphate dehydrogenase (EC 1.1.1.262)
44158	44158	-13.1836	-3.33517	22.7531	1.84202e-06	0.000513635	SmUMH9_0038	43926	44918	-	993	4-hydroxythreonine-4-phosphate dehydrogenase (EC 1.1.1.262)
-44158	44158	-13.066	-3.10613	20.2982	6.62616e-06	0.00152603	SmUMH9_0038	43926	44918	-	993	4-hydroxythreonine-4-phosphate dehydrogenase (EC 1.1.1.262)
44308	44308	-14.6386	-1.65181	4.92912	0.0264077	0.994991	SmUMH9_0038	43926	44918	-	993	4-hydroxythreonine-4-phosphate dehydrogenase (EC 1.1.1.262)
-44308	44308	-15.0626	-1.53992	4.36264	0.0367354	0.999986	SmUMH9_0038	43926	44918	-	993	4-hydroxythreonine-4-phosphate dehydrogenase (EC 1.1.1.262)
-44632	44632	-13.5809	-0.849418	1.43163	0.231499	0.999986	SmUMH9_0038	43926	44918	-	993	4-hydroxythreonine-4-phosphate dehydrogenase (EC 1.1.1.262)
44632	44632	-13.8289	-1.00042	1.78662	0.181339	0.999986	SmUMH9_0038	43926	44918	-	993	4-hydroxythreonine-4-phosphate dehydrogenase (EC 1.1.1.262)
-44891	44891	-13.7595	-1.31687	2.81927	0.0931389	0.999986	SmUMH9_0038	43926	44918	-	993	4-hydroxythreonine-4-phosphate dehydrogenase (EC 1.1.1.262)
44891	44891	-14.3421	-1.28028	2.63525	0.104516	0.999986	SmUMH9_0038	43926	44918	-	993	4-hydroxythreonine-4-phosphate dehydrogenase (EC 1.1.1.262)
-48759	48759	-12.9175	-0.995342	2.18166	0.139664	0.999986	NA	NA	NA	NA	NA	NA
48759	48759	-11.9305	-0.613688	0.822003	0.364595	0.999986	NA	NA	NA	NA	NA	NA
48770	48770	-12.1346	-1.53532	5.59016	0.0180616	0.806906	NA	NA	NA	NA	NA	NA
-48770	48770	-12.3248	-1.33393	4.62878	0.0314399	0.999986	NA	NA	NA	NA	NA	NA
-48846	48846	-9.17594	1.0572	3.03447	0.0815129	0.999986	NA	NA	NA	NA	NA	NA
48846	48846	-9.43003	1.16066	3.73473	0.0532923	0.999986	NA	NA	NA	NA	NA	NA
-48857	48857	-10.5607	-0.390407	0.480491	0.4882	0.999986	NA	NA	NA	NA	NA	NA
48857	48857	-9.63891	-0.609027	1.23678	0.266092	0.999986	NA	NA	NA	NA	NA	NA
-48859	48859	-10.1452	-0.00679663	0.000143201	0.990452	0.999986	NA	NA	NA	NA	NA	NA
48859	48859	-9.23713	-0.957542	2.54692	0.110509	0.999986	NA	NA	NA	NA	NA	NA
-48952	48952	-9.52627	-0.550289	1.02148	0.312169	0.999986	SmUMH9_0042	48860	49681	+	822	DnaJ-like protein DjlA
48952	48952	-11.0315	-0.519602	0.877094	0.348999	0.999986	SmUMH9_0042	48860	49681	+	822	DnaJ-like protein DjlA
-49093	49093	-10.6084	0.464681	0.526938	0.467897	0.999986	SmUMH9_0042	48860	49681	+	822	DnaJ-like protein DjlA
49093	49093	-10.4788	0.698558	1.14601	0.284387	0.999986	SmUMH9_0042	48860	49681	+	822	DnaJ-like protein DjlA
-49328	49328	-12.7338	0.0252337	0.00162273	0.967867	0.999986	SmUMH9_0042	48860	49681	+	822	DnaJ-like protein DjlA
49328	49328	-11.9422	-0.0177291	0.000858947	0.976619	0.999986	SmUMH9_0042	48860	49681	+	822	DnaJ-like protein DjlA
-49646	49646	-11.6051	-0.0411728	0.00381017	0.950781	0.999986	SmUMH9_0042	48860	49681	+	822	DnaJ-like protein DjlA
49646	49646	-10.9705	0.0147071	0.00050004	0.98216	0.999986	SmUMH9_0042	48860	49681	+	822	DnaJ-like protein DjlA
-49679	49679	-12.7081	-1.4475	5.0666	0.0243912	0.961177	SmUMH9_0042	48860	49681	+	822	DnaJ-like protein DjlA
49679	49679	-14.2623	-0.819389	1.46785	0.225685	0.999986	SmUMH9_0042	48860	49681	+	822	DnaJ-like protein DjlA
-49694	49694	-10.5534	0.112253	0.0351925	0.851193	0.999986	NA	NA	NA	NA	NA	NA
49694	49694	-10.5411	-0.0600502	0.0105774	0.918085	0.999986	NA	NA	NA	NA	NA	NA
-49742	49742	-8.38035	-0.521535	0.973475	0.323815	0.999986	NA	NA	NA	NA	NA	NA
49742	49742	-8.2622	-0.219547	0.180374	0.671052	0.999986	NA	NA	NA	NA	NA	NA
-49815	49815	-11.345	-0.00229674	1.50233e-05	0.996907	0.999986	NA	NA	NA	NA	NA	NA
49815	49815	-10.0811	0.595869	0.929974	0.33487	0.999986	NA	NA	NA	NA	NA	NA
-49819	49819	-11.173	0.180477	0.0689243	0.792909	0.999986	NA	NA	NA	NA	NA	NA
49819	49819	-10.0236	0.269779	0.150764	0.697806	0.999986	NA	NA	NA	NA	NA	NA
-50224	50224	-10.8111	-0.65186	1.17803	0.277758	0.999986	SmUMH9_0043	49874	50524	-	651	Ribosomal large subunit pseudouridine synthase A (EC 4.2.1.70)
50224	50224	-11.3847	-0.257686	0.183276	0.668573	0.999986	SmUMH9_0043	49874	50524	-	651	Ribosomal large subunit pseudouridine synthase A (EC 4.2.1.70)
-50514	50514	-11.7667	-0.313078	0.23514	0.627739	0.999986	SmUMH9_0043	49874	50524	-	651	Ribosomal large subunit pseudouridine synthase A (EC 4.2.1.70)
50514	50514	-11.3785	0.0906148	0.0192293	0.889711	0.999986	SmUMH9_0043	49874	50524	-	651	Ribosomal large subunit pseudouridine synthase A (EC 4.2.1.70)
-51030	51030	-11.2186	-0.0325624	0.00328676	0.954282	0.999986	SmUMH9_0044	50582	53488	-	2907	RNA polymerase associated protein RapA (EC 3.6.1.-)
51030	51030	-10.6129	0.319318	0.31617	0.573919	0.999986	SmUMH9_0044	50582	53488	-	2907	RNA polymerase associated protein RapA (EC 3.6.1.-)
-51253	51253	-10.4759	0.0652746	0.0136469	0.907003	0.999986	SmUMH9_0044	50582	53488	-	2907	RNA polymerase associated protein RapA (EC 3.6.1.-)
51253	51253	-11.4723	0.478711	0.649252	0.42038	0.999986	SmUMH9_0044	50582	53488	-	2907	RNA polymerase associated protein RapA (EC 3.6.1.-)
-51531	51531	-15.5647	1.01282	2.1356	0.143914	0.999986	SmUMH9_0044	50582	53488	-	2907	RNA polymerase associated protein RapA (EC 3.6.1.-)
-51561	51561	-10.517	0.159181	0.0625536	0.802505	0.999986	SmUMH9_0044	50582	53488	-	2907	RNA polymerase associated protein RapA (EC 3.6.1.-)
51561	51561	-10.8773	0.722958	1.19908	0.273505	0.999986	SmUMH9_0044	50582	53488	-	2907	RNA polymerase associated protein RapA (EC 3.6.1.-)
-53361	53361	-10.5693	0.154292	0.050683	0.821879	0.999986	SmUMH9_0044	50582	53488	-	2907	RNA polymerase associated protein RapA (EC 3.6.1.-)
53361	53361	-10.9371	0.159058	0.0537995	0.816579	0.999986	SmUMH9_0044	50582	53488	-	2907	RNA polymerase associated protein RapA (EC 3.6.1.-)
-53488	53488	-10.1302	-0.518898	1.0758	0.299638	0.999986	SmUMH9_0044	50582	53488	-	2907	RNA polymerase associated protein RapA (EC 3.6.1.-)
53488	53488	-10.0389	-0.291561	0.334148	0.563227	0.999986	SmUMH9_0044	50582	53488	-	2907	RNA polymerase associated protein RapA (EC 3.6.1.-)
-53490	53490	-8.87161	-0.309525	0.348932	0.554718	0.999986	NA	NA	NA	NA	NA	NA
53490	53490	-9.28163	-0.658663	1.47268	0.224923	0.999986	NA	NA	NA	NA	NA	NA
-53511	53511	-10.5406	0.678616	1.24928	0.26369	0.999986	NA	NA	NA	NA	NA	NA
53511	53511	-11.1313	-0.139633	0.0506631	0.821913	0.999986	NA	NA	NA	NA	NA	NA
-53515	53515	-11.4906	-0.00994381	0.000221356	0.988129	0.999986	NA	NA	NA	NA	NA	NA
53515	53515	-11.4717	0.0571856	0.0072455	0.932166	0.999986	NA	NA	NA	NA	NA	NA
-53553	53553	-11.9842	-0.0489769	0.00549754	0.940895	0.999986	NA	NA	NA	NA	NA	NA
53553	53553	-12.5493	-0.674939	1.13786	0.286104	0.999986	NA	NA	NA	NA	NA	NA
-53841	53841	-11.4374	0.142219	0.0462784	0.82967	0.999986	SmUMH9_0045	53735	56101	-	2367	DNA polymerase II (EC 2.7.7.7)
53841	53841	-12.1378	0.24581	0.13271	0.715638	0.999986	SmUMH9_0045	53735	56101	-	2367	DNA polymerase II (EC 2.7.7.7)
-53898	53898	-9.37196	-0.150964	0.0737242	0.78599	0.999986	SmUMH9_0045	53735	56101	-	2367	DNA polymerase II (EC 2.7.7.7)
53898	53898	-9.40389	0.12725	0.0492301	0.824408	0.999986	SmUMH9_0045	53735	56101	-	2367	DNA polymerase II (EC 2.7.7.7)
53922	53922	-15.5641	0.0924215	0.0190148	0.890324	0.999986	SmUMH9_0045	53735	56101	-	2367	DNA polymerase II (EC 2.7.7.7)
-53952	53952	-10.1846	-0.0270059	0.00212145	0.963263	0.999986	SmUMH9_0045	53735	56101	-	2367	DNA polymerase II (EC 2.7.7.7)
53952	53952	-10.3617	-0.287503	0.234748	0.628026	0.999986	SmUMH9_0045	53735	56101	-	2367	DNA polymerase II (EC 2.7.7.7)
-54093	54093	-10.4671	0.232654	0.145841	0.702542	0.999986	SmUMH9_0045	53735	56101	-	2367	DNA polymerase II (EC 2.7.7.7)
54093	54093	-9.77863	0.143983	0.0578361	0.809949	0.999986	SmUMH9_0045	53735	56101	-	2367	DNA polymerase II (EC 2.7.7.7)
-54129	54129	-12.8226	-0.104419	0.0244421	0.875765	0.999986	SmUMH9_0045	53735	56101	-	2367	DNA polymerase II (EC 2.7.7.7)
54129	54129	-11.902	-0.424933	0.418589	0.517642	0.999986	SmUMH9_0045	53735	56101	-	2367	DNA polymerase II (EC 2.7.7.7)
-54195	54195	-10.1027	-0.0331461	0.00242397	0.960733	0.999986	SmUMH9_0045	53735	56101	-	2367	DNA polymerase II (EC 2.7.7.7)
54195	54195	-10.3461	0.0740861	0.012555	0.910784	0.999986	SmUMH9_0045	53735	56101	-	2367	DNA polymerase II (EC 2.7.7.7)
54477	54477	-11.3274	0.255216	0.147954	0.700498	0.999986	SmUMH9_0045	53735	56101	-	2367	DNA polymerase II (EC 2.7.7.7)
-54832	54832	-10.637	-0.850284	2.33582	0.126429	0.999986	SmUMH9_0045	53735	56101	-	2367	DNA polymerase II (EC 2.7.7.7)
54832	54832	-9.83797	-0.833468	2.47323	0.1158	0.999986	SmUMH9_0045	53735	56101	-	2367	DNA polymerase II (EC 2.7.7.7)
-54834	54834	-11.6567	0.211893	0.11315	0.736586	0.999986	SmUMH9_0045	53735	56101	-	2367	DNA polymerase II (EC 2.7.7.7)
54834	54834	-11.7079	-0.282238	0.197249	0.65695	0.999986	SmUMH9_0045	53735	56101	-	2367	DNA polymerase II (EC 2.7.7.7)
-54858	54858	-13.2574	-0.145411	0.0499107	0.823219	0.999986	SmUMH9_0045	53735	56101	-	2367	DNA polymerase II (EC 2.7.7.7)
54858	54858	-13.3892	-0.295869	0.20555	0.650278	0.999986	SmUMH9_0045	53735	56101	-	2367	DNA polymerase II (EC 2.7.7.7)
-54963	54963	-8.88416	0.199241	0.127134	0.721422	0.999986	SmUMH9_0045	53735	56101	-	2367	DNA polymerase II (EC 2.7.7.7)
54963	54963	-8.91998	0.0137457	0.000602477	0.980418	0.999986	SmUMH9_0045	53735	56101	-	2367	DNA polymerase II (EC 2.7.7.7)
-55209	55209	-10.4259	0.341058	0.325304	0.568437	0.999986	SmUMH9_0045	53735	56101	-	2367	DNA polymerase II (EC 2.7.7.7)
55209	55209	-10.0519	0.125312	0.044965	0.832068	0.999986	SmUMH9_0045	53735	56101	-	2367	DNA polymerase II (EC 2.7.7.7)
-55557	55557	-11.3878	0.760542	1.38392	0.239435	0.999986	SmUMH9_0045	53735	56101	-	2367	DNA polymerase II (EC 2.7.7.7)
55557	55557	-11.386	0.837639	1.62244	0.202752	0.999986	SmUMH9_0045	53735	56101	-	2367	DNA polymerase II (EC 2.7.7.7)
-55596	55596	-11.1252	0.0311444	0.00237094	0.961165	0.999986	SmUMH9_0045	53735	56101	-	2367	DNA polymerase II (EC 2.7.7.7)
55596	55596	-11.6127	0.136415	0.0436308	0.834542	0.999986	SmUMH9_0045	53735	56101	-	2367	DNA polymerase II (EC 2.7.7.7)
-55785	55785	-11.1976	-0.0474887	0.00494129	0.943959	0.999986	SmUMH9_0045	53735	56101	-	2367	DNA polymerase II (EC 2.7.7.7)
55785	55785	-12.0994	-0.099069	0.021432	0.883608	0.999986	SmUMH9_0045	53735	56101	-	2367	DNA polymerase II (EC 2.7.7.7)
-56101	56101	-10.9651	0.307305	0.214571	0.643208	0.999986	SmUMH9_0045	53735	56101	-	2367	DNA polymerase II (EC 2.7.7.7)
56101	56101	-11.5551	0.247011	0.127048	0.721513	0.999986	SmUMH9_0045	53735	56101	-	2367	DNA polymerase II (EC 2.7.7.7)
-56163	56163	-11.3765	-0.406797	0.383296	0.535844	0.999986	NA	NA	NA	NA	NA	NA
-56166	56166	-10.1258	0.559985	0.744702	0.388159	0.999986	NA	NA	NA	NA	NA	NA
56166	56166	-10.4656	0.488011	0.551347	0.457768	0.999986	NA	NA	NA	NA	NA	NA
-56168	56168	-10.2024	-0.387566	0.507876	0.47606	0.999986	NA	NA	NA	NA	NA	NA
56168	56168	-10.7542	-0.312239	0.334577	0.562976	0.999986	NA	NA	NA	NA	NA	NA
-56172	56172	-10.6077	0.766195	1.30096	0.254037	0.999986	NA	NA	NA	NA	NA	NA
56172	56172	-11.3213	0.52922	0.658582	0.417061	0.999986	NA	NA	NA	NA	NA	NA
-56182	56182	-10.364	0.803543	1.45613	0.227548	0.999986	NA	NA	NA	NA	NA	NA
56182	56182	-10.5738	0.785113	1.62773	0.202017	0.999986	NA	NA	NA	NA	NA	NA
56192	56192	-15.701	0.343591	0.243367	0.621785	0.999986	NA	NA	NA	NA	NA	NA
-56194	56194	-11.7019	0.243359	0.123418	0.725357	0.999986	NA	NA	NA	NA	NA	NA
56194	56194	-12.1564	0.202206	0.0860208	0.769298	0.999986	NA	NA	NA	NA	NA	NA
-56236	56236	-8.80462	0.000278723	2.65181e-07	0.999589	0.999986	NA	NA	NA	NA	NA	NA
56236	56236	-8.78225	-0.0251118	0.00227201	0.961983	0.999986	NA	NA	NA	NA	NA	NA
-56314	56314	-10.8756	0.135879	0.0557237	0.813387	0.999986	NA	NA	NA	NA	NA	NA
56314	56314	-10.5	-0.11603	0.0305994	0.861137	0.999986	NA	NA	NA	NA	NA	NA
-56325	56325	-9.88047	-0.0824154	0.0235963	0.877916	0.999986	SmUMH9_0046	56316	57086	+	771	DedA family inner membrane protein YabI
56325	56325	-9.82449	-0.225587	0.176854	0.674091	0.999986	SmUMH9_0046	56316	57086	+	771	DedA family inner membrane protein YabI
-56329	56329	-10.7517	0.293195	0.245213	0.620466	0.999986	SmUMH9_0046	56316	57086	+	771	DedA family inner membrane protein YabI
56329	56329	-11.0003	0.0278359	0.00218092	0.962752	0.999986	SmUMH9_0046	56316	57086	+	771	DedA family inner membrane protein YabI
-56487	56487	-11.8234	-0.44925	0.583956	0.444766	0.999986	SmUMH9_0046	56316	57086	+	771	DedA family inner membrane protein YabI
56487	56487	-11.7628	-0.825336	1.98531	0.158832	0.999986	SmUMH9_0046	56316	57086	+	771	DedA family inner membrane protein YabI
-56778	56778	-12.5582	0.0798511	0.0137652	0.906602	0.999986	SmUMH9_0046	56316	57086	+	771	DedA family inner membrane protein YabI
56778	56778	-13.6952	0.136947	0.039862	0.841751	0.999986	SmUMH9_0046	56316	57086	+	771	DedA family inner membrane protein YabI
57015	57015	-15.6966	-0.551939	0.690283	0.406068	0.999986	SmUMH9_0046	56316	57086	+	771	DedA family inner membrane protein YabI
-57070	57070	-10.1519	-0.299928	0.254032	0.61425	0.999986	SmUMH9_0046	56316	57086	+	771	DedA family inner membrane protein YabI
57070	57070	-10.6544	-0.547351	0.852042	0.355975	0.999986	SmUMH9_0046	56316	57086	+	771	DedA family inner membrane protein YabI
-57111	57111	-12.0954	-0.449547	0.558191	0.45499	0.999986	NA	NA	NA	NA	NA	NA
57111	57111	-12.2853	-0.10399	0.0302982	0.861815	0.999986	NA	NA	NA	NA	NA	NA
-57242	57242	-12.7626	0.140275	0.0463608	0.829521	0.999986	SmUMH9_0047	57113	57406	-	294	Acetolactate synthase small subunit (EC 2.2.1.6)
57242	57242	-11.7829	-0.148155	0.0519297	0.819739	0.999986	SmUMH9_0047	57113	57406	-	294	Acetolactate synthase small subunit (EC 2.2.1.6)
-57388	57388	-10.9378	0.098747	0.0269327	0.869643	0.999986	SmUMH9_0047	57113	57406	-	294	Acetolactate synthase small subunit (EC 2.2.1.6)
57388	57388	-11.3403	0.387163	0.407031	0.52348	0.999986	SmUMH9_0047	57113	57406	-	294	Acetolactate synthase small subunit (EC 2.2.1.6)
-57411	57411	-10.3989	0.716622	1.13376	0.286974	0.999986	SmUMH9_0048	57410	59104	-	1695	Acetolactate synthase large subunit (EC 2.2.1.6)
57411	57411	-11.1994	0.504912	0.543764	0.460877	0.999986	SmUMH9_0048	57410	59104	-	1695	Acetolactate synthase large subunit (EC 2.2.1.6)
-57645	57645	-13.2148	0.471712	0.455763	0.499611	0.999986	SmUMH9_0048	57410	59104	-	1695	Acetolactate synthase large subunit (EC 2.2.1.6)
57645	57645	-13.2002	0.225304	0.108044	0.742382	0.999986	SmUMH9_0048	57410	59104	-	1695	Acetolactate synthase large subunit (EC 2.2.1.6)
-58583	58583	-11.4539	-0.740741	1.37911	0.240254	0.999986	SmUMH9_0048	57410	59104	-	1695	Acetolactate synthase large subunit (EC 2.2.1.6)
58583	58583	-10.5542	0.547786	0.548463	0.458947	0.999986	SmUMH9_0048	57410	59104	-	1695	Acetolactate synthase large subunit (EC 2.2.1.6)
-59151	59151	-11.4376	-0.274	0.193559	0.659971	0.999986	NA	NA	NA	NA	NA	NA
59151	59151	-10.8693	0.76207	1.4389	0.230317	0.999986	NA	NA	NA	NA	NA	NA
-59282	59282	-10.0914	-0.114379	0.0339562	0.8538	0.999986	NA	NA	NA	NA	NA	NA
59282	59282	-7.83521	0.119202	0.0316601	0.858776	0.999986	NA	NA	NA	NA	NA	NA
-59324	59324	-12.1903	-0.33208	0.255127	0.613488	0.999986	NA	NA	NA	NA	NA	NA
59324	59324	-11.0246	0.0330371	0.00302009	0.956174	0.999986	NA	NA	NA	NA	NA	NA
-59351	59351	-13.8559	0.156338	0.054033	0.816189	0.999986	NA	NA	NA	NA	NA	NA
59351	59351	-9.50846	0.171737	0.052274	0.819153	0.999986	NA	NA	NA	NA	NA	NA
-59497	59497	-12.8171	0.186276	0.0776087	0.780565	0.999986	SmUMH9_0049	59418	60122	-	705	Thiamin ABC transporter, ATPase component / Thiamine transport ATP-binding protein thiQ
59497	59497	-10.8912	-0.038242	0.00323294	0.954658	0.999986	SmUMH9_0049	59418	60122	-	705	Thiamin ABC transporter, ATPase component / Thiamine transport ATP-binding protein thiQ
-60091	60091	-12.6189	-0.1351	0.0395203	0.842421	0.999986	SmUMH9_0049	59418	60122	-	705	Thiamin ABC transporter, ATPase component / Thiamine transport ATP-binding protein thiQ
60091	60091	-13.477	-0.235133	0.119001	0.73012	0.999986	SmUMH9_0049	59418	60122	-	705	Thiamin ABC transporter, ATPase component / Thiamine transport ATP-binding protein thiQ
-60097	60097	-10.4407	0.110473	0.0452457	0.831553	0.999986	SmUMH9_0049	59418	60122	-	705	Thiamin ABC transporter, ATPase component / Thiamine transport ATP-binding protein thiQ
60097	60097	-11.3189	0.312159	0.32832	0.56665	0.999986	SmUMH9_0049	59418	60122	-	705	Thiamin ABC transporter, ATPase component / Thiamine transport ATP-binding protein thiQ
-60220	60220	-12.8	-0.451312	0.425843	0.514036	0.999986	SmUMH9_0050	60109	61716	-	1608	Thiamin ABC transporter, transmembrane component
60220	60220	-12.3329	0.34641	0.277684	0.598223	0.999986	SmUMH9_0050	60109	61716	-	1608	Thiamin ABC transporter, transmembrane component
-60236	60236	-11.5351	-0.00525915	6.44832e-05	0.993593	0.999986	SmUMH9_0050	60109	61716	-	1608	Thiamin ABC transporter, transmembrane component
60236	60236	-12.0687	-0.0982661	0.0232686	0.878761	0.999986	SmUMH9_0050	60109	61716	-	1608	Thiamin ABC transporter, transmembrane component
-60413	60413	-12.6173	0.896195	1.60417	0.205313	0.999986	SmUMH9_0050	60109	61716	-	1608	Thiamin ABC transporter, transmembrane component
60413	60413	-13.1034	0.90688	1.54765	0.213483	0.999986	SmUMH9_0050	60109	61716	-	1608	Thiamin ABC transporter, transmembrane component
-60461	60461	-11.362	0.502449	0.70775	0.400192	0.999986	SmUMH9_0050	60109	61716	-	1608	Thiamin ABC transporter, transmembrane component
60461	60461	-11.3652	0.714154	1.37624	0.240743	0.999986	SmUMH9_0050	60109	61716	-	1608	Thiamin ABC transporter, transmembrane component
-60964	60964	-12.9941	0.377962	0.322673	0.570006	0.999986	SmUMH9_0050	60109	61716	-	1608	Thiamin ABC transporter, transmembrane component
60964	60964	-13.1413	0.0875767	0.0166302	0.897391	0.999986	SmUMH9_0050	60109	61716	-	1608	Thiamin ABC transporter, transmembrane component
-61004	61004	-15.0832	-0.485573	0.521766	0.470089	0.999986	SmUMH9_0050	60109	61716	-	1608	Thiamin ABC transporter, transmembrane component
61004	61004	-13.4958	-0.345251	0.277613	0.59827	0.999986	SmUMH9_0050	60109	61716	-	1608	Thiamin ABC transporter, transmembrane component
-61025	61025	-12.0606	0.395124	0.32247	0.570127	0.999986	SmUMH9_0050	60109	61716	-	1608	Thiamin ABC transporter, transmembrane component
61025	61025	-12.0983	0.443043	0.400035	0.527071	0.999986	SmUMH9_0050	60109	61716	-	1608	Thiamin ABC transporter, transmembrane component
-61322	61322	-11.185	0.605994	0.768442	0.380699	0.999986	SmUMH9_0050	60109	61716	-	1608	Thiamin ABC transporter, transmembrane component
61322	61322	-10.8417	0.568591	0.634009	0.425889	0.999986	SmUMH9_0050	60109	61716	-	1608	Thiamin ABC transporter, transmembrane component
-61762	61762	-13.3733	0.193544	0.0894683	0.764854	0.999986	SmUMH9_0051	61692	62678	-	987	Thiamin ABC transporter, substrate-binding component
61762	61762	-12.3694	0.253176	0.14696	0.701457	0.999986	SmUMH9_0051	61692	62678	-	987	Thiamin ABC transporter, substrate-binding component
-61775	61775	-13.4347	0.352884	0.277034	0.598652	0.999986	SmUMH9_0051	61692	62678	-	987	Thiamin ABC transporter, substrate-binding component
61775	61775	-12.9408	0.291281	0.190804	0.662249	0.999986	SmUMH9_0051	61692	62678	-	987	Thiamin ABC transporter, substrate-binding component
-61856	61856	-12.937	0.567871	0.713352	0.398333	0.999986	SmUMH9_0051	61692	62678	-	987	Thiamin ABC transporter, substrate-binding component
61856	61856	-11.6852	-0.06115	0.00892928	0.924716	0.999986	SmUMH9_0051	61692	62678	-	987	Thiamin ABC transporter, substrate-binding component
-61954	61954	-13.7421	0.328036	0.234526	0.628188	0.999986	SmUMH9_0051	61692	62678	-	987	Thiamin ABC transporter, substrate-binding component
61954	61954	-13.4566	-0.138303	0.0413762	0.838813	0.999986	SmUMH9_0051	61692	62678	-	987	Thiamin ABC transporter, substrate-binding component
-62014	62014	-14.3885	-1.01887	1.92694	0.165094	0.999986	SmUMH9_0051	61692	62678	-	987	Thiamin ABC transporter, substrate-binding component
62014	62014	-13.588	-0.782998	1.19109	0.27511	0.999986	SmUMH9_0051	61692	62678	-	987	Thiamin ABC transporter, substrate-binding component
-62032	62032	-12.0902	0.27437	0.157811	0.69118	0.999986	SmUMH9_0051	61692	62678	-	987	Thiamin ABC transporter, substrate-binding component
62032	62032	-11.4177	-0.163239	0.0637452	0.800672	0.999986	SmUMH9_0051	61692	62678	-	987	Thiamin ABC transporter, substrate-binding component
-62290	62290	-12.0936	-0.88427	1.80806	0.178741	0.999986	SmUMH9_0051	61692	62678	-	987	Thiamin ABC transporter, substrate-binding component
62290	62290	-11.2125	-0.97078	2.15469	0.142135	0.999986	SmUMH9_0051	61692	62678	-	987	Thiamin ABC transporter, substrate-binding component
-62596	62596	-13.1548	-0.0548894	0.00708572	0.932916	0.999986	SmUMH9_0051	61692	62678	-	987	Thiamin ABC transporter, substrate-binding component
62596	62596	-12.211	-0.129052	0.0384327	0.844577	0.999986	SmUMH9_0051	61692	62678	-	987	Thiamin ABC transporter, substrate-binding component
-62816	62816	-12.4296	-0.0710379	0.0111819	0.915785	0.999986	NA	NA	NA	NA	NA	NA
62816	62816	-11.9415	-0.174077	0.0683454	0.793761	0.999986	NA	NA	NA	NA	NA	NA
-62862	62862	-12.2538	0.621959	1.06004	0.303205	0.999986	NA	NA	NA	NA	NA	NA
62862	62862	-10.5761	0.189414	0.108411	0.74196	0.999986	NA	NA	NA	NA	NA	NA
-63133	63133	-12.9263	0.173909	0.0647644	0.799118	0.999986	SmUMH9_0052	62892	64553	-	1662	SgrR, sugar-phosphate stress, transcriptional activator of SgrS small RNA
63133	63133	-12.3563	0.230701	0.120907	0.728053	0.999986	SmUMH9_0052	62892	64553	-	1662	SgrR, sugar-phosphate stress, transcriptional activator of SgrS small RNA
-63169	63169	-13.5959	0.561642	0.632414	0.426471	0.999986	SmUMH9_0052	62892	64553	-	1662	SgrR, sugar-phosphate stress, transcriptional activator of SgrS small RNA
63169	63169	-12.9936	0.74115	1.11727	0.290508	0.999986	SmUMH9_0052	62892	64553	-	1662	SgrR, sugar-phosphate stress, transcriptional activator of SgrS small RNA
-63229	63229	-10.6618	0.236554	0.163079	0.686337	0.999986	SmUMH9_0052	62892	64553	-	1662	SgrR, sugar-phosphate stress, transcriptional activator of SgrS small RNA
63229	63229	-10.8289	-0.0698805	0.0142625	0.904938	0.999986	SmUMH9_0052	62892	64553	-	1662	SgrR, sugar-phosphate stress, transcriptional activator of SgrS small RNA
-63544	63544	-12.8734	-0.488004	0.615027	0.432901	0.999986	SmUMH9_0052	62892	64553	-	1662	SgrR, sugar-phosphate stress, transcriptional activator of SgrS small RNA
63544	63544	-13.4395	-0.695999	1.20193	0.272936	0.999986	SmUMH9_0052	62892	64553	-	1662	SgrR, sugar-phosphate stress, transcriptional activator of SgrS small RNA
-64083	64083	-10.7408	-0.0375746	0.0031169	0.955478	0.999986	SmUMH9_0052	62892	64553	-	1662	SgrR, sugar-phosphate stress, transcriptional activator of SgrS small RNA
64083	64083	-11.0969	0.00284087	1.76769e-05	0.996645	0.999986	SmUMH9_0052	62892	64553	-	1662	SgrR, sugar-phosphate stress, transcriptional activator of SgrS small RNA
-64162	64162	-11.389	0.342402	0.272477	0.601675	0.999986	SmUMH9_0052	62892	64553	-	1662	SgrR, sugar-phosphate stress, transcriptional activator of SgrS small RNA
64162	64162	-11.0084	0.412909	0.399198	0.527504	0.999986	SmUMH9_0052	62892	64553	-	1662	SgrR, sugar-phosphate stress, transcriptional activator of SgrS small RNA
-64177	64177	-11.1426	-0.101311	0.0276833	0.867856	0.999986	SmUMH9_0052	62892	64553	-	1662	SgrR, sugar-phosphate stress, transcriptional activator of SgrS small RNA
64177	64177	-10.2587	-0.284779	0.224915	0.63532	0.999986	SmUMH9_0052	62892	64553	-	1662	SgrR, sugar-phosphate stress, transcriptional activator of SgrS small RNA
-64193	64193	-11.79	0.627179	0.839112	0.359651	0.999986	SmUMH9_0052	62892	64553	-	1662	SgrR, sugar-phosphate stress, transcriptional activator of SgrS small RNA
64193	64193	-10.845	0.601577	0.825348	0.363621	0.999986	SmUMH9_0052	62892	64553	-	1662	SgrR, sugar-phosphate stress, transcriptional activator of SgrS small RNA
-64342	64342	-11.8022	0.411191	0.421662	0.516109	0.999986	SmUMH9_0052	62892	64553	-	1662	SgrR, sugar-phosphate stress, transcriptional activator of SgrS small RNA
64342	64342	-11.1049	0.314039	0.236778	0.626543	0.999986	SmUMH9_0052	62892	64553	-	1662	SgrR, sugar-phosphate stress, transcriptional activator of SgrS small RNA
-64553	64553	-11.291	0.98718	1.85214	0.173535	0.999986	SmUMH9_0052	62892	64553	-	1662	SgrR, sugar-phosphate stress, transcriptional activator of SgrS small RNA
64553	64553	-12.2261	0.877078	1.53589	0.21523	0.999986	SmUMH9_0052	62892	64553	-	1662	SgrR, sugar-phosphate stress, transcriptional activator of SgrS small RNA
-64600	64600	-10.3545	0.560274	0.81453	0.366784	0.999986	NA	NA	NA	NA	NA	NA
64600	64600	-11.4454	0.697197	1.26906	0.259944	0.999986	NA	NA	NA	NA	NA	NA
-64658	64658	-11.4108	-0.330901	0.274699	0.600197	0.999986	SmUMH9_0053	64645	64818	+	174	Sugar-phosphate stress protein SgrT (embedded in SgrS)
64658	64658	-11.6621	-0.347111	0.279869	0.596787	0.999986	SmUMH9_0053	64645	64818	+	174	Sugar-phosphate stress protein SgrT (embedded in SgrS)
-64672	64672	-12.1797	-0.0843877	0.0158159	0.899921	0.999986	SmUMH9_0053	64645	64818	+	174	Sugar-phosphate stress protein SgrT (embedded in SgrS)
64672	64672	-12.8218	-0.54151	0.669936	0.413074	0.999986	SmUMH9_0053	64645	64818	+	174	Sugar-phosphate stress protein SgrT (embedded in SgrS)
-64681	64681	-10.9488	0.154504	0.0562651	0.8125	0.999986	SmUMH9_0053	64645	64818	+	174	Sugar-phosphate stress protein SgrT (embedded in SgrS)
-64843	64843	-11.6388	0.465595	0.471697	0.492207	0.999986	NA	NA	NA	NA	NA	NA
64843	64843	-11.8336	0.596658	0.715721	0.397551	0.999986	NA	NA	NA	NA	NA	NA
-65279	65279	-11.8516	-0.421426	0.406057	0.523978	0.999986	SmUMH9_0054	64973	66169	+	1197	Putative transport protein
65279	65279	-12.3168	-0.404426	0.405992	0.524011	0.999986	SmUMH9_0054	64973	66169	+	1197	Putative transport protein
-65690	65690	-8.8919	0.157556	0.0610369	0.804865	0.999986	SmUMH9_0054	64973	66169	+	1197	Putative transport protein
65690	65690	-8.41975	0.241352	0.167951	0.681939	0.999986	SmUMH9_0054	64973	66169	+	1197	Putative transport protein
-65711	65711	-10.2508	-0.472487	0.570081	0.450227	0.999986	SmUMH9_0054	64973	66169	+	1197	Putative transport protein
65711	65711	-10.3787	0.163872	0.0746764	0.784646	0.999986	SmUMH9_0054	64973	66169	+	1197	Putative transport protein
-65810	65810	-12.7241	0.201808	0.0915318	0.762239	0.999986	SmUMH9_0054	64973	66169	+	1197	Putative transport protein
65810	65810	-12.7179	0.430946	0.412675	0.520615	0.999986	SmUMH9_0054	64973	66169	+	1197	Putative transport protein
-65961	65961	-10.7103	0.324324	0.292629	0.588541	0.999986	SmUMH9_0054	64973	66169	+	1197	Putative transport protein
65961	65961	-10.6249	0.11502	0.038766	0.843913	0.999986	SmUMH9_0054	64973	66169	+	1197	Putative transport protein
-66104	66104	-9.65018	-0.194277	0.125758	0.722871	0.999986	SmUMH9_0054	64973	66169	+	1197	Putative transport protein
66104	66104	-10.8222	-0.47434	0.759794	0.383393	0.999986	SmUMH9_0054	64973	66169	+	1197	Putative transport protein
-66237	66237	-10.7129	0.212844	0.122261	0.726596	0.999986	NA	NA	NA	NA	NA	NA
66237	66237	-11.0328	0.206617	0.112057	0.737814	0.999986	NA	NA	NA	NA	NA	NA
-66663	66663	-10.8719	0.579073	0.93847	0.332672	0.999986	SmUMH9_0055	66314	67786	+	1473	2-oxoglutarate/malate translocator
66663	66663	-11.3337	0.255941	0.189124	0.663646	0.999986	SmUMH9_0055	66314	67786	+	1473	2-oxoglutarate/malate translocator
-66671	66671	-10.8494	0.136574	0.0469458	0.828466	0.999986	SmUMH9_0055	66314	67786	+	1473	2-oxoglutarate/malate translocator
66671	66671	-10.8558	-0.0073762	0.000143685	0.990436	0.999986	SmUMH9_0055	66314	67786	+	1473	2-oxoglutarate/malate translocator
-66676	66676	-12.2219	0.0759057	0.0133637	0.907968	0.999986	SmUMH9_0055	66314	67786	+	1473	2-oxoglutarate/malate translocator
66676	66676	-12.2541	0.0642833	0.00975391	0.921327	0.999986	SmUMH9_0055	66314	67786	+	1473	2-oxoglutarate/malate translocator
-66841	66841	-10.3849	0.272021	0.170699	0.679491	0.999986	SmUMH9_0055	66314	67786	+	1473	2-oxoglutarate/malate translocator
66841	66841	-10.3366	0.574985	0.737861	0.390347	0.999986	SmUMH9_0055	66314	67786	+	1473	2-oxoglutarate/malate translocator
-66881	66881	-12.7271	-0.0231688	0.00122418	0.972089	0.999986	SmUMH9_0055	66314	67786	+	1473	2-oxoglutarate/malate translocator
66881	66881	-12.9762	-0.15719	0.0540274	0.816198	0.999986	SmUMH9_0055	66314	67786	+	1473	2-oxoglutarate/malate translocator
-66913	66913	-12.1853	0.324894	0.238539	0.625263	0.999986	SmUMH9_0055	66314	67786	+	1473	2-oxoglutarate/malate translocator
66913	66913	-14.5521	0.168398	0.0595593	0.807194	0.999986	SmUMH9_0055	66314	67786	+	1473	2-oxoglutarate/malate translocator
-67058	67058	-10.6795	-0.114995	0.0411407	0.839267	0.999986	SmUMH9_0055	66314	67786	+	1473	2-oxoglutarate/malate translocator
67058	67058	-9.41513	-0.553007	0.962923	0.326452	0.999986	SmUMH9_0055	66314	67786	+	1473	2-oxoglutarate/malate translocator
-67318	67318	-9.99846	-0.330755	0.358716	0.54922	0.999986	SmUMH9_0055	66314	67786	+	1473	2-oxoglutarate/malate translocator
67318	67318	-10.3019	-0.463563	0.654288	0.418584	0.999986	SmUMH9_0055	66314	67786	+	1473	2-oxoglutarate/malate translocator
-67481	67481	-11.6246	-0.162776	0.0616904	0.803844	0.999986	SmUMH9_0055	66314	67786	+	1473	2-oxoglutarate/malate translocator
67481	67481	-11.4843	0.0142377	0.000455835	0.982966	0.999986	SmUMH9_0055	66314	67786	+	1473	2-oxoglutarate/malate translocator
-67676	67676	-10.9193	0.457075	0.423714	0.51509	0.999986	SmUMH9_0055	66314	67786	+	1473	2-oxoglutarate/malate translocator
67676	67676	-11.6543	0.00828023	0.000147769	0.990301	0.999986	SmUMH9_0055	66314	67786	+	1473	2-oxoglutarate/malate translocator
-67826	67826	-13.0363	-0.133219	0.0383139	0.844814	0.999986	SmUMH9_0056	67825	68427	-	603	3-isopropylmalate dehydratase small subunit (EC 4.2.1.33)
67826	67826	-13.5593	-0.0267916	0.00161348	0.967959	0.999986	SmUMH9_0056	67825	68427	-	603	3-isopropylmalate dehydratase small subunit (EC 4.2.1.33)
-68226	68226	-12.158	-0.508692	0.611906	0.434071	0.999986	SmUMH9_0056	67825	68427	-	603	3-isopropylmalate dehydratase small subunit (EC 4.2.1.33)
68226	68226	-13.0451	-0.635079	0.918345	0.33791	0.999986	SmUMH9_0056	67825	68427	-	603	3-isopropylmalate dehydratase small subunit (EC 4.2.1.33)
-68228	68228	-12.9331	-0.671833	1.21023	0.271286	0.999986	SmUMH9_0056	67825	68427	-	603	3-isopropylmalate dehydratase small subunit (EC 4.2.1.33)
68228	68228	-11.8771	-0.529138	0.79716	0.371944	0.999986	SmUMH9_0056	67825	68427	-	603	3-isopropylmalate dehydratase small subunit (EC 4.2.1.33)
-69056	69056	-11.6284	-0.124479	0.0364607	0.848567	0.999986	SmUMH9_0057	68437	69837	-	1401	3-isopropylmalate dehydratase large subunit (EC 4.2.1.33)
69056	69056	-14.1533	0.28684	0.177665	0.673387	0.999986	SmUMH9_0057	68437	69837	-	1401	3-isopropylmalate dehydratase large subunit (EC 4.2.1.33)
-69306	69306	-10.5365	0.654393	1.00656	0.315729	0.999986	SmUMH9_0057	68437	69837	-	1401	3-isopropylmalate dehydratase large subunit (EC 4.2.1.33)
69306	69306	-12.3881	0.0629304	0.00880145	0.925255	0.999986	SmUMH9_0057	68437	69837	-	1401	3-isopropylmalate dehydratase large subunit (EC 4.2.1.33)
-69545	69545	-11.162	-0.0480049	0.00587136	0.938922	0.999986	SmUMH9_0057	68437	69837	-	1401	3-isopropylmalate dehydratase large subunit (EC 4.2.1.33)
69545	69545	-11.8313	0.245036	0.139998	0.708283	0.999986	SmUMH9_0057	68437	69837	-	1401	3-isopropylmalate dehydratase large subunit (EC 4.2.1.33)
-69761	69761	-10.2396	-0.625215	1.36519	0.24264	0.999986	SmUMH9_0057	68437	69837	-	1401	3-isopropylmalate dehydratase large subunit (EC 4.2.1.33)
69761	69761	-10.5228	-0.673749	1.541	0.214469	0.999986	SmUMH9_0057	68437	69837	-	1401	3-isopropylmalate dehydratase large subunit (EC 4.2.1.33)
-69796	69796	-11.5997	0.52154	0.666785	0.414175	0.999986	SmUMH9_0057	68437	69837	-	1401	3-isopropylmalate dehydratase large subunit (EC 4.2.1.33)
69796	69796	-11.78	0.309787	0.234892	0.62792	0.999986	SmUMH9_0057	68437	69837	-	1401	3-isopropylmalate dehydratase large subunit (EC 4.2.1.33)
-69809	69809	-14.2383	-0.353537	0.263072	0.608018	0.999986	SmUMH9_0057	68437	69837	-	1401	3-isopropylmalate dehydratase large subunit (EC 4.2.1.33)
69809	69809	-13.3734	0.0418339	0.00381083	0.950776	0.999986	SmUMH9_0057	68437	69837	-	1401	3-isopropylmalate dehydratase large subunit (EC 4.2.1.33)
-69821	69821	-10.3077	-0.0104069	0.000339787	0.985293	0.999986	SmUMH9_0057	68437	69837	-	1401	3-isopropylmalate dehydratase large subunit (EC 4.2.1.33)
69821	69821	-11.439	-0.102594	0.0318067	0.858452	0.999986	SmUMH9_0057	68437	69837	-	1401	3-isopropylmalate dehydratase large subunit (EC 4.2.1.33)
-69823	69823	-11.3952	0.458629	0.559382	0.454509	0.999986	SmUMH9_0057	68437	69837	-	1401	3-isopropylmalate dehydratase large subunit (EC 4.2.1.33)
69823	69823	-11.3265	0.515303	0.59936	0.438822	0.999986	SmUMH9_0057	68437	69837	-	1401	3-isopropylmalate dehydratase large subunit (EC 4.2.1.33)
-69840	69840	-10.3236	0.0647769	0.0120363	0.912639	0.999986	SmUMH9_0058	69839	70936	-	1098	3-isopropylmalate dehydrogenase (EC 1.1.1.85)
69840	69840	-10.9369	0.12089	0.0435933	0.834612	0.999986	SmUMH9_0058	69839	70936	-	1098	3-isopropylmalate dehydrogenase (EC 1.1.1.85)
-69854	69854	-11.63	0.0423404	0.00415889	0.948581	0.999986	SmUMH9_0058	69839	70936	-	1098	3-isopropylmalate dehydrogenase (EC 1.1.1.85)
69854	69854	-11.2764	-0.323465	0.24168	0.622995	0.999986	SmUMH9_0058	69839	70936	-	1098	3-isopropylmalate dehydrogenase (EC 1.1.1.85)
-70255	70255	-10.5716	-0.187053	0.0961706	0.756474	0.999986	SmUMH9_0058	69839	70936	-	1098	3-isopropylmalate dehydrogenase (EC 1.1.1.85)
70255	70255	-11.6173	-0.0811697	0.0160557	0.899169	0.999986	SmUMH9_0058	69839	70936	-	1098	3-isopropylmalate dehydrogenase (EC 1.1.1.85)
-70257	70257	-8.38219	-0.590481	1.39045	0.238329	0.999986	SmUMH9_0058	69839	70936	-	1098	3-isopropylmalate dehydrogenase (EC 1.1.1.85)
70257	70257	-9.42486	-0.417713	0.70033	0.402673	0.999986	SmUMH9_0058	69839	70936	-	1098	3-isopropylmalate dehydrogenase (EC 1.1.1.85)
-70431	70431	-11.8333	-0.482236	0.568384	0.450902	0.999986	SmUMH9_0058	69839	70936	-	1098	3-isopropylmalate dehydrogenase (EC 1.1.1.85)
70431	70431	-12.476	-0.827266	1.52706	0.216554	0.999986	SmUMH9_0058	69839	70936	-	1098	3-isopropylmalate dehydrogenase (EC 1.1.1.85)
-70497	70497	-10.8242	0.964078	2.1357	0.143904	0.999986	SmUMH9_0058	69839	70936	-	1098	3-isopropylmalate dehydrogenase (EC 1.1.1.85)
-70590	70590	-11.2793	0.0738469	0.0130888	0.908916	0.999986	SmUMH9_0058	69839	70936	-	1098	3-isopropylmalate dehydrogenase (EC 1.1.1.85)
70590	70590	-11.8621	0.504192	0.553858	0.456746	0.999986	SmUMH9_0058	69839	70936	-	1098	3-isopropylmalate dehydrogenase (EC 1.1.1.85)
-70803	70803	-12.6308	0.144453	0.0454712	0.83114	0.999986	SmUMH9_0058	69839	70936	-	1098	3-isopropylmalate dehydrogenase (EC 1.1.1.85)
70803	70803	-10.9117	0.155245	0.0524899	0.818786	0.999986	SmUMH9_0058	69839	70936	-	1098	3-isopropylmalate dehydrogenase (EC 1.1.1.85)
-70917	70917	-13.1737	0.299694	0.219773	0.639213	0.999986	SmUMH9_0058	69839	70936	-	1098	3-isopropylmalate dehydrogenase (EC 1.1.1.85)
70917	70917	-11.9501	0.279769	0.200411	0.65439	0.999986	SmUMH9_0058	69839	70936	-	1098	3-isopropylmalate dehydrogenase (EC 1.1.1.85)
-71013	71013	-12.0935	0.306617	0.212307	0.644965	0.999986	SmUMH9_0059	70933	72507	-	1575	2-isopropylmalate synthase (EC 2.3.3.13)
71013	71013	-11.7787	0.105224	0.0246965	0.875126	0.999986	SmUMH9_0059	70933	72507	-	1575	2-isopropylmalate synthase (EC 2.3.3.13)
-71074	71074	-12.1801	0.19581	0.105785	0.744995	0.999986	SmUMH9_0059	70933	72507	-	1575	2-isopropylmalate synthase (EC 2.3.3.13)
71074	71074	-10.3021	0.69162	1.31988	0.250613	0.999986	SmUMH9_0059	70933	72507	-	1575	2-isopropylmalate synthase (EC 2.3.3.13)
-71099	71099	-12.8733	0.0116181	0.000347103	0.985136	0.999986	SmUMH9_0059	70933	72507	-	1575	2-isopropylmalate synthase (EC 2.3.3.13)
71099	71099	-9.55499	0.336407	0.315252	0.574475	0.999986	SmUMH9_0059	70933	72507	-	1575	2-isopropylmalate synthase (EC 2.3.3.13)
-71324	71324	-13.2958	0.352395	0.277367	0.598432	0.999986	SmUMH9_0059	70933	72507	-	1575	2-isopropylmalate synthase (EC 2.3.3.13)
71324	71324	-12.3664	0.470433	0.509894	0.475185	0.999986	SmUMH9_0059	70933	72507	-	1575	2-isopropylmalate synthase (EC 2.3.3.13)
-71456	71456	-10.9129	-0.630994	1.1773	0.277906	0.999986	SmUMH9_0059	70933	72507	-	1575	2-isopropylmalate synthase (EC 2.3.3.13)
71456	71456	-10.8293	-0.389364	0.439742	0.507247	0.999986	SmUMH9_0059	70933	72507	-	1575	2-isopropylmalate synthase (EC 2.3.3.13)
-71945	71945	-11.2713	0.679166	1.25889	0.26186	0.999986	SmUMH9_0059	70933	72507	-	1575	2-isopropylmalate synthase (EC 2.3.3.13)
71945	71945	-10.3769	0.502844	0.721186	0.395755	0.999986	SmUMH9_0059	70933	72507	-	1575	2-isopropylmalate synthase (EC 2.3.3.13)
-71987	71987	-12.2969	0.218705	0.113025	0.736726	0.999986	SmUMH9_0059	70933	72507	-	1575	2-isopropylmalate synthase (EC 2.3.3.13)
71987	71987	-12.3325	-0.0500393	0.00581577	0.939211	0.999986	SmUMH9_0059	70933	72507	-	1575	2-isopropylmalate synthase (EC 2.3.3.13)
-72006	72006	-10.5268	0.401693	0.353479	0.55215	0.999986	SmUMH9_0059	70933	72507	-	1575	2-isopropylmalate synthase (EC 2.3.3.13)
72006	72006	-9.92627	-0.142878	0.0459304	0.830302	0.999986	SmUMH9_0059	70933	72507	-	1575	2-isopropylmalate synthase (EC 2.3.3.13)
-72100	72100	-10.6504	0.117646	0.0396156	0.842234	0.999986	SmUMH9_0059	70933	72507	-	1575	2-isopropylmalate synthase (EC 2.3.3.13)
72100	72100	-10.1988	0.187502	0.102188	0.74922	0.999986	SmUMH9_0059	70933	72507	-	1575	2-isopropylmalate synthase (EC 2.3.3.13)
-72113	72113	-9.86666	0.470107	0.72842	0.393396	0.999986	SmUMH9_0059	70933	72507	-	1575	2-isopropylmalate synthase (EC 2.3.3.13)
72113	72113	-12.8411	-0.0861211	0.0207417	0.885485	0.999986	SmUMH9_0059	70933	72507	-	1575	2-isopropylmalate synthase (EC 2.3.3.13)
-72214	72214	-12.6832	0.296698	0.188642	0.664049	0.999986	SmUMH9_0059	70933	72507	-	1575	2-isopropylmalate synthase (EC 2.3.3.13)
72214	72214	-12.3765	0.50361	0.561162	0.453792	0.999986	SmUMH9_0059	70933	72507	-	1575	2-isopropylmalate synthase (EC 2.3.3.13)
-72433	72433	-9.80223	0.192207	0.108755	0.741566	0.999986	SmUMH9_0059	70933	72507	-	1575	2-isopropylmalate synthase (EC 2.3.3.13)
72433	72433	-10.1402	0.333942	0.329601	0.565894	0.999986	SmUMH9_0059	70933	72507	-	1575	2-isopropylmalate synthase (EC 2.3.3.13)
-72649	72649	-11.5339	0.407057	0.330243	0.565516	0.999986	NA	NA	NA	NA	NA	NA
72649	72649	-10.7091	0.395679	0.316525	0.573703	0.999986	NA	NA	NA	NA	NA	NA
-72652	72652	-11.2039	0.627581	0.863605	0.352732	0.999986	NA	NA	NA	NA	NA	NA
72652	72652	-11.4775	0.394021	0.341568	0.558925	0.999986	NA	NA	NA	NA	NA	NA
-72681	72681	-11.6022	0.34839	0.279591	0.596969	0.999986	NA	NA	NA	NA	NA	NA
72681	72681	-10.8231	0.217504	0.112152	0.737708	0.999986	NA	NA	NA	NA	NA	NA
-72877	72877	-11.0325	-0.166731	0.0799964	0.777302	0.999986	NA	NA	NA	NA	NA	NA
72877	72877	-9.88194	-0.0207184	0.00123618	0.971953	0.999986	NA	NA	NA	NA	NA	NA
-72879	72879	-10.7627	-0.486685	0.669653	0.413173	0.999986	NA	NA	NA	NA	NA	NA
72879	72879	-10.795	0.025703	0.0017843	0.966307	0.999986	NA	NA	NA	NA	NA	NA
-72887	72887	-11.18	0.320555	0.23273	0.629507	0.999986	NA	NA	NA	NA	NA	NA
72887	72887	-11.5926	0.23364	0.120056	0.728974	0.999986	NA	NA	NA	NA	NA	NA
-73024	73024	-11.2136	0.199346	0.0877489	0.767059	0.999986	NA	NA	NA	NA	NA	NA
73024	73024	-11.7274	0.163715	0.0600909	0.806352	0.999986	NA	NA	NA	NA	NA	NA
-73027	73027	-11.2482	0.314472	0.235844	0.627224	0.999986	NA	NA	NA	NA	NA	NA
73027	73027	-11.3001	0.32322	0.250997	0.616374	0.999986	NA	NA	NA	NA	NA	NA
-73037	73037	-12.1027	0.349852	0.270137	0.60324	0.999986	NA	NA	NA	NA	NA	NA
73037	73037	-10.8053	0.166804	0.0618173	0.803646	0.999986	NA	NA	NA	NA	NA	NA
-73125	73125	-10.4409	0.490599	0.596548	0.439898	0.999986	NA	NA	NA	NA	NA	NA
73125	73125	-10.6603	0.0355102	0.00319216	0.954944	0.999986	NA	NA	NA	NA	NA	NA
-73140	73140	-10.882	0.181227	0.0871553	0.767825	0.999986	NA	NA	NA	NA	NA	NA
73140	73140	-10.5208	-0.0487436	0.0064907	0.935788	0.999986	NA	NA	NA	NA	NA	NA
-73351	73351	-11.2636	-0.302788	0.213341	0.644161	0.999986	NA	NA	NA	NA	NA	NA
73351	73351	-11.3156	-0.0818267	0.0151278	0.902111	0.999986	NA	NA	NA	NA	NA	NA
-73379	73379	-10.7858	0.339102	0.25778	0.61165	0.999986	NA	NA	NA	NA	NA	NA
73379	73379	-10.9647	0.485137	0.529807	0.466688	0.999986	NA	NA	NA	NA	NA	NA
-73389	73389	-11.7698	-0.0795276	0.0146345	0.903712	0.999986	SmUMH9_0060	73380	74327	+	948	Probable transcriptional activator for leuABCD operon
73389	73389	-12.0266	0.0567696	0.007763	0.929791	0.999986	SmUMH9_0060	73380	74327	+	948	Probable transcriptional activator for leuABCD operon
-73802	73802	-10.9477	0.37877	0.358481	0.549351	0.999986	SmUMH9_0060	73380	74327	+	948	Probable transcriptional activator for leuABCD operon
73802	73802	-9.58448	0.280145	0.191175	0.661941	0.999986	SmUMH9_0060	73380	74327	+	948	Probable transcriptional activator for leuABCD operon
-73813	73813	-10.4596	-0.301377	0.210521	0.646359	0.999986	SmUMH9_0060	73380	74327	+	948	Probable transcriptional activator for leuABCD operon
73813	73813	-10.751	-0.26973	0.165092	0.684511	0.999986	SmUMH9_0060	73380	74327	+	948	Probable transcriptional activator for leuABCD operon
-73821	73821	-10.1768	1.048	2.71557	0.0993736	0.999986	SmUMH9_0060	73380	74327	+	948	Probable transcriptional activator for leuABCD operon
73821	73821	-10.9394	0.815306	1.54711	0.213563	0.999986	SmUMH9_0060	73380	74327	+	948	Probable transcriptional activator for leuABCD operon
-73832	73832	-12.0221	-0.682566	1.08457	0.297678	0.999986	SmUMH9_0060	73380	74327	+	948	Probable transcriptional activator for leuABCD operon
73832	73832	-12.7418	-0.41466	0.392424	0.531028	0.999986	SmUMH9_0060	73380	74327	+	948	Probable transcriptional activator for leuABCD operon
-73835	73835	-13.097	-0.00122453	3.26247e-06	0.998559	0.999986	SmUMH9_0060	73380	74327	+	948	Probable transcriptional activator for leuABCD operon
73835	73835	-12.1099	-0.154015	0.0557149	0.813402	0.999986	SmUMH9_0060	73380	74327	+	948	Probable transcriptional activator for leuABCD operon
-73854	73854	-15.3843	-0.649619	1.05415	0.304554	0.999986	SmUMH9_0060	73380	74327	+	948	Probable transcriptional activator for leuABCD operon
-74048	74048	-10.8005	0.33068	0.222825	0.636896	0.999986	SmUMH9_0060	73380	74327	+	948	Probable transcriptional activator for leuABCD operon
74048	74048	-10.4494	0.486267	0.474745	0.490812	0.999986	SmUMH9_0060	73380	74327	+	948	Probable transcriptional activator for leuABCD operon
-74062	74062	-10.2389	0.649933	0.980675	0.322032	0.999986	SmUMH9_0060	73380	74327	+	948	Probable transcriptional activator for leuABCD operon
74062	74062	-10.2828	0.85287	1.64957	0.199018	0.999986	SmUMH9_0060	73380	74327	+	948	Probable transcriptional activator for leuABCD operon
74241	74241	-14.6209	0.270993	0.222436	0.63719	0.999986	SmUMH9_0060	73380	74327	+	948	Probable transcriptional activator for leuABCD operon
-74357	74357	-15.7161	-1.08269	2.59794	0.107002	0.999986	NA	NA	NA	NA	NA	NA
-74453	74453	-10.7277	0.0911936	0.0179397	0.893451	0.999986	NA	NA	NA	NA	NA	NA
74453	74453	-10.299	0.169672	0.0610826	0.804793	0.999986	NA	NA	NA	NA	NA	NA
-74487	74487	-15.6893	-0.00968033	0.000193238	0.988909	0.999986	NA	NA	NA	NA	NA	NA
-74530	74530	-11.7558	-0.385812	0.344129	0.557455	0.999986	NA	NA	NA	NA	NA	NA
74530	74530	-11.1416	-0.290872	0.194415	0.659267	0.999986	NA	NA	NA	NA	NA	NA
-74540	74540	-12.1164	-0.393167	0.363536	0.546549	0.999986	NA	NA	NA	NA	NA	NA
74540	74540	-12.4055	-0.232449	0.122044	0.726828	0.999986	NA	NA	NA	NA	NA	NA
-74658	74658	-10.5606	1.0406	2.88759	0.0892645	0.999986	NA	NA	NA	NA	NA	NA
74658	74658	-12.5797	0.779055	1.47176	0.225068	0.999986	NA	NA	NA	NA	NA	NA
-74691	74691	-10.1419	0.0785972	0.0159977	0.89935	0.999986	NA	NA	NA	NA	NA	NA
74691	74691	-10.7313	0.544797	0.72565	0.394297	0.999986	NA	NA	NA	NA	NA	NA
-74695	74695	-11.0511	0.153446	0.0637859	0.800609	0.999986	NA	NA	NA	NA	NA	NA
74695	74695	-11.5342	0.205253	0.110379	0.739713	0.999986	NA	NA	NA	NA	NA	NA
-74767	74767	-9.70064	0.817987	1.49245	0.221837	0.999986	NA	NA	NA	NA	NA	NA
74767	74767	-9.31588	1.11607	2.96636	0.085013	0.999986	NA	NA	NA	NA	NA	NA
-74815	74815	-10.3234	0.343665	0.284832	0.593552	0.999986	SmUMH9_0061	74794	76602	+	1809	Long-chain-fatty-acid--CoA ligase (EC 6.2.1.3)
74815	74815	-10.1471	0.293162	0.204314	0.651261	0.999986	SmUMH9_0061	74794	76602	+	1809	Long-chain-fatty-acid--CoA ligase (EC 6.2.1.3)
-74832	74832	-8.78965	-0.454717	0.812181	0.367476	0.999986	SmUMH9_0061	74794	76602	+	1809	Long-chain-fatty-acid--CoA ligase (EC 6.2.1.3)
74832	74832	-8.56395	-0.276675	0.298538	0.584801	0.999986	SmUMH9_0061	74794	76602	+	1809	Long-chain-fatty-acid--CoA ligase (EC 6.2.1.3)
-74834	74834	-9.97583	0.159139	0.077004	0.781399	0.999986	SmUMH9_0061	74794	76602	+	1809	Long-chain-fatty-acid--CoA ligase (EC 6.2.1.3)
74834	74834	-9.82183	0.0905879	0.0262724	0.871237	0.999986	SmUMH9_0061	74794	76602	+	1809	Long-chain-fatty-acid--CoA ligase (EC 6.2.1.3)
-75003	75003	-14.3654	0.260785	0.19809	0.656267	0.999986	SmUMH9_0061	74794	76602	+	1809	Long-chain-fatty-acid--CoA ligase (EC 6.2.1.3)
-75081	75081	-11.8502	0.0422607	0.00403412	0.949357	0.999986	SmUMH9_0061	74794	76602	+	1809	Long-chain-fatty-acid--CoA ligase (EC 6.2.1.3)
75081	75081	-12.3333	0.366507	0.286257	0.592629	0.999986	SmUMH9_0061	74794	76602	+	1809	Long-chain-fatty-acid--CoA ligase (EC 6.2.1.3)
-75355	75355	-9.54293	0.614439	1.20498	0.272328	0.999986	SmUMH9_0061	74794	76602	+	1809	Long-chain-fatty-acid--CoA ligase (EC 6.2.1.3)
75355	75355	-9.79475	0.478563	0.725422	0.394371	0.999986	SmUMH9_0061	74794	76602	+	1809	Long-chain-fatty-acid--CoA ligase (EC 6.2.1.3)
-75357	75357	-10.7405	-0.266776	0.19423	0.659419	0.999986	SmUMH9_0061	74794	76602	+	1809	Long-chain-fatty-acid--CoA ligase (EC 6.2.1.3)
75357	75357	-10.5867	0.522517	0.788693	0.374495	0.999986	SmUMH9_0061	74794	76602	+	1809	Long-chain-fatty-acid--CoA ligase (EC 6.2.1.3)
-75424	75424	-15.3988	0.725521	1.05816	0.303636	0.999986	SmUMH9_0061	74794	76602	+	1809	Long-chain-fatty-acid--CoA ligase (EC 6.2.1.3)
-75913	75913	-9.71699	0.705373	1.32868	0.24904	0.999986	SmUMH9_0061	74794	76602	+	1809	Long-chain-fatty-acid--CoA ligase (EC 6.2.1.3)
75913	75913	-9.46396	0.830663	1.81771	0.177586	0.999986	SmUMH9_0061	74794	76602	+	1809	Long-chain-fatty-acid--CoA ligase (EC 6.2.1.3)
-76069	76069	-11.072	-0.29847	0.20564	0.650206	0.999986	SmUMH9_0061	74794	76602	+	1809	Long-chain-fatty-acid--CoA ligase (EC 6.2.1.3)
76069	76069	-10.9472	-0.411563	0.392552	0.530961	0.999986	SmUMH9_0061	74794	76602	+	1809	Long-chain-fatty-acid--CoA ligase (EC 6.2.1.3)
-76213	76213	-8.62956	-0.0549959	0.00998011	0.920423	0.999986	SmUMH9_0061	74794	76602	+	1809	Long-chain-fatty-acid--CoA ligase (EC 6.2.1.3)
76213	76213	-9.41981	0.0834425	0.0241222	0.876574	0.999986	SmUMH9_0061	74794	76602	+	1809	Long-chain-fatty-acid--CoA ligase (EC 6.2.1.3)
-76293	76293	-11.153	0.263417	0.16519	0.684423	0.999986	SmUMH9_0061	74794	76602	+	1809	Long-chain-fatty-acid--CoA ligase (EC 6.2.1.3)
76293	76293	-11.6412	0.632829	0.91017	0.340069	0.999986	SmUMH9_0061	74794	76602	+	1809	Long-chain-fatty-acid--CoA ligase (EC 6.2.1.3)
-76366	76366	-15.5076	-0.535801	0.694418	0.404666	0.999986	SmUMH9_0061	74794	76602	+	1809	Long-chain-fatty-acid--CoA ligase (EC 6.2.1.3)
-76561	76561	-10.5421	0.212853	0.105961	0.74479	0.999986	SmUMH9_0061	74794	76602	+	1809	Long-chain-fatty-acid--CoA ligase (EC 6.2.1.3)
76561	76561	-10.4504	0.283336	0.187676	0.664858	0.999986	SmUMH9_0061	74794	76602	+	1809	Long-chain-fatty-acid--CoA ligase (EC 6.2.1.3)
-76585	76585	-15.6694	-0.7831	1.4646	0.2262	0.999986	SmUMH9_0061	74794	76602	+	1809	Long-chain-fatty-acid--CoA ligase (EC 6.2.1.3)
-76730	76730	-10.5766	0.210951	0.103845	0.747264	0.999986	NA	NA	NA	NA	NA	NA
76730	76730	-10.058	0.19229	0.0824277	0.774034	0.999986	NA	NA	NA	NA	NA	NA
-76759	76759	-15.7154	0.275297	0.152711	0.695958	0.999986	NA	NA	NA	NA	NA	NA
-76813	76813	-9.24103	0.0393424	0.00497654	0.94376	0.999986	NA	NA	NA	NA	NA	NA
76813	76813	-9.11319	-0.258305	0.216213	0.641941	0.999986	NA	NA	NA	NA	NA	NA
-76818	76818	-11.2201	0.199289	0.0889086	0.765569	0.999986	NA	NA	NA	NA	NA	NA
76818	76818	-11.7644	0.150821	0.0510256	0.821288	0.999986	NA	NA	NA	NA	NA	NA
-76839	76839	-11.4208	0.0442537	0.00460166	0.945917	0.999986	NA	NA	NA	NA	NA	NA
76839	76839	-10.368	0.705268	1.15693	0.282103	0.999986	NA	NA	NA	NA	NA	NA
-76983	76983	-10.4473	0.26979	0.201937	0.653162	0.999986	SmUMH9_0062	76943	78637	+	1695	Acetolactate synthase large subunit (EC 2.2.1.6)
76983	76983	-10.3739	0.450928	0.550628	0.458061	0.999986	SmUMH9_0062	76943	78637	+	1695	Acetolactate synthase large subunit (EC 2.2.1.6)
-77018	77018	-11.6544	-0.347815	0.284683	0.593648	0.999986	SmUMH9_0062	76943	78637	+	1695	Acetolactate synthase large subunit (EC 2.2.1.6)
77018	77018	-13.1865	-0.541235	0.615483	0.432731	0.999986	SmUMH9_0062	76943	78637	+	1695	Acetolactate synthase large subunit (EC 2.2.1.6)
-77032	77032	-11.3713	0.220039	0.154239	0.694517	0.999986	SmUMH9_0062	76943	78637	+	1695	Acetolactate synthase large subunit (EC 2.2.1.6)
77032	77032	-12.1278	-0.162185	0.0590078	0.808071	0.999986	SmUMH9_0062	76943	78637	+	1695	Acetolactate synthase large subunit (EC 2.2.1.6)
-77186	77186	-9.94875	0.0917721	0.0242811	0.876172	0.999986	SmUMH9_0062	76943	78637	+	1695	Acetolactate synthase large subunit (EC 2.2.1.6)
77186	77186	-10.0056	0.239047	0.165204	0.684409	0.999986	SmUMH9_0062	76943	78637	+	1695	Acetolactate synthase large subunit (EC 2.2.1.6)
-77313	77313	-12.5109	-0.0926648	0.0193978	0.889232	0.999986	SmUMH9_0062	76943	78637	+	1695	Acetolactate synthase large subunit (EC 2.2.1.6)
77313	77313	-12.6659	0.0796964	0.017662	0.894274	0.999986	SmUMH9_0062	76943	78637	+	1695	Acetolactate synthase large subunit (EC 2.2.1.6)
-77357	77357	-10.9668	0.0668718	0.0113001	0.915343	0.999986	SmUMH9_0062	76943	78637	+	1695	Acetolactate synthase large subunit (EC 2.2.1.6)
77357	77357	-10.1647	0.263748	0.191987	0.661268	0.999986	SmUMH9_0062	76943	78637	+	1695	Acetolactate synthase large subunit (EC 2.2.1.6)
-77438	77438	-12.1148	0.535264	0.566102	0.451812	0.999986	SmUMH9_0062	76943	78637	+	1695	Acetolactate synthase large subunit (EC 2.2.1.6)
77438	77438	-12.0393	0.495688	0.49379	0.482242	0.999986	SmUMH9_0062	76943	78637	+	1695	Acetolactate synthase large subunit (EC 2.2.1.6)
-77471	77471	-9.82501	0.646081	1.04728	0.306135	0.999986	SmUMH9_0062	76943	78637	+	1695	Acetolactate synthase large subunit (EC 2.2.1.6)
77471	77471	-9.48993	0.893093	1.87983	0.170354	0.999986	SmUMH9_0062	76943	78637	+	1695	Acetolactate synthase large subunit (EC 2.2.1.6)
-77552	77552	-12.4102	0.289728	0.17276	0.67767	0.999986	SmUMH9_0062	76943	78637	+	1695	Acetolactate synthase large subunit (EC 2.2.1.6)
77552	77552	-11.939	-0.143953	0.0453197	0.831417	0.999986	SmUMH9_0062	76943	78637	+	1695	Acetolactate synthase large subunit (EC 2.2.1.6)
-77708	77708	-11.4663	0.234312	0.135091	0.71321	0.999986	SmUMH9_0062	76943	78637	+	1695	Acetolactate synthase large subunit (EC 2.2.1.6)
77708	77708	-10.5381	0.243309	0.151182	0.697408	0.999986	SmUMH9_0062	76943	78637	+	1695	Acetolactate synthase large subunit (EC 2.2.1.6)
-77798	77798	-11.0493	0.0402352	0.00387622	0.950356	0.999986	SmUMH9_0062	76943	78637	+	1695	Acetolactate synthase large subunit (EC 2.2.1.6)
77798	77798	-11.072	0.260948	0.157941	0.69106	0.999986	SmUMH9_0062	76943	78637	+	1695	Acetolactate synthase large subunit (EC 2.2.1.6)
-78086	78086	-8.88839	0.0421083	0.00665874	0.934964	0.999986	SmUMH9_0062	76943	78637	+	1695	Acetolactate synthase large subunit (EC 2.2.1.6)
78086	78086	-9.20381	0.0961913	0.0346074	0.852421	0.999986	SmUMH9_0062	76943	78637	+	1695	Acetolactate synthase large subunit (EC 2.2.1.6)
-78308	78308	-9.7245	-0.00658705	0.000119026	0.991295	0.999986	SmUMH9_0062	76943	78637	+	1695	Acetolactate synthase large subunit (EC 2.2.1.6)
78308	78308	-10.0147	0.00178507	9.00773e-06	0.997605	0.999986	SmUMH9_0062	76943	78637	+	1695	Acetolactate synthase large subunit (EC 2.2.1.6)
-78310	78310	-10.3347	0.0898801	0.0218348	0.882527	0.999986	SmUMH9_0062	76943	78637	+	1695	Acetolactate synthase large subunit (EC 2.2.1.6)
78310	78310	-10.3103	0.352957	0.254085	0.614214	0.999986	SmUMH9_0062	76943	78637	+	1695	Acetolactate synthase large subunit (EC 2.2.1.6)
-78449	78449	-13.0911	0.119616	0.0320228	0.857978	0.999986	SmUMH9_0062	76943	78637	+	1695	Acetolactate synthase large subunit (EC 2.2.1.6)
78449	78449	-12.0086	0.139594	0.0434441	0.834891	0.999986	SmUMH9_0062	76943	78637	+	1695	Acetolactate synthase large subunit (EC 2.2.1.6)
78653	78653	-15.6351	-1.01368	1.85661	0.173017	0.999986	SmUMH9_0063	78640	79131	+	492	Acetolactate synthase small subunit (EC 2.2.1.6)
-78997	78997	-11.039	0.498084	0.647711	0.420932	0.999986	SmUMH9_0063	78640	79131	+	492	Acetolactate synthase small subunit (EC 2.2.1.6)
78997	78997	-9.90481	0.841549	1.9077	0.167219	0.999986	SmUMH9_0063	78640	79131	+	492	Acetolactate synthase small subunit (EC 2.2.1.6)
-79004	79004	-11.915	-0.0701947	0.0120448	0.912609	0.999986	SmUMH9_0063	78640	79131	+	492	Acetolactate synthase small subunit (EC 2.2.1.6)
79004	79004	-13.5478	-0.195415	0.0886178	0.765942	0.999986	SmUMH9_0063	78640	79131	+	492	Acetolactate synthase small subunit (EC 2.2.1.6)
-79254	79254	-10.1903	0.606932	0.920172	0.33743	0.999986	NA	NA	NA	NA	NA	NA
79254	79254	-10.2535	0.269995	0.189238	0.663552	0.999986	NA	NA	NA	NA	NA	NA
-79445	79445	-10.551	0.297742	0.206058	0.649875	0.999986	SmUMH9_0064	79350	80354	+	1005	Fructose repressor FruR, LacI family
79445	79445	-10.764	0.45	0.487354	0.48511	0.999986	SmUMH9_0064	79350	80354	+	1005	Fructose repressor FruR, LacI family
-79484	79484	-9.86375	-1.26735	5.59	0.0180633	0.806906	SmUMH9_0064	79350	80354	+	1005	Fructose repressor FruR, LacI family
79484	79484	-10.643	-0.960524	3.20019	0.0736298	0.999986	SmUMH9_0064	79350	80354	+	1005	Fructose repressor FruR, LacI family
-79575	79575	-11.2472	0.118723	0.0334484	0.854885	0.999986	SmUMH9_0064	79350	80354	+	1005	Fructose repressor FruR, LacI family
79575	79575	-12.6432	0.144922	0.049001	0.824811	0.999986	SmUMH9_0064	79350	80354	+	1005	Fructose repressor FruR, LacI family
-79749	79749	-10.3188	0.119328	0.0430794	0.835576	0.999986	SmUMH9_0064	79350	80354	+	1005	Fructose repressor FruR, LacI family
79749	79749	-11.2351	0.0108937	0.000334896	0.985399	0.999986	SmUMH9_0064	79350	80354	+	1005	Fructose repressor FruR, LacI family
-79899	79899	-12.7136	-0.42159	0.397686	0.528287	0.999986	SmUMH9_0064	79350	80354	+	1005	Fructose repressor FruR, LacI family
79899	79899	-13.0843	0.0532629	0.00646181	0.935931	0.999986	SmUMH9_0064	79350	80354	+	1005	Fructose repressor FruR, LacI family
-79989	79989	-10.0908	0.197787	0.0976155	0.75471	0.999986	SmUMH9_0064	79350	80354	+	1005	Fructose repressor FruR, LacI family
79989	79989	-10.2766	0.106114	0.0285568	0.865806	0.999986	SmUMH9_0064	79350	80354	+	1005	Fructose repressor FruR, LacI family
-80007	80007	-9.74093	-0.511414	0.849633	0.356656	0.999986	SmUMH9_0064	79350	80354	+	1005	Fructose repressor FruR, LacI family
80007	80007	-9.91256	-0.421921	0.568168	0.450988	0.999986	SmUMH9_0064	79350	80354	+	1005	Fructose repressor FruR, LacI family
-80323	80323	-10.7427	-0.26023	0.169695	0.680383	0.999986	SmUMH9_0064	79350	80354	+	1005	Fructose repressor FruR, LacI family
80323	80323	-11.4788	0.0388012	0.0034274	0.953315	0.999986	SmUMH9_0064	79350	80354	+	1005	Fructose repressor FruR, LacI family
-80447	80447	-9.25101	0.398204	0.476242	0.490129	0.999986	SmUMH9_0065	80392	80832	-	441	Putative membrane protein
80447	80447	-10.028	0.422121	0.526426	0.468113	0.999986	SmUMH9_0065	80392	80832	-	441	Putative membrane protein
-80567	80567	-11.6399	0.286723	0.191406	0.661749	0.999986	SmUMH9_0065	80392	80832	-	441	Putative membrane protein
80567	80567	-11.1386	-0.20679	0.107995	0.742438	0.999986	SmUMH9_0065	80392	80832	-	441	Putative membrane protein
-80657	80657	-11.7327	0.791711	1.25547	0.26251	0.999986	SmUMH9_0065	80392	80832	-	441	Putative membrane protein
80657	80657	-10.7053	0.606109	0.833565	0.361244	0.999986	SmUMH9_0065	80392	80832	-	441	Putative membrane protein
-80771	80771	-10.343	0.0105815	0.000318423	0.985763	0.999986	SmUMH9_0065	80392	80832	-	441	Putative membrane protein
80771	80771	-10.4545	-0.0807418	0.0184371	0.891993	0.999986	SmUMH9_0065	80392	80832	-	441	Putative membrane protein
-80837	80837	-9.37913	-0.0614053	0.00884611	0.925066	0.999986	NA	NA	NA	NA	NA	NA
80837	80837	-10.5915	0.194939	0.0906301	0.763378	0.999986	NA	NA	NA	NA	NA	NA
-80851	80851	-15.6229	-0.253882	0.159946	0.689206	0.999986	NA	NA	NA	NA	NA	NA
80862	80862	-15.3588	-0.0161974	0.000607887	0.98033	0.999986	NA	NA	NA	NA	NA	NA
-80909	80909	-12.5733	0.0763575	0.0134717	0.907599	0.999986	NA	NA	NA	NA	NA	NA
80909	80909	-12.4549	-0.169471	0.0668076	0.796043	0.999986	NA	NA	NA	NA	NA	NA
-80914	80914	-11.0988	-0.399317	0.376067	0.539715	0.999986	NA	NA	NA	NA	NA	NA
80914	80914	-11.7637	-0.579045	0.769622	0.380334	0.999986	NA	NA	NA	NA	NA	NA
-80917	80917	-10.9416	0.800485	1.58069	0.208662	0.999986	NA	NA	NA	NA	NA	NA
80917	80917	-11.8039	0.563031	0.753652	0.385322	0.999986	NA	NA	NA	NA	NA	NA
-80946	80946	-10.4284	-0.529281	0.801721	0.370579	0.999986	NA	NA	NA	NA	NA	NA
80946	80946	-10.7771	-0.210833	0.123691	0.725066	0.999986	NA	NA	NA	NA	NA	NA
-81008	81008	-10.4821	0.33925	0.27373	0.600841	0.999986	NA	NA	NA	NA	NA	NA
81008	81008	-10.1493	0.660794	1.01	0.314902	0.999986	NA	NA	NA	NA	NA	NA
-81139	81139	-15.6421	-0.698487	1.16877	0.279654	0.999986	NA	NA	NA	NA	NA	NA
-81200	81200	-11.2919	0.0287145	0.00179952	0.966163	0.999986	NA	NA	NA	NA	NA	NA
81200	81200	-11.3544	0.109827	0.0256912	0.872657	0.999986	NA	NA	NA	NA	NA	NA
81256	81256	-14.2216	-1.72721	5.48013	0.0192338	0.841068	NA	NA	NA	NA	NA	NA
-81256	81256	-13.917	-1.42104	3.97193	0.0462646	0.999986	NA	NA	NA	NA	NA	NA
-81283	81283	-15.5939	-0.354291	0.268985	0.604013	0.999986	NA	NA	NA	NA	NA	NA
-81431	81431	-10.6943	0.443527	0.482596	0.487249	0.999986	NA	NA	NA	NA	NA	NA
81431	81431	-10.2569	0.310884	0.25053	0.616702	0.999986	NA	NA	NA	NA	NA	NA
-81443	81443	-11.0188	-0.334571	0.258447	0.611189	0.999986	NA	NA	NA	NA	NA	NA
81443	81443	-11.36	-0.170655	0.0654415	0.798093	0.999986	NA	NA	NA	NA	NA	NA
-84187	84187	-14.4737	0.449984	0.515536	0.472752	0.999986	SmUMH9_0069	83458	85221	+	1764	Cell division protein FtsI [Peptidoglycan synthetase] (EC 2.4.1.129)
88335	88335	-13.8176	0.597528	1.0937	0.295654	0.999986	SmUMH9_0072	88047	89129	+	1083	Phospho-N-acetylmuramoyl-pentapeptide- transferase (EC 2.7.8.13)
102019	102019	-15.6242	0.0370209	0.00334625	0.953871	0.999986	SmUMH9_0084	100807	103515	+	2709	Protein export cytoplasm protein SecA ATPase RNA helicase (TC 3.A.5.1.1)
-103486	103486	-13.4255	-0.302891	0.19787	0.656446	0.999986	SmUMH9_0084	100807	103515	+	2709	Protein export cytoplasm protein SecA ATPase RNA helicase (TC 3.A.5.1.1)
103486	103486	-13.3121	-0.156907	0.0537859	0.816602	0.999986	SmUMH9_0084	100807	103515	+	2709	Protein export cytoplasm protein SecA ATPase RNA helicase (TC 3.A.5.1.1)
-104361	104361	-11.5806	-0.358208	0.30582	0.580257	0.999986	SmUMH9_0087	104282	105034	-	753	FIG002842: hypothetical protein
104361	104361	-11.8799	-0.334531	0.264241	0.607221	0.999986	SmUMH9_0087	104282	105034	-	753	FIG002842: hypothetical protein
-104609	104609	-11.6464	0.124895	0.0363537	0.848787	0.999986	SmUMH9_0087	104282	105034	-	753	FIG002842: hypothetical protein
104609	104609	-11.1144	0.152879	0.0482454	0.826145	0.999986	SmUMH9_0087	104282	105034	-	753	FIG002842: hypothetical protein
-104773	104773	-10.237	0.946584	1.6387	0.200504	0.999986	SmUMH9_0087	104282	105034	-	753	FIG002842: hypothetical protein
104773	104773	-10.5074	0.777637	1.05922	0.303394	0.999986	SmUMH9_0087	104282	105034	-	753	FIG002842: hypothetical protein
-105687	105687	-13.8488	-1.55947	4.46097	0.0346778	0.999986	NA	NA	NA	NA	NA	NA
105687	105687	-13.3101	-1.65099	4.60038	0.0319649	0.999986	NA	NA	NA	NA	NA	NA
-105825	105825	-12.2913	0.167519	0.07017	0.791089	0.999986	NA	NA	NA	NA	NA	NA
105825	105825	-12.4518	0.0661985	0.0102838	0.919226	0.999986	NA	NA	NA	NA	NA	NA
-105891	105891	-10.4101	-0.0818689	0.0196482	0.888524	0.999986	NA	NA	NA	NA	NA	NA
105891	105891	-10.2193	-0.0713417	0.015307	0.901536	0.999986	NA	NA	NA	NA	NA	NA
-105894	105894	-11.617	0.334928	0.253415	0.614681	0.999986	NA	NA	NA	NA	NA	NA
105894	105894	-11.3434	0.485566	0.5541	0.456647	0.999986	NA	NA	NA	NA	NA	NA
-106011	106011	-10.6524	0.627206	0.855111	0.355111	0.999986	NA	NA	NA	NA	NA	NA
106011	106011	-10.9562	0.267836	0.166072	0.683626	0.999986	NA	NA	NA	NA	NA	NA
-106251	106251	-12.7855	-0.0686559	0.0103416	0.919	0.999986	SmUMH9_0089	106017	107060	+	1044	GMP reductase (EC 1.7.1.7)
106251	106251	-13.3006	0.108629	0.0260669	0.871737	0.999986	SmUMH9_0089	106017	107060	+	1044	GMP reductase (EC 1.7.1.7)
-106544	106544	-11.541	0.571106	0.778835	0.377498	0.999986	SmUMH9_0089	106017	107060	+	1044	GMP reductase (EC 1.7.1.7)
106544	106544	-11.5393	0.679779	1.07083	0.300758	0.999986	SmUMH9_0089	106017	107060	+	1044	GMP reductase (EC 1.7.1.7)
-106968	106968	-9.49191	-0.387654	0.471249	0.492413	0.999986	SmUMH9_0089	106017	107060	+	1044	GMP reductase (EC 1.7.1.7)
106968	106968	-11.5371	0.305287	0.280878	0.596127	0.999986	SmUMH9_0089	106017	107060	+	1044	GMP reductase (EC 1.7.1.7)
-107058	107058	-11.3424	0.0535897	0.00683026	0.934133	0.999986	SmUMH9_0089	106017	107060	+	1044	GMP reductase (EC 1.7.1.7)
107058	107058	-12.7523	0.118592	0.0305471	0.861255	0.999986	SmUMH9_0089	106017	107060	+	1044	GMP reductase (EC 1.7.1.7)
-107150	107150	-10.4085	-0.380826	0.474764	0.490804	0.999986	SmUMH9_0090	107113	108312	-	1200	Type IV fimbrial assembly protein PilC
107150	107150	-12.0423	-0.340733	0.382874	0.536069	0.999986	SmUMH9_0090	107113	108312	-	1200	Type IV fimbrial assembly protein PilC
-107255	107255	-12.8035	0.172952	0.0662438	0.796886	0.999986	SmUMH9_0090	107113	108312	-	1200	Type IV fimbrial assembly protein PilC
107255	107255	-13.8973	-0.209497	0.100855	0.750805	0.999986	SmUMH9_0090	107113	108312	-	1200	Type IV fimbrial assembly protein PilC
-107271	107271	-10.9623	0.170467	0.063094	0.801671	0.999986	SmUMH9_0090	107113	108312	-	1200	Type IV fimbrial assembly protein PilC
107271	107271	-11.5967	0.298897	0.19227	0.661034	0.999986	SmUMH9_0090	107113	108312	-	1200	Type IV fimbrial assembly protein PilC
-107936	107936	-13.0151	-0.134965	0.0393188	0.842818	0.999986	SmUMH9_0090	107113	108312	-	1200	Type IV fimbrial assembly protein PilC
107936	107936	-12.7474	0.141526	0.0442317	0.833423	0.999986	SmUMH9_0090	107113	108312	-	1200	Type IV fimbrial assembly protein PilC
-107940	107940	-10.0861	-0.123788	0.0503682	0.822424	0.999986	SmUMH9_0090	107113	108312	-	1200	Type IV fimbrial assembly protein PilC
107940	107940	-10.2882	-0.158861	0.0811244	0.775779	0.999986	SmUMH9_0090	107113	108312	-	1200	Type IV fimbrial assembly protein PilC
-108195	108195	-12.242	0.315744	0.195951	0.658009	0.999986	SmUMH9_0090	107113	108312	-	1200	Type IV fimbrial assembly protein PilC
108195	108195	-12.5039	0.418503	0.331788	0.564608	0.999986	SmUMH9_0090	107113	108312	-	1200	Type IV fimbrial assembly protein PilC
-108511	108511	-12.3084	0.179917	0.068439	0.793623	0.999986	SmUMH9_0091	108309	109751	-	1443	Type IV fimbrial assembly, ATPase PilB
108511	108511	-11.1225	0.167416	0.0608891	0.805096	0.999986	SmUMH9_0091	108309	109751	-	1443	Type IV fimbrial assembly, ATPase PilB
-108529	108529	-13.4029	-0.0980783	0.0247069	0.8751	0.999986	SmUMH9_0091	108309	109751	-	1443	Type IV fimbrial assembly, ATPase PilB
108529	108529	-11.5102	-0.0710317	0.0137252	0.906738	0.999986	SmUMH9_0091	108309	109751	-	1443	Type IV fimbrial assembly, ATPase PilB
-109009	109009	-12.1913	0.570862	0.767605	0.380959	0.999986	SmUMH9_0091	108309	109751	-	1443	Type IV fimbrial assembly, ATPase PilB
109009	109009	-12.4202	0.443211	0.471053	0.492503	0.999986	SmUMH9_0091	108309	109751	-	1443	Type IV fimbrial assembly, ATPase PilB
-110097	110097	-10.7963	0.110399	0.0346706	0.852288	0.999986	SmUMH9_0092	109757	110194	-	438	Type IV pilin PilA
110097	110097	-11.3308	0.0123817	0.00042283	0.983594	0.999986	SmUMH9_0092	109757	110194	-	438	Type IV pilin PilA
-110165	110165	-11.2998	-0.0275101	0.00203087	0.964055	0.999986	SmUMH9_0092	109757	110194	-	438	Type IV pilin PilA
110165	110165	-12.0349	0.267464	0.191134	0.661975	0.999986	SmUMH9_0092	109757	110194	-	438	Type IV pilin PilA
-110293	110293	-13.207	-0.155583	0.0545933	0.815255	0.999986	NA	NA	NA	NA	NA	NA
110293	110293	-12.1857	0.00576325	7.74357e-05	0.992979	0.999986	NA	NA	NA	NA	NA	NA
-111139	111139	-11.9624	0.0169603	0.000666505	0.979404	0.999986	SmUMH9_0093	110384	111274	-	891	Quinolinate phosphoribosyltransferase [decarboxylating] (EC 2.4.2.19)
111139	111139	-11.3468	0.445556	0.50256	0.478377	0.999986	SmUMH9_0093	110384	111274	-	891	Quinolinate phosphoribosyltransferase [decarboxylating] (EC 2.4.2.19)
-111297	111297	-12.8543	0.110824	0.0274502	0.868408	0.999986	NA	NA	NA	NA	NA	NA
111297	111297	-12.1028	0.103585	0.0240968	0.876639	0.999986	NA	NA	NA	NA	NA	NA
-111333	111333	-11.6884	-0.675349	1.20638	0.27205	0.999986	NA	NA	NA	NA	NA	NA
111333	111333	-12.6074	-0.739263	1.35788	0.243906	0.999986	NA	NA	NA	NA	NA	NA
-111337	111337	-12.773	-0.0646443	0.00942823	0.922648	0.999986	NA	NA	NA	NA	NA	NA
111337	111337	-12.4057	0.130781	0.0384052	0.844632	0.999986	NA	NA	NA	NA	NA	NA
-111497	111497	-13.6203	0.508142	0.556443	0.455697	0.999986	SmUMH9_0094	111359	111499	+	141	N-acetylmuramoyl-L-alanine amidase (EC 3.5.1.28) AmpD
111497	111497	-13.0324	0.423753	0.396445	0.528931	0.999986	SmUMH9_0094	111359	111499	+	141	N-acetylmuramoyl-L-alanine amidase (EC 3.5.1.28) AmpD
-111878	111878	-11.1389	0.146933	0.0460252	0.83013	0.999986	SmUMH9_0095	111509	111955	+	447	N-acetylmuramoyl-L-alanine amidase (EC 3.5.1.28) AmpD
111878	111878	-11.3257	0.226741	0.110316	0.739785	0.999986	SmUMH9_0095	111509	111955	+	447	N-acetylmuramoyl-L-alanine amidase (EC 3.5.1.28) AmpD
-112384	112384	-10.8365	0.476149	0.431747	0.511133	0.999986	SmUMH9_0096	111955	112809	+	855	AmpE protein
112384	112384	-12.2634	0.681162	0.842856	0.358581	0.999986	SmUMH9_0096	111955	112809	+	855	AmpE protein
-112651	112651	-13.1421	-1.65995	5.2208	0.0223183	0.911831	SmUMH9_0096	111955	112809	+	855	AmpE protein
112651	112651	-13.8399	-1.26963	3.46222	0.0627859	0.999986	SmUMH9_0096	111955	112809	+	855	AmpE protein
-112792	112792	-12.0447	-0.273096	0.170522	0.679648	0.999986	SmUMH9_0096	111955	112809	+	855	AmpE protein
112792	112792	-13.5992	-0.00121404	3.21672e-06	0.998569	0.999986	SmUMH9_0096	111955	112809	+	855	AmpE protein
-114420	114420	-11.6247	0.564788	0.70446	0.401289	0.999986	SmUMH9_0098	114367	115773	+	1407	H(+)/Cl(-) exchange transporter ClcA
114420	114420	-12.158	0.387665	0.353115	0.552355	0.999986	SmUMH9_0098	114367	115773	+	1407	H(+)/Cl(-) exchange transporter ClcA
-114613	114613	-13.104	-0.142576	0.0477522	0.827022	0.999986	SmUMH9_0098	114367	115773	+	1407	H(+)/Cl(-) exchange transporter ClcA
114613	114613	-12.443	-0.541321	0.668372	0.41362	0.999986	SmUMH9_0098	114367	115773	+	1407	H(+)/Cl(-) exchange transporter ClcA
-114616	114616	-12.4009	0.0160187	0.000608706	0.980317	0.999986	SmUMH9_0098	114367	115773	+	1407	H(+)/Cl(-) exchange transporter ClcA
114616	114616	-13.9469	0.408809	0.361292	0.547789	0.999986	SmUMH9_0098	114367	115773	+	1407	H(+)/Cl(-) exchange transporter ClcA
-114858	114858	-11.7193	0.680196	0.937968	0.332801	0.999986	SmUMH9_0098	114367	115773	+	1407	H(+)/Cl(-) exchange transporter ClcA
114858	114858	-12.8695	0.668651	0.890592	0.345317	0.999986	SmUMH9_0098	114367	115773	+	1407	H(+)/Cl(-) exchange transporter ClcA
-114961	114961	-11.7014	0.0751643	0.0151309	0.902101	0.999986	SmUMH9_0098	114367	115773	+	1407	H(+)/Cl(-) exchange transporter ClcA
114961	114961	-12.2349	-0.0748773	0.0148547	0.902994	0.999986	SmUMH9_0098	114367	115773	+	1407	H(+)/Cl(-) exchange transporter ClcA
-115096	115096	-12.3154	0.364124	0.338833	0.560503	0.999986	SmUMH9_0098	114367	115773	+	1407	H(+)/Cl(-) exchange transporter ClcA
115096	115096	-12.1645	-0.0736596	0.0143046	0.904799	0.999986	SmUMH9_0098	114367	115773	+	1407	H(+)/Cl(-) exchange transporter ClcA
-115167	115167	-12.5621	0.396013	0.393571	0.530428	0.999986	SmUMH9_0098	114367	115773	+	1407	H(+)/Cl(-) exchange transporter ClcA
115167	115167	-12.3858	0.3637	0.330396	0.565426	0.999986	SmUMH9_0098	114367	115773	+	1407	H(+)/Cl(-) exchange transporter ClcA
-115315	115315	-14.2837	0.0365478	0.00287958	0.957205	0.999986	SmUMH9_0098	114367	115773	+	1407	H(+)/Cl(-) exchange transporter ClcA
115315	115315	-14.1967	0.106971	0.0252508	0.873744	0.999986	SmUMH9_0098	114367	115773	+	1407	H(+)/Cl(-) exchange transporter ClcA
-115347	115347	-12.1668	0.354486	0.292457	0.58865	0.999986	SmUMH9_0098	114367	115773	+	1407	H(+)/Cl(-) exchange transporter ClcA
115347	115347	-13.0726	0.475904	0.502879	0.478238	0.999986	SmUMH9_0098	114367	115773	+	1407	H(+)/Cl(-) exchange transporter ClcA
-115362	115362	-13.8591	0.137711	0.0402617	0.84097	0.999986	SmUMH9_0098	114367	115773	+	1407	H(+)/Cl(-) exchange transporter ClcA
115362	115362	-14.2978	-0.0680222	0.010198	0.919562	0.999986	SmUMH9_0098	114367	115773	+	1407	H(+)/Cl(-) exchange transporter ClcA
-115588	115588	-11.3893	-0.114325	0.03784	0.845765	0.999986	SmUMH9_0098	114367	115773	+	1407	H(+)/Cl(-) exchange transporter ClcA
115588	115588	-10.4282	-0.146058	0.0636805	0.800771	0.999986	SmUMH9_0098	114367	115773	+	1407	H(+)/Cl(-) exchange transporter ClcA
-115666	115666	-11.445	0.146606	0.0458173	0.830508	0.999986	SmUMH9_0098	114367	115773	+	1407	H(+)/Cl(-) exchange transporter ClcA
115666	115666	-10.6496	0.147224	0.0462135	0.829788	0.999986	SmUMH9_0098	114367	115773	+	1407	H(+)/Cl(-) exchange transporter ClcA
-115767	115767	-14.0708	0.39732	0.343492	0.557821	0.999986	SmUMH9_0098	114367	115773	+	1407	H(+)/Cl(-) exchange transporter ClcA
115767	115767	-12.8952	0.233784	0.12055	0.728439	0.999986	SmUMH9_0098	114367	115773	+	1407	H(+)/Cl(-) exchange transporter ClcA
-116533	116533	-11.7288	0.320425	0.276389	0.599078	0.999986	NA	NA	NA	NA	NA	NA
116533	116533	-10.7714	0.548579	0.84391	0.358281	0.999986	NA	NA	NA	NA	NA	NA
-116588	116588	-15.1783	-0.0930318	0.0206817	0.885649	0.999986	NA	NA	NA	NA	NA	NA
118733	118733	-15.6471	-0.617662	0.909129	0.340346	0.999986	SmUMH9_0103	118132	118833	-	702	5'-methylthioadenosine nucleosidase (EC 3.2.2.16) / S-adenosylhomocysteine nucleosidase (EC 3.2.2.9)
118825	118825	-15.0348	-2.08488	8.30766	0.00394783	0.294707	SmUMH9_0103	118132	118833	-	702	5'-methylthioadenosine nucleosidase (EC 3.2.2.16) / S-adenosylhomocysteine nucleosidase (EC 3.2.2.9)
-118825	118825	-15.3277	-1.77545	6.22834	0.0125721	0.645709	SmUMH9_0103	118132	118833	-	702	5'-methylthioadenosine nucleosidase (EC 3.2.2.16) / S-adenosylhomocysteine nucleosidase (EC 3.2.2.9)
-118837	118837	-15.6222	-1.2283	3.24803	0.0715093	0.999986	NA	NA	NA	NA	NA	NA
118871	118871	-14.726	-2.65955	15.3777	8.80188e-05	0.0134831	NA	NA	NA	NA	NA	NA
-118871	118871	-14.9631	-2.22332	10.6954	0.00107405	0.10703	NA	NA	NA	NA	NA	NA
-118876	118876	-12.1462	-0.321904	0.294011	0.587662	0.999986	NA	NA	NA	NA	NA	NA
118876	118876	-10.3811	-0.14645	0.0663148	0.79678	0.999986	NA	NA	NA	NA	NA	NA
-119038	119038	-12.7113	-0.496127	0.556899	0.455512	0.999986	SmUMH9_0104	118900	120480	+	1581	Deoxyguanosinetriphosphate triphosphohydrolase (EC 3.1.5.1)
119038	119038	-12.3341	-0.084526	0.0170091	0.896235	0.999986	SmUMH9_0104	118900	120480	+	1581	Deoxyguanosinetriphosphate triphosphohydrolase (EC 3.1.5.1)
-119542	119542	-10.5617	0.0548855	0.00742247	0.931344	0.999986	SmUMH9_0104	118900	120480	+	1581	Deoxyguanosinetriphosphate triphosphohydrolase (EC 3.1.5.1)
119542	119542	-10.4375	0.287809	0.193544	0.659983	0.999986	SmUMH9_0104	118900	120480	+	1581	Deoxyguanosinetriphosphate triphosphohydrolase (EC 3.1.5.1)
119569	119569	-14.714	0.893585	1.37333	0.241241	0.999986	SmUMH9_0104	118900	120480	+	1581	Deoxyguanosinetriphosphate triphosphohydrolase (EC 3.1.5.1)
-119596	119596	-11.4314	-0.178251	0.0716471	0.788954	0.999986	SmUMH9_0104	118900	120480	+	1581	Deoxyguanosinetriphosphate triphosphohydrolase (EC 3.1.5.1)
119596	119596	-12.4961	0.021837	0.00100541	0.974705	0.999986	SmUMH9_0104	118900	120480	+	1581	Deoxyguanosinetriphosphate triphosphohydrolase (EC 3.1.5.1)
-119611	119611	-13.4626	-0.377276	0.30821	0.578781	0.999986	SmUMH9_0104	118900	120480	+	1581	Deoxyguanosinetriphosphate triphosphohydrolase (EC 3.1.5.1)
119611	119611	-14.1183	-0.463187	0.452677	0.501066	0.999986	SmUMH9_0104	118900	120480	+	1581	Deoxyguanosinetriphosphate triphosphohydrolase (EC 3.1.5.1)
-119644	119644	-10.7445	-0.557856	0.872224	0.35034	0.999986	SmUMH9_0104	118900	120480	+	1581	Deoxyguanosinetriphosphate triphosphohydrolase (EC 3.1.5.1)
119644	119644	-10.6579	-0.570907	0.909158	0.340338	0.999986	SmUMH9_0104	118900	120480	+	1581	Deoxyguanosinetriphosphate triphosphohydrolase (EC 3.1.5.1)
-119665	119665	-11.6617	0.132867	0.03774	0.845966	0.999986	SmUMH9_0104	118900	120480	+	1581	Deoxyguanosinetriphosphate triphosphohydrolase (EC 3.1.5.1)
119665	119665	-11.1636	0.00473423	4.89358e-05	0.994419	0.999986	SmUMH9_0104	118900	120480	+	1581	Deoxyguanosinetriphosphate triphosphohydrolase (EC 3.1.5.1)
-119668	119668	-12.3961	0.300268	0.181047	0.670475	0.999986	SmUMH9_0104	118900	120480	+	1581	Deoxyguanosinetriphosphate triphosphohydrolase (EC 3.1.5.1)
119668	119668	-10.5275	0.715526	1.14688	0.284204	0.999986	SmUMH9_0104	118900	120480	+	1581	Deoxyguanosinetriphosphate triphosphohydrolase (EC 3.1.5.1)
-119746	119746	-9.07893	-0.406023	0.626247	0.428735	0.999986	SmUMH9_0104	118900	120480	+	1581	Deoxyguanosinetriphosphate triphosphohydrolase (EC 3.1.5.1)
119746	119746	-9.39816	-0.132202	0.0649217	0.79888	0.999986	SmUMH9_0104	118900	120480	+	1581	Deoxyguanosinetriphosphate triphosphohydrolase (EC 3.1.5.1)
-119748	119748	-10.8742	-0.340196	0.334472	0.563038	0.999986	SmUMH9_0104	118900	120480	+	1581	Deoxyguanosinetriphosphate triphosphohydrolase (EC 3.1.5.1)
119748	119748	-10.9162	-0.348963	0.360635	0.548154	0.999986	SmUMH9_0104	118900	120480	+	1581	Deoxyguanosinetriphosphate triphosphohydrolase (EC 3.1.5.1)
-119769	119769	-13.0775	-0.239572	0.129501	0.71895	0.999986	SmUMH9_0104	118900	120480	+	1581	Deoxyguanosinetriphosphate triphosphohydrolase (EC 3.1.5.1)
119769	119769	-11.9497	-0.00800296	0.000140626	0.990538	0.999986	SmUMH9_0104	118900	120480	+	1581	Deoxyguanosinetriphosphate triphosphohydrolase (EC 3.1.5.1)
-119836	119836	-11.7584	0.286617	0.228337	0.63276	0.999986	SmUMH9_0104	118900	120480	+	1581	Deoxyguanosinetriphosphate triphosphohydrolase (EC 3.1.5.1)
119836	119836	-10.8677	0.138052	0.0545422	0.81534	0.999986	SmUMH9_0104	118900	120480	+	1581	Deoxyguanosinetriphosphate triphosphohydrolase (EC 3.1.5.1)
-119965	119965	-10.1552	-0.027428	0.00242581	0.960718	0.999986	SmUMH9_0104	118900	120480	+	1581	Deoxyguanosinetriphosphate triphosphohydrolase (EC 3.1.5.1)
119965	119965	-9.98274	0.405916	0.500895	0.479107	0.999986	SmUMH9_0104	118900	120480	+	1581	Deoxyguanosinetriphosphate triphosphohydrolase (EC 3.1.5.1)
-120202	120202	-10.1489	-0.00122656	3.62213e-06	0.998481	0.999986	SmUMH9_0104	118900	120480	+	1581	Deoxyguanosinetriphosphate triphosphohydrolase (EC 3.1.5.1)
120202	120202	-10.3565	0.27959	0.187049	0.665384	0.999986	SmUMH9_0104	118900	120480	+	1581	Deoxyguanosinetriphosphate triphosphohydrolase (EC 3.1.5.1)
-120297	120297	-12.4238	0.59862	0.839416	0.359564	0.999986	SmUMH9_0104	118900	120480	+	1581	Deoxyguanosinetriphosphate triphosphohydrolase (EC 3.1.5.1)
120297	120297	-10.8258	0.590674	0.824042	0.364001	0.999986	SmUMH9_0104	118900	120480	+	1581	Deoxyguanosinetriphosphate triphosphohydrolase (EC 3.1.5.1)
-120415	120415	-10.3659	0.331367	0.343916	0.557578	0.999986	SmUMH9_0104	118900	120480	+	1581	Deoxyguanosinetriphosphate triphosphohydrolase (EC 3.1.5.1)
120415	120415	-10.1793	-0.139621	0.0658293	0.797509	0.999986	SmUMH9_0104	118900	120480	+	1581	Deoxyguanosinetriphosphate triphosphohydrolase (EC 3.1.5.1)
-120417	120417	-12.3102	-0.0063237	9.74991e-05	0.992122	0.999986	SmUMH9_0104	118900	120480	+	1581	Deoxyguanosinetriphosphate triphosphohydrolase (EC 3.1.5.1)
120417	120417	-11.6965	0.0451253	0.00494027	0.943965	0.999986	SmUMH9_0104	118900	120480	+	1581	Deoxyguanosinetriphosphate triphosphohydrolase (EC 3.1.5.1)
-120645	120645	-12.1613	-0.203887	0.0923449	0.761217	0.999986	NA	NA	NA	NA	NA	NA
120645	120645	-11.4927	-0.482511	0.576134	0.447832	0.999986	NA	NA	NA	NA	NA	NA
-120647	120647	-13.1903	-1.18909	2.4721	0.115883	0.999986	NA	NA	NA	NA	NA	NA
120647	120647	-12.4569	-0.945804	1.54919	0.213256	0.999986	NA	NA	NA	NA	NA	NA
121042	121042	-11.5839	-2.04909	9.58569	0.001961	0.174199	SmUMH9_0105	120661	122100	+	1440	HtrA protease/chaperone protein
-121042	121042	-11.8071	-1.93832	8.57268	0.00341245	0.27031	SmUMH9_0105	120661	122100	+	1440	HtrA protease/chaperone protein
-121056	121056	-11.7556	-1.01276	1.91313	0.166616	0.999986	SmUMH9_0105	120661	122100	+	1440	HtrA protease/chaperone protein
121056	121056	-11.7361	-0.850589	1.32796	0.249169	0.999986	SmUMH9_0105	120661	122100	+	1440	HtrA protease/chaperone protein
-121258	121258	-11.953	-0.623368	0.835369	0.360725	0.999986	SmUMH9_0105	120661	122100	+	1440	HtrA protease/chaperone protein
121258	121258	-11.9077	-0.329907	0.207084	0.649063	0.999986	SmUMH9_0105	120661	122100	+	1440	HtrA protease/chaperone protein
-121371	121371	-14.1529	-1.74252	5.47525	0.0192876	0.841643	SmUMH9_0105	120661	122100	+	1440	HtrA protease/chaperone protein
121849	121849	-13.4616	-2.21003	8.14634	0.00431483	0.31469	SmUMH9_0105	120661	122100	+	1440	HtrA protease/chaperone protein
-121849	121849	-12.8758	-2.01823	6.9003	0.00861811	0.509609	SmUMH9_0105	120661	122100	+	1440	HtrA protease/chaperone protein
-122290	122290	-10.9819	-0.38476	0.283466	0.594438	0.999986	SmUMH9_0106	122166	124892	-	2727	BarA sensory histidine kinase (= VarS = GacS)
122290	122290	-12.5259	-0.926302	1.62313	0.202656	0.999986	SmUMH9_0106	122166	124892	-	2727	BarA sensory histidine kinase (= VarS = GacS)
-122468	122468	-12.7326	-1.98625	7.16871	0.0074186	0.459561	SmUMH9_0106	122166	124892	-	2727	BarA sensory histidine kinase (= VarS = GacS)
122468	122468	-13.4893	-1.89082	6.29871	0.0120826	0.627732	SmUMH9_0106	122166	124892	-	2727	BarA sensory histidine kinase (= VarS = GacS)
-122605	122605	-11.4989	-1.6447	5.84305	0.0156387	0.736832	SmUMH9_0106	122166	124892	-	2727	BarA sensory histidine kinase (= VarS = GacS)
122605	122605	-11.6392	-1.25415	3.59599	0.0579191	0.999986	SmUMH9_0106	122166	124892	-	2727	BarA sensory histidine kinase (= VarS = GacS)
-123274	123274	-11.7384	-0.945662	2.2034	0.137707	0.999986	SmUMH9_0106	122166	124892	-	2727	BarA sensory histidine kinase (= VarS = GacS)
123274	123274	-12.3485	-1.40457	4.48115	0.0342706	0.999986	SmUMH9_0106	122166	124892	-	2727	BarA sensory histidine kinase (= VarS = GacS)
-123806	123806	-12.2516	-0.89435	1.47774	0.224129	0.999986	SmUMH9_0106	122166	124892	-	2727	BarA sensory histidine kinase (= VarS = GacS)
123806	123806	-11.8015	-0.907203	1.54961	0.213193	0.999986	SmUMH9_0106	122166	124892	-	2727	BarA sensory histidine kinase (= VarS = GacS)
-123907	123907	-11.4348	-0.88822	1.80138	0.179546	0.999986	SmUMH9_0106	122166	124892	-	2727	BarA sensory histidine kinase (= VarS = GacS)
123907	123907	-11.8496	-0.930763	1.95747	0.161784	0.999986	SmUMH9_0106	122166	124892	-	2727	BarA sensory histidine kinase (= VarS = GacS)
-124213	124213	-12.0647	-1.18447	3.2714	0.0704975	0.999986	SmUMH9_0106	122166	124892	-	2727	BarA sensory histidine kinase (= VarS = GacS)
124213	124213	-13.1488	-0.867321	1.85712	0.172958	0.999986	SmUMH9_0106	122166	124892	-	2727	BarA sensory histidine kinase (= VarS = GacS)
-124373	124373	-11.3891	-2.35888	15.4632	8.41258e-05	0.0130127	SmUMH9_0106	122166	124892	-	2727	BarA sensory histidine kinase (= VarS = GacS)
124373	124373	-11.9912	-1.93533	10.1277	0.00146055	0.137178	SmUMH9_0106	122166	124892	-	2727	BarA sensory histidine kinase (= VarS = GacS)
-124420	124420	-13.6686	-0.329215	0.237309	0.626157	0.999986	SmUMH9_0106	122166	124892	-	2727	BarA sensory histidine kinase (= VarS = GacS)
124420	124420	-14.3634	-0.257318	0.141059	0.70723	0.999986	SmUMH9_0106	122166	124892	-	2727	BarA sensory histidine kinase (= VarS = GacS)
-124591	124591	-11.5045	-2.48638	13.8486	0.000198142	0.0267646	SmUMH9_0106	122166	124892	-	2727	BarA sensory histidine kinase (= VarS = GacS)
124591	124591	-12.2539	-2.33647	12.9837	0.000314211	0.0394713	SmUMH9_0106	122166	124892	-	2727	BarA sensory histidine kinase (= VarS = GacS)
-124792	124792	-12.3683	-0.73926	0.927711	0.335459	0.999986	SmUMH9_0106	122166	124892	-	2727	BarA sensory histidine kinase (= VarS = GacS)
124792	124792	-14.1709	-0.99801	1.77504	0.182759	0.999986	SmUMH9_0106	122166	124892	-	2727	BarA sensory histidine kinase (= VarS = GacS)
124882	124882	-15.1494	-1.61336	6.54703	0.0105059	0.577915	SmUMH9_0106	122166	124892	-	2727	BarA sensory histidine kinase (= VarS = GacS)
-124882	124882	-14.897	-1.70267	5.26972	0.0216995	0.897682	SmUMH9_0106	122166	124892	-	2727	BarA sensory histidine kinase (= VarS = GacS)
124927	124927	-11.7701	-2.00488	10.9408	0.000940711	0.0970603	NA	NA	NA	NA	NA	NA
-124927	124927	-11.4625	-1.88321	9.63991	0.00190395	0.170593	NA	NA	NA	NA	NA	NA
-124958	124958	-11.0325	-0.664765	1.07262	0.300354	0.999986	NA	NA	NA	NA	NA	NA
124958	124958	-12.337	-0.0947863	0.0226437	0.880387	0.999986	NA	NA	NA	NA	NA	NA
-125098	125098	-13.9239	0.462877	0.444673	0.504875	0.999986	SmUMH9_0107	124959	126308	+	1350	23S rRNA (Uracil-5-) -methyltransferase RumA (EC 2.1.1.-)
125098	125098	-13.3964	0.60639	0.708487	0.399947	0.999986	SmUMH9_0107	124959	126308	+	1350	23S rRNA (Uracil-5-) -methyltransferase RumA (EC 2.1.1.-)
-125560	125560	-10.7691	0.255394	0.132058	0.716308	0.999986	SmUMH9_0107	124959	126308	+	1350	23S rRNA (Uracil-5-) -methyltransferase RumA (EC 2.1.1.-)
125560	125560	-9.21664	-0.159424	0.0562452	0.812532	0.999986	SmUMH9_0107	124959	126308	+	1350	23S rRNA (Uracil-5-) -methyltransferase RumA (EC 2.1.1.-)
-125727	125727	-12.9199	0.582383	0.818061	0.365748	0.999986	SmUMH9_0107	124959	126308	+	1350	23S rRNA (Uracil-5-) -methyltransferase RumA (EC 2.1.1.-)
125727	125727	-11.7553	-0.156483	0.0633033	0.801349	0.999986	SmUMH9_0107	124959	126308	+	1350	23S rRNA (Uracil-5-) -methyltransferase RumA (EC 2.1.1.-)
-125730	125730	-15.0786	1.01383	2.09495	0.147787	0.999986	SmUMH9_0107	124959	126308	+	1350	23S rRNA (Uracil-5-) -methyltransferase RumA (EC 2.1.1.-)
125774	125774	-14.7119	-1.25583	2.51891	0.112488	0.999986	SmUMH9_0107	124959	126308	+	1350	23S rRNA (Uracil-5-) -methyltransferase RumA (EC 2.1.1.-)
-125961	125961	-13.5694	-0.28534	0.176102	0.674745	0.999986	SmUMH9_0107	124959	126308	+	1350	23S rRNA (Uracil-5-) -methyltransferase RumA (EC 2.1.1.-)
125961	125961	-11.5381	0.0035207	2.94948e-05	0.995667	0.999986	SmUMH9_0107	124959	126308	+	1350	23S rRNA (Uracil-5-) -methyltransferase RumA (EC 2.1.1.-)
-125963	125963	-13.9288	-0.493567	0.509678	0.475278	0.999986	SmUMH9_0107	124959	126308	+	1350	23S rRNA (Uracil-5-) -methyltransferase RumA (EC 2.1.1.-)
125963	125963	-12.7165	-0.569612	0.657237	0.417537	0.999986	SmUMH9_0107	124959	126308	+	1350	23S rRNA (Uracil-5-) -methyltransferase RumA (EC 2.1.1.-)
-125972	125972	-11.9637	0.127908	0.0386869	0.84407	0.999986	SmUMH9_0107	124959	126308	+	1350	23S rRNA (Uracil-5-) -methyltransferase RumA (EC 2.1.1.-)
125972	125972	-11.0156	0.225902	0.119985	0.72905	0.999986	SmUMH9_0107	124959	126308	+	1350	23S rRNA (Uracil-5-) -methyltransferase RumA (EC 2.1.1.-)
-125978	125978	-13.0797	-0.444682	0.451179	0.501776	0.999986	SmUMH9_0107	124959	126308	+	1350	23S rRNA (Uracil-5-) -methyltransferase RumA (EC 2.1.1.-)
125978	125978	-12.5735	-0.814461	1.53528	0.215322	0.999986	SmUMH9_0107	124959	126308	+	1350	23S rRNA (Uracil-5-) -methyltransferase RumA (EC 2.1.1.-)
-125987	125987	-13.0857	-0.565043	0.851457	0.35614	0.999986	SmUMH9_0107	124959	126308	+	1350	23S rRNA (Uracil-5-) -methyltransferase RumA (EC 2.1.1.-)
125987	125987	-11.3018	-0.664838	1.16954	0.279496	0.999986	SmUMH9_0107	124959	126308	+	1350	23S rRNA (Uracil-5-) -methyltransferase RumA (EC 2.1.1.-)
-126059	126059	-12.8446	0.0441474	0.0043226	0.94758	0.999986	SmUMH9_0107	124959	126308	+	1350	23S rRNA (Uracil-5-) -methyltransferase RumA (EC 2.1.1.-)
126059	126059	-11.7063	-0.0149006	0.000507054	0.982035	0.999986	SmUMH9_0107	124959	126308	+	1350	23S rRNA (Uracil-5-) -methyltransferase RumA (EC 2.1.1.-)
-126141	126141	-10.9235	-0.0053661	9.68532e-05	0.992148	0.999986	SmUMH9_0107	124959	126308	+	1350	23S rRNA (Uracil-5-) -methyltransferase RumA (EC 2.1.1.-)
126141	126141	-9.11462	-0.285198	0.295198	0.586909	0.999986	SmUMH9_0107	124959	126308	+	1350	23S rRNA (Uracil-5-) -methyltransferase RumA (EC 2.1.1.-)
-126230	126230	-11.2743	-0.266877	0.240904	0.623554	0.999986	SmUMH9_0107	124959	126308	+	1350	23S rRNA (Uracil-5-) -methyltransferase RumA (EC 2.1.1.-)
126230	126230	-10.6786	-0.634108	1.38937	0.238511	0.999986	SmUMH9_0107	124959	126308	+	1350	23S rRNA (Uracil-5-) -methyltransferase RumA (EC 2.1.1.-)
-126317	126317	-12.9924	-0.250668	0.178422	0.672733	0.999986	NA	NA	NA	NA	NA	NA
126317	126317	-11.4356	-0.00151865	5.3853e-06	0.998148	0.999986	NA	NA	NA	NA	NA	NA
-126328	126328	-11.8177	0.46535	0.511593	0.47445	0.999986	SmUMH9_0108	126318	128549	+	2232	GTP pyrophosphokinase (EC 2.7.6.5), (p)ppGpp synthetase I / Guanosine-3',5'-bis(diphosphate) 3'-pyrophosphohydrolase (EC 3.1.7.2)
126328	126328	-10.6093	0.343838	0.288959	0.590888	0.999986	SmUMH9_0108	126318	128549	+	2232	GTP pyrophosphokinase (EC 2.7.6.5), (p)ppGpp synthetase I / Guanosine-3',5'-bis(diphosphate) 3'-pyrophosphohydrolase (EC 3.1.7.2)
-126398	126398	-11.0773	0.00352341	2.79586e-05	0.995781	0.999986	SmUMH9_0108	126318	128549	+	2232	GTP pyrophosphokinase (EC 2.7.6.5), (p)ppGpp synthetase I / Guanosine-3',5'-bis(diphosphate) 3'-pyrophosphohydrolase (EC 3.1.7.2)
126398	126398	-10.772	0.0958523	0.0207343	0.885505	0.999986	SmUMH9_0108	126318	128549	+	2232	GTP pyrophosphokinase (EC 2.7.6.5), (p)ppGpp synthetase I / Guanosine-3',5'-bis(diphosphate) 3'-pyrophosphohydrolase (EC 3.1.7.2)
-126861	126861	-12.0681	-0.715405	1.46575	0.226018	0.999986	SmUMH9_0108	126318	128549	+	2232	GTP pyrophosphokinase (EC 2.7.6.5), (p)ppGpp synthetase I / Guanosine-3',5'-bis(diphosphate) 3'-pyrophosphohydrolase (EC 3.1.7.2)
126861	126861	-11.8987	-0.48266	0.66306	0.415482	0.999986	SmUMH9_0108	126318	128549	+	2232	GTP pyrophosphokinase (EC 2.7.6.5), (p)ppGpp synthetase I / Guanosine-3',5'-bis(diphosphate) 3'-pyrophosphohydrolase (EC 3.1.7.2)
-126948	126948	-11.8657	0.0696461	0.0110279	0.916365	0.999986	SmUMH9_0108	126318	128549	+	2232	GTP pyrophosphokinase (EC 2.7.6.5), (p)ppGpp synthetase I / Guanosine-3',5'-bis(diphosphate) 3'-pyrophosphohydrolase (EC 3.1.7.2)
126948	126948	-11.9949	0.0694895	0.0115017	0.914594	0.999986	SmUMH9_0108	126318	128549	+	2232	GTP pyrophosphokinase (EC 2.7.6.5), (p)ppGpp synthetase I / Guanosine-3',5'-bis(diphosphate) 3'-pyrophosphohydrolase (EC 3.1.7.2)
-127065	127065	-12.5985	-0.738726	1.50592	0.219762	0.999986	SmUMH9_0108	126318	128549	+	2232	GTP pyrophosphokinase (EC 2.7.6.5), (p)ppGpp synthetase I / Guanosine-3',5'-bis(diphosphate) 3'-pyrophosphohydrolase (EC 3.1.7.2)
127065	127065	-11.7029	-0.881921	2.16707	0.140994	0.999986	SmUMH9_0108	126318	128549	+	2232	GTP pyrophosphokinase (EC 2.7.6.5), (p)ppGpp synthetase I / Guanosine-3',5'-bis(diphosphate) 3'-pyrophosphohydrolase (EC 3.1.7.2)
-127086	127086	-10.0909	-0.0293111	0.0026581	0.958882	0.999986	SmUMH9_0108	126318	128549	+	2232	GTP pyrophosphokinase (EC 2.7.6.5), (p)ppGpp synthetase I / Guanosine-3',5'-bis(diphosphate) 3'-pyrophosphohydrolase (EC 3.1.7.2)
127086	127086	-12.839	-0.530238	0.834371	0.361012	0.999986	SmUMH9_0108	126318	128549	+	2232	GTP pyrophosphokinase (EC 2.7.6.5), (p)ppGpp synthetase I / Guanosine-3',5'-bis(diphosphate) 3'-pyrophosphohydrolase (EC 3.1.7.2)
127245	127245	-11.8352	0.0541605	0.00652676	0.93561	0.999986	SmUMH9_0108	126318	128549	+	2232	GTP pyrophosphokinase (EC 2.7.6.5), (p)ppGpp synthetase I / Guanosine-3',5'-bis(diphosphate) 3'-pyrophosphohydrolase (EC 3.1.7.2)
-127386	127386	-12.1131	-0.68136	1.05727	0.303838	0.999986	SmUMH9_0108	126318	128549	+	2232	GTP pyrophosphokinase (EC 2.7.6.5), (p)ppGpp synthetase I / Guanosine-3',5'-bis(diphosphate) 3'-pyrophosphohydrolase (EC 3.1.7.2)
127386	127386	-11.5038	-0.801001	1.44952	0.228604	0.999986	SmUMH9_0108	126318	128549	+	2232	GTP pyrophosphokinase (EC 2.7.6.5), (p)ppGpp synthetase I / Guanosine-3',5'-bis(diphosphate) 3'-pyrophosphohydrolase (EC 3.1.7.2)
-127533	127533	-10.6259	-0.494016	0.808614	0.36853	0.999986	SmUMH9_0108	126318	128549	+	2232	GTP pyrophosphokinase (EC 2.7.6.5), (p)ppGpp synthetase I / Guanosine-3',5'-bis(diphosphate) 3'-pyrophosphohydrolase (EC 3.1.7.2)
127533	127533	-10.3066	-0.591134	1.16447	0.280539	0.999986	SmUMH9_0108	126318	128549	+	2232	GTP pyrophosphokinase (EC 2.7.6.5), (p)ppGpp synthetase I / Guanosine-3',5'-bis(diphosphate) 3'-pyrophosphohydrolase (EC 3.1.7.2)
-127671	127671	-12.5217	0.151418	0.0500212	0.823026	0.999986	SmUMH9_0108	126318	128549	+	2232	GTP pyrophosphokinase (EC 2.7.6.5), (p)ppGpp synthetase I / Guanosine-3',5'-bis(diphosphate) 3'-pyrophosphohydrolase (EC 3.1.7.2)
127671	127671	-11.7597	0.129015	0.0369778	0.84751	0.999986	SmUMH9_0108	126318	128549	+	2232	GTP pyrophosphokinase (EC 2.7.6.5), (p)ppGpp synthetase I / Guanosine-3',5'-bis(diphosphate) 3'-pyrophosphohydrolase (EC 3.1.7.2)
-127703	127703	-12.146	-0.971793	2.08216	0.149029	0.999986	SmUMH9_0108	126318	128549	+	2232	GTP pyrophosphokinase (EC 2.7.6.5), (p)ppGpp synthetase I / Guanosine-3',5'-bis(diphosphate) 3'-pyrophosphohydrolase (EC 3.1.7.2)
127703	127703	-11.4314	-1.11517	2.69286	0.100799	0.999986	SmUMH9_0108	126318	128549	+	2232	GTP pyrophosphokinase (EC 2.7.6.5), (p)ppGpp synthetase I / Guanosine-3',5'-bis(diphosphate) 3'-pyrophosphohydrolase (EC 3.1.7.2)
-127989	127989	-12.0077	-1.66764	6.22979	0.0125619	0.645709	SmUMH9_0108	126318	128549	+	2232	GTP pyrophosphokinase (EC 2.7.6.5), (p)ppGpp synthetase I / Guanosine-3',5'-bis(diphosphate) 3'-pyrophosphohydrolase (EC 3.1.7.2)
127989	127989	-12.2119	-1.62985	5.92195	0.0149534	0.721242	SmUMH9_0108	126318	128549	+	2232	GTP pyrophosphokinase (EC 2.7.6.5), (p)ppGpp synthetase I / Guanosine-3',5'-bis(diphosphate) 3'-pyrophosphohydrolase (EC 3.1.7.2)
-128363	128363	-10.2871	0.333157	0.247709	0.618693	0.999986	SmUMH9_0108	126318	128549	+	2232	GTP pyrophosphokinase (EC 2.7.6.5), (p)ppGpp synthetase I / Guanosine-3',5'-bis(diphosphate) 3'-pyrophosphohydrolase (EC 3.1.7.2)
128363	128363	-10.1029	0.461992	0.500505	0.479278	0.999986	SmUMH9_0108	126318	128549	+	2232	GTP pyrophosphokinase (EC 2.7.6.5), (p)ppGpp synthetase I / Guanosine-3',5'-bis(diphosphate) 3'-pyrophosphohydrolase (EC 3.1.7.2)
-128395	128395	-10.4608	0.601187	0.987635	0.320321	0.999986	SmUMH9_0108	126318	128549	+	2232	GTP pyrophosphokinase (EC 2.7.6.5), (p)ppGpp synthetase I / Guanosine-3',5'-bis(diphosphate) 3'-pyrophosphohydrolase (EC 3.1.7.2)
128395	128395	-10.3579	0.405578	0.459248	0.497975	0.999986	SmUMH9_0108	126318	128549	+	2232	GTP pyrophosphokinase (EC 2.7.6.5), (p)ppGpp synthetase I / Guanosine-3',5'-bis(diphosphate) 3'-pyrophosphohydrolase (EC 3.1.7.2)
-128463	128463	-11.1865	-0.241821	0.167966	0.681926	0.999986	SmUMH9_0108	126318	128549	+	2232	GTP pyrophosphokinase (EC 2.7.6.5), (p)ppGpp synthetase I / Guanosine-3',5'-bis(diphosphate) 3'-pyrophosphohydrolase (EC 3.1.7.2)
128463	128463	-10.785	-0.53537	0.799322	0.371296	0.999986	SmUMH9_0108	126318	128549	+	2232	GTP pyrophosphokinase (EC 2.7.6.5), (p)ppGpp synthetase I / Guanosine-3',5'-bis(diphosphate) 3'-pyrophosphohydrolase (EC 3.1.7.2)
-128765	128765	-11.5459	0.219431	0.100942	0.750702	0.999986	SmUMH9_0109	128652	129446	+	795	Nucleoside triphosphate pyrophosphohydrolase MazG (EC 3.6.1.8)
128765	128765	-11.6751	-0.615573	0.849857	0.356593	0.999986	SmUMH9_0109	128652	129446	+	795	Nucleoside triphosphate pyrophosphohydrolase MazG (EC 3.6.1.8)
-128781	128781	-11.9528	0.312303	0.266445	0.605727	0.999986	SmUMH9_0109	128652	129446	+	795	Nucleoside triphosphate pyrophosphohydrolase MazG (EC 3.6.1.8)
128781	128781	-10.8628	0.636451	1.13552	0.286601	0.999986	SmUMH9_0109	128652	129446	+	795	Nucleoside triphosphate pyrophosphohydrolase MazG (EC 3.6.1.8)
-129168	129168	-11.8448	-0.050764	0.00732176	0.93181	0.999986	SmUMH9_0109	128652	129446	+	795	Nucleoside triphosphate pyrophosphohydrolase MazG (EC 3.6.1.8)
129168	129168	-11.354	0.178541	0.0907423	0.763236	0.999986	SmUMH9_0109	128652	129446	+	795	Nucleoside triphosphate pyrophosphohydrolase MazG (EC 3.6.1.8)
-129715	129715	-11.4517	-0.443502	0.393115	0.530667	0.999986	NA	NA	NA	NA	NA	NA
129715	129715	-11.3626	-0.336683	0.221286	0.638062	0.999986	NA	NA	NA	NA	NA	NA
-132807	132807	-10.2485	0.567622	0.892599	0.344774	0.999986	SmUMH9_0111	131514	132809	+	1296	Enolase (EC 4.2.1.11)
132807	132807	-10.3846	0.834865	1.85519	0.173181	0.999986	SmUMH9_0111	131514	132809	+	1296	Enolase (EC 4.2.1.11)
-133045	133045	-12.2665	0.298764	0.215632	0.642389	0.999986	NA	NA	NA	NA	NA	NA
133045	133045	-11.8822	0.688099	1.0448	0.306708	0.999986	NA	NA	NA	NA	NA	NA
-133069	133069	-12.9771	0.171661	0.0596217	0.807095	0.999986	NA	NA	NA	NA	NA	NA
133069	133069	-13.4533	0.393884	0.313887	0.575305	0.999986	NA	NA	NA	NA	NA	NA
-133689	133689	-9.99887	-0.0815169	0.0225271	0.880693	0.999986	SmUMH9_0112	133108	134298	+	1191	FAD-dependent pyridine nucleotide-disulphide oxidoreductase
133689	133689	-10.546	0.115976	0.0433625	0.835044	0.999986	SmUMH9_0112	133108	134298	+	1191	FAD-dependent pyridine nucleotide-disulphide oxidoreductase
-133693	133693	-11.5812	0.490774	0.578571	0.446873	0.999986	SmUMH9_0112	133108	134298	+	1191	FAD-dependent pyridine nucleotide-disulphide oxidoreductase
133693	133693	-11.3569	0.449248	0.49099	0.483486	0.999986	SmUMH9_0112	133108	134298	+	1191	FAD-dependent pyridine nucleotide-disulphide oxidoreductase
-133840	133840	-10.267	0.424843	0.433931	0.510066	0.999986	SmUMH9_0112	133108	134298	+	1191	FAD-dependent pyridine nucleotide-disulphide oxidoreductase
133840	133840	-10.4541	0.363316	0.313533	0.57552	0.999986	SmUMH9_0112	133108	134298	+	1191	FAD-dependent pyridine nucleotide-disulphide oxidoreductase
-134003	134003	-11.7947	0.0282947	0.00192862	0.964971	0.999986	SmUMH9_0112	133108	134298	+	1191	FAD-dependent pyridine nucleotide-disulphide oxidoreductase
134003	134003	-10.8404	0.4378	0.453158	0.500839	0.999986	SmUMH9_0112	133108	134298	+	1191	FAD-dependent pyridine nucleotide-disulphide oxidoreductase
-134005	134005	-9.50292	0.412823	0.583492	0.444947	0.999986	SmUMH9_0112	133108	134298	+	1191	FAD-dependent pyridine nucleotide-disulphide oxidoreductase
134005	134005	-9.62057	0.216206	0.165326	0.6843	0.999986	SmUMH9_0112	133108	134298	+	1191	FAD-dependent pyridine nucleotide-disulphide oxidoreductase
-134188	134188	-10.4062	-0.0275642	0.0017771	0.966375	0.999986	SmUMH9_0112	133108	134298	+	1191	FAD-dependent pyridine nucleotide-disulphide oxidoreductase
134188	134188	-10.9846	0.273626	0.154893	0.693903	0.999986	SmUMH9_0112	133108	134298	+	1191	FAD-dependent pyridine nucleotide-disulphide oxidoreductase
-134571	134571	-11.6792	-0.00602275	7.96458e-05	0.992879	0.999986	SmUMH9_0113	134295	134690	+	396	FIG01055966: hypothetical protein
134571	134571	-11.0208	-0.140432	0.0441657	0.833546	0.999986	SmUMH9_0113	134295	134690	+	396	FIG01055966: hypothetical protein
-134715	134715	-11.1583	0.0298569	0.00198165	0.964493	0.999986	NA	NA	NA	NA	NA	NA
134715	134715	-10.9881	0.135647	0.0408696	0.83979	0.999986	NA	NA	NA	NA	NA	NA
-134726	134726	-11.2644	-0.00196076	8.60595e-06	0.997659	0.999986	NA	NA	NA	NA	NA	NA
134726	134726	-11.6292	0.161579	0.0548551	0.814821	0.999986	NA	NA	NA	NA	NA	NA
-134772	134772	-10.857	0.0587096	0.00748225	0.931069	0.999986	SmUMH9_0114	134727	135434	+	708	Methionine gamma-lyase (EC 4.4.1.11)
134772	134772	-10.8461	0.127536	0.0348251	0.851963	0.999986	SmUMH9_0114	134727	135434	+	708	Methionine gamma-lyase (EC 4.4.1.11)
-134906	134906	-11.3023	0.123292	0.0404738	0.840557	0.999986	SmUMH9_0114	134727	135434	+	708	Methionine gamma-lyase (EC 4.4.1.11)
134906	134906	-12.6957	0.330767	0.263208	0.607925	0.999986	SmUMH9_0114	134727	135434	+	708	Methionine gamma-lyase (EC 4.4.1.11)
-135063	135063	-10.3406	0.693019	1.19183	0.274962	0.999986	SmUMH9_0114	134727	135434	+	708	Methionine gamma-lyase (EC 4.4.1.11)
135063	135063	-11.2517	0.544891	0.755084	0.384871	0.999986	SmUMH9_0114	134727	135434	+	708	Methionine gamma-lyase (EC 4.4.1.11)
-135186	135186	-10.4804	0.536891	0.817252	0.365985	0.999986	SmUMH9_0114	134727	135434	+	708	Methionine gamma-lyase (EC 4.4.1.11)
135186	135186	-10.6013	0.522037	0.761492	0.382862	0.999986	SmUMH9_0114	134727	135434	+	708	Methionine gamma-lyase (EC 4.4.1.11)
-135288	135288	-10.8307	0.090501	0.0222708	0.881369	0.999986	SmUMH9_0114	134727	135434	+	708	Methionine gamma-lyase (EC 4.4.1.11)
135288	135288	-11.4499	-0.743441	1.40454	0.235964	0.999986	SmUMH9_0114	134727	135434	+	708	Methionine gamma-lyase (EC 4.4.1.11)
-135293	135293	-10.1155	0.310656	0.259887	0.610197	0.999986	SmUMH9_0114	134727	135434	+	708	Methionine gamma-lyase (EC 4.4.1.11)
135293	135293	-10.7181	-0.0206944	0.00101463	0.974589	0.999986	SmUMH9_0114	134727	135434	+	708	Methionine gamma-lyase (EC 4.4.1.11)
-135358	135358	-11.0725	0.342377	0.263621	0.607643	0.999986	SmUMH9_0114	134727	135434	+	708	Methionine gamma-lyase (EC 4.4.1.11)
135358	135358	-12.9163	0.102585	0.0230619	0.879296	0.999986	SmUMH9_0114	134727	135434	+	708	Methionine gamma-lyase (EC 4.4.1.11)
-135488	135488	-12.0303	0.175944	0.0723074	0.788006	0.999986	SmUMH9_0115	135460	135921	+	462	Methionine gamma-lyase (EC 4.4.1.11)
135488	135488	-12.5173	0.442072	0.427762	0.513089	0.999986	SmUMH9_0115	135460	135921	+	462	Methionine gamma-lyase (EC 4.4.1.11)
-135592	135592	-11.0441	-0.449142	0.645213	0.421829	0.999986	SmUMH9_0115	135460	135921	+	462	Methionine gamma-lyase (EC 4.4.1.11)
135592	135592	-10.4918	-0.049617	0.00768137	0.93016	0.999986	SmUMH9_0115	135460	135921	+	462	Methionine gamma-lyase (EC 4.4.1.11)
-135943	135943	-11.6628	0.451514	0.454092	0.500398	0.999986	NA	NA	NA	NA	NA	NA
135943	135943	-12.1655	0.265206	0.15603	0.692838	0.999986	NA	NA	NA	NA	NA	NA
-135959	135959	-13.6143	-0.240365	0.12418	0.724545	0.999986	SmUMH9_0116	135958	137295	-	1338	Histidine transport protein (permease)
135959	135959	-13.1087	-0.45772	0.468372	0.493737	0.999986	SmUMH9_0116	135958	137295	-	1338	Histidine transport protein (permease)
136301	136301	-15.7338	0.0250293	0.00145066	0.969618	0.999986	SmUMH9_0116	135958	137295	-	1338	Histidine transport protein (permease)
-136421	136421	-10.2197	-0.358651	0.368133	0.544024	0.999986	SmUMH9_0116	135958	137295	-	1338	Histidine transport protein (permease)
136421	136421	-10.8985	0.0954813	0.0242444	0.876265	0.999986	SmUMH9_0116	135958	137295	-	1338	Histidine transport protein (permease)
-137012	137012	-10.13	-0.501674	0.84865	0.356934	0.999986	SmUMH9_0116	135958	137295	-	1338	Histidine transport protein (permease)
137012	137012	-9.93752	-0.42212	0.627026	0.428448	0.999986	SmUMH9_0116	135958	137295	-	1338	Histidine transport protein (permease)
-137066	137066	-11.1487	-0.117225	0.0313127	0.859545	0.999986	SmUMH9_0116	135958	137295	-	1338	Histidine transport protein (permease)
137066	137066	-11.0128	0.00288625	1.82011e-05	0.996596	0.999986	SmUMH9_0116	135958	137295	-	1338	Histidine transport protein (permease)
-137105	137105	-13.7514	-0.380453	0.318428	0.572554	0.999986	SmUMH9_0116	135958	137295	-	1338	Histidine transport protein (permease)
137105	137105	-14.088	-0.638883	0.809755	0.368193	0.999986	SmUMH9_0116	135958	137295	-	1338	Histidine transport protein (permease)
-137258	137258	-12.3264	-0.0850924	0.0167346	0.897071	0.999986	SmUMH9_0116	135958	137295	-	1338	Histidine transport protein (permease)
137258	137258	-11.4667	-0.173191	0.0760741	0.78269	0.999986	SmUMH9_0116	135958	137295	-	1338	Histidine transport protein (permease)
-138588	138588	-13.088	0.700207	1.01153	0.314537	0.999986	SmUMH9_0117	137455	138990	-	1536	Histidine ammonia-lyase (EC 4.3.1.3)
138588	138588	-11.9707	0.794307	1.42679	0.232288	0.999986	SmUMH9_0117	137455	138990	-	1536	Histidine ammonia-lyase (EC 4.3.1.3)
-139558	139558	-13.9184	0.651594	0.86058	0.353576	0.999986	SmUMH9_0118	138987	140678	-	1692	Urocanate hydratase (EC 4.2.1.49)
139558	139558	-13.7456	0.211504	0.0966201	0.755924	0.999986	SmUMH9_0118	138987	140678	-	1692	Urocanate hydratase (EC 4.2.1.49)
-139633	139633	-12.5115	1.13952	2.98527	0.0840252	0.999986	SmUMH9_0118	138987	140678	-	1692	Urocanate hydratase (EC 4.2.1.49)
139633	139633	-12.3028	1.38364	4.41997	0.0355207	0.999986	SmUMH9_0118	138987	140678	-	1692	Urocanate hydratase (EC 4.2.1.49)
-139993	139993	-12.6095	0.196736	0.0887762	0.765739	0.999986	SmUMH9_0118	138987	140678	-	1692	Urocanate hydratase (EC 4.2.1.49)
139993	139993	-14.7744	0.269331	0.155071	0.693736	0.999986	SmUMH9_0118	138987	140678	-	1692	Urocanate hydratase (EC 4.2.1.49)
-140230	140230	-13.7757	0.795831	1.48964	0.222272	0.999986	SmUMH9_0118	138987	140678	-	1692	Urocanate hydratase (EC 4.2.1.49)
140230	140230	-11.1037	0.622223	1.0347	0.309057	0.999986	SmUMH9_0118	138987	140678	-	1692	Urocanate hydratase (EC 4.2.1.49)
-140619	140619	-11.7736	0.509047	0.586625	0.443727	0.999986	SmUMH9_0118	138987	140678	-	1692	Urocanate hydratase (EC 4.2.1.49)
140619	140619	-13.7694	0.56609	0.623803	0.429638	0.999986	SmUMH9_0118	138987	140678	-	1692	Urocanate hydratase (EC 4.2.1.49)
-140643	140643	-13.1849	0.289541	0.172228	0.678139	0.999986	SmUMH9_0118	138987	140678	-	1692	Urocanate hydratase (EC 4.2.1.49)
140643	140643	-11.8935	0.00288114	1.81806e-05	0.996598	0.999986	SmUMH9_0118	138987	140678	-	1692	Urocanate hydratase (EC 4.2.1.49)
-140768	140768	-11.5235	0.428933	0.40971	0.522117	0.999986	NA	NA	NA	NA	NA	NA
-140770	140770	-11.5727	0.00148433	6.04406e-06	0.998038	0.999986	NA	NA	NA	NA	NA	NA
140770	140770	-10.9749	-0.239444	0.16174	0.68756	0.999986	NA	NA	NA	NA	NA	NA
-140776	140776	-12.149	0.0928388	0.02317	0.879016	0.999986	NA	NA	NA	NA	NA	NA
140776	140776	-11.3377	0.112253	0.0328227	0.856234	0.999986	NA	NA	NA	NA	NA	NA
140780	140780	-11.2464	0.50376	0.703169	0.401721	0.999986	NA	NA	NA	NA	NA	NA
-140964	140964	-11.6805	0.712756	1.22021	0.26932	0.999986	SmUMH9_0119	140860	140979	+	120	hypothetical protein
140964	140964	-11.1019	0.704007	1.16828	0.279756	0.999986	SmUMH9_0119	140860	140979	+	120	hypothetical protein
-140981	140981	-11.5514	0.255648	0.210299	0.646533	0.999986	NA	NA	NA	NA	NA	NA
140981	140981	-10.7175	-0.311366	0.325263	0.568462	0.999986	NA	NA	NA	NA	NA	NA
-141270	141270	-11.1838	0.845837	1.5821	0.208459	0.999986	SmUMH9_0120	141059	142399	-	1341	4-hydroxybenzoate transporter
141270	141270	-11.5669	0.269153	0.160251	0.688925	0.999986	SmUMH9_0120	141059	142399	-	1341	4-hydroxybenzoate transporter
-141427	141427	-11.2724	0.139776	0.0563842	0.812305	0.999986	SmUMH9_0120	141059	142399	-	1341	4-hydroxybenzoate transporter
141427	141427	-11.1239	0.203481	0.117568	0.731687	0.999986	SmUMH9_0120	141059	142399	-	1341	4-hydroxybenzoate transporter
-141573	141573	-12.9555	0.411687	0.389788	0.532411	0.999986	SmUMH9_0120	141059	142399	-	1341	4-hydroxybenzoate transporter
141573	141573	-12.7207	0.408736	0.379848	0.537685	0.999986	SmUMH9_0120	141059	142399	-	1341	4-hydroxybenzoate transporter
-141576	141576	-12.7361	0.303987	0.214962	0.642906	0.999986	SmUMH9_0120	141059	142399	-	1341	4-hydroxybenzoate transporter
141576	141576	-14.0447	0.0427874	0.00411294	0.948865	0.999986	SmUMH9_0120	141059	142399	-	1341	4-hydroxybenzoate transporter
-141592	141592	-11.7118	0.515883	0.602675	0.437559	0.999986	SmUMH9_0120	141059	142399	-	1341	4-hydroxybenzoate transporter
141592	141592	-11.7092	0.0349348	0.00271662	0.958432	0.999986	SmUMH9_0120	141059	142399	-	1341	4-hydroxybenzoate transporter
-141597	141597	-10.6082	0.0226624	0.00167172	0.967386	0.999986	SmUMH9_0120	141059	142399	-	1341	4-hydroxybenzoate transporter
141597	141597	-11.2043	-0.319524	0.322436	0.570147	0.999986	SmUMH9_0120	141059	142399	-	1341	4-hydroxybenzoate transporter
-141693	141693	-12.4502	0.254463	0.14472	0.703633	0.999986	SmUMH9_0120	141059	142399	-	1341	4-hydroxybenzoate transporter
141693	141693	-12.6675	0.0519631	0.00599987	0.938259	0.999986	SmUMH9_0120	141059	142399	-	1341	4-hydroxybenzoate transporter
-141783	141783	-13.1781	0.120932	0.0331673	0.855489	0.999986	SmUMH9_0120	141059	142399	-	1341	4-hydroxybenzoate transporter
141783	141783	-12.0291	0.133653	0.0420981	0.837433	0.999986	SmUMH9_0120	141059	142399	-	1341	4-hydroxybenzoate transporter
-141936	141936	-10.5921	0.213617	0.161191	0.688062	0.999986	SmUMH9_0120	141059	142399	-	1341	4-hydroxybenzoate transporter
141936	141936	-10.3052	-0.397634	0.562621	0.453206	0.999986	SmUMH9_0120	141059	142399	-	1341	4-hydroxybenzoate transporter
-142421	142421	-10.8322	-0.727847	1.7744	0.182838	0.999986	NA	NA	NA	NA	NA	NA
142421	142421	-10.5203	-0.513591	0.876185	0.349249	0.999986	NA	NA	NA	NA	NA	NA
-142475	142475	-9.99244	-0.687824	1.9395	0.163723	0.999986	NA	NA	NA	NA	NA	NA
142475	142475	-14.0457	0.098675	0.0251435	0.87401	0.999986	NA	NA	NA	NA	NA	NA
-142477	142477	-12.7024	0.325528	0.284958	0.59347	0.999986	NA	NA	NA	NA	NA	NA
142477	142477	-12.8748	-0.0834134	0.0166074	0.897461	0.999986	NA	NA	NA	NA	NA	NA
-142479	142479	-13.5557	0.067263	0.0148301	0.903074	0.999986	NA	NA	NA	NA	NA	NA
142479	142479	-9.25573	0.499695	0.91372	0.339129	0.999986	NA	NA	NA	NA	NA	NA
-142509	142509	-12.6959	0.0650856	0.00910638	0.923975	0.999986	NA	NA	NA	NA	NA	NA
142509	142509	-12.3133	0.190615	0.0766342	0.781912	0.999986	NA	NA	NA	NA	NA	NA
-142511	142511	-10.4027	-0.0817871	0.0197744	0.888169	0.999986	NA	NA	NA	NA	NA	NA
142511	142511	-11.1677	0.106499	0.0324927	0.856951	0.999986	NA	NA	NA	NA	NA	NA
-142531	142531	-10.8912	0.650062	1.04603	0.306424	0.999986	NA	NA	NA	NA	NA	NA
142531	142531	-10.7545	1.04097	2.29297	0.129961	0.999986	NA	NA	NA	NA	NA	NA
-142652	142652	-15.2922	-0.146814	0.0599168	0.806627	0.999986	NA	NA	NA	NA	NA	NA
-142851	142851	-12.8199	-0.264846	0.205016	0.650703	0.999986	SmUMH9_0121	142726	143397	+	672	Queuosine Biosynthesis QueE Radical SAM
142851	142851	-11.0041	-0.581238	0.976996	0.322942	0.999986	SmUMH9_0121	142726	143397	+	672	Queuosine Biosynthesis QueE Radical SAM
143020	143020	-13.119	-1.95978	9.35599	0.00222258	0.192596	SmUMH9_0121	142726	143397	+	672	Queuosine Biosynthesis QueE Radical SAM
-143020	143020	-13.0997	-1.42449	5.04038	0.0247631	0.967222	SmUMH9_0121	142726	143397	+	672	Queuosine Biosynthesis QueE Radical SAM
-143380	143380	-14.2141	-0.227802	0.115315	0.734173	0.999986	SmUMH9_0121	142726	143397	+	672	Queuosine Biosynthesis QueE Radical SAM
143380	143380	-13.0013	0.0517119	0.00672958	0.93462	0.999986	SmUMH9_0121	142726	143397	+	672	Queuosine Biosynthesis QueE Radical SAM
-143437	143437	-15.2138	0.175492	0.0682551	0.793895	0.999986	SmUMH9_0122	143427	143786	-	360	6-carboxytetrahydropterin synthase (EC 4.1.2.50) @ Queuosine biosynthesis QueD, PTPS-I
-143439	143439	-15.3005	-0.219898	0.116138	0.733261	0.999986	SmUMH9_0122	143427	143786	-	360	6-carboxytetrahydropterin synthase (EC 4.1.2.50) @ Queuosine biosynthesis QueD, PTPS-I
143439	143439	-11.693	-0.152561	0.0686058	0.793378	0.999986	SmUMH9_0122	143427	143786	-	360	6-carboxytetrahydropterin synthase (EC 4.1.2.50) @ Queuosine biosynthesis QueD, PTPS-I
-143453	143453	-14.2302	-0.665956	0.942666	0.331593	0.999986	SmUMH9_0122	143427	143786	-	360	6-carboxytetrahydropterin synthase (EC 4.1.2.50) @ Queuosine biosynthesis QueD, PTPS-I
143453	143453	-13.6044	0.216159	0.104416	0.746593	0.999986	SmUMH9_0122	143427	143786	-	360	6-carboxytetrahydropterin synthase (EC 4.1.2.50) @ Queuosine biosynthesis QueD, PTPS-I
-143572	143572	-11.4107	-0.991877	2.91717	0.0876414	0.999986	SmUMH9_0122	143427	143786	-	360	6-carboxytetrahydropterin synthase (EC 4.1.2.50) @ Queuosine biosynthesis QueD, PTPS-I
143572	143572	-11.4707	-0.843662	2.01578	0.155671	0.999986	SmUMH9_0122	143427	143786	-	360	6-carboxytetrahydropterin synthase (EC 4.1.2.50) @ Queuosine biosynthesis QueD, PTPS-I
-143787	143787	-12.0571	-0.0567644	0.00744389	0.931245	0.999986	NA	NA	NA	NA	NA	NA
143787	143787	-11.8661	-0.128811	0.0393736	0.84271	0.999986	NA	NA	NA	NA	NA	NA
-143820	143820	-14.0186	0.00458069	4.56142e-05	0.994611	0.999986	NA	NA	NA	NA	NA	NA
143820	143820	-13.9959	0.0260899	0.0014755	0.969359	0.999986	NA	NA	NA	NA	NA	NA
-144069	144069	-13.726	0.0863813	0.0166761	0.89725	0.999986	NA	NA	NA	NA	NA	NA
144069	144069	-14.0337	0.00171622	6.67001e-06	0.997939	0.999986	NA	NA	NA	NA	NA	NA
-144075	144075	-12.7214	0.0621026	0.0088977	0.924849	0.999986	NA	NA	NA	NA	NA	NA
144075	144075	-12.4512	-0.17151	0.0671152	0.795584	0.999986	NA	NA	NA	NA	NA	NA
-144114	144114	-11.9356	0.236486	0.135835	0.712457	0.999986	NA	NA	NA	NA	NA	NA
144114	144114	-12.2436	0.110605	0.031215	0.859762	0.999986	NA	NA	NA	NA	NA	NA
-144203	144203	-12.329	0.205799	0.0951837	0.757688	0.999986	NA	NA	NA	NA	NA	NA
144203	144203	-12.0123	0.427586	0.40244	0.525832	0.999986	NA	NA	NA	NA	NA	NA
-144212	144212	-10.016	0.457448	0.605593	0.436452	0.999986	NA	NA	NA	NA	NA	NA
144212	144212	-10.069	0.683678	1.30116	0.254001	0.999986	NA	NA	NA	NA	NA	NA
-144216	144216	-11.3061	0.12977	0.0385971	0.844249	0.999986	NA	NA	NA	NA	NA	NA
144216	144216	-11.3176	-0.108645	0.0292216	0.864268	0.999986	NA	NA	NA	NA	NA	NA
-144304	144304	-11.7341	0.583734	0.701627	0.402238	0.999986	SmUMH9_0123	144250	146025	+	1776	Sulfite reductase [NADPH] flavoprotein alpha-component (EC 1.8.1.2)
144304	144304	-12.67	0.239439	0.127867	0.720654	0.999986	SmUMH9_0123	144250	146025	+	1776	Sulfite reductase [NADPH] flavoprotein alpha-component (EC 1.8.1.2)
-144523	144523	-12.0054	0.0152822	0.000516677	0.981865	0.999986	SmUMH9_0123	144250	146025	+	1776	Sulfite reductase [NADPH] flavoprotein alpha-component (EC 1.8.1.2)
144523	144523	-11.2536	-0.0283628	0.00177298	0.966414	0.999986	SmUMH9_0123	144250	146025	+	1776	Sulfite reductase [NADPH] flavoprotein alpha-component (EC 1.8.1.2)
-144618	144618	-12.9069	-0.399373	0.375287	0.540136	0.999986	SmUMH9_0123	144250	146025	+	1776	Sulfite reductase [NADPH] flavoprotein alpha-component (EC 1.8.1.2)
144618	144618	-13.7649	-0.810089	1.47001	0.225344	0.999986	SmUMH9_0123	144250	146025	+	1776	Sulfite reductase [NADPH] flavoprotein alpha-component (EC 1.8.1.2)
-145058	145058	-14.8623	-0.586812	0.656798	0.417693	0.999986	SmUMH9_0123	144250	146025	+	1776	Sulfite reductase [NADPH] flavoprotein alpha-component (EC 1.8.1.2)
145058	145058	-13.9967	-0.630227	0.785487	0.375468	0.999986	SmUMH9_0123	144250	146025	+	1776	Sulfite reductase [NADPH] flavoprotein alpha-component (EC 1.8.1.2)
-145387	145387	-13.2977	-0.201427	0.0911256	0.762751	0.999986	SmUMH9_0123	144250	146025	+	1776	Sulfite reductase [NADPH] flavoprotein alpha-component (EC 1.8.1.2)
145387	145387	-12.744	-0.0716967	0.0113838	0.915031	0.999986	SmUMH9_0123	144250	146025	+	1776	Sulfite reductase [NADPH] flavoprotein alpha-component (EC 1.8.1.2)
-145539	145539	-11.4998	0.165435	0.0659874	0.797271	0.999986	SmUMH9_0123	144250	146025	+	1776	Sulfite reductase [NADPH] flavoprotein alpha-component (EC 1.8.1.2)
145539	145539	-10.576	0.813217	1.51995	0.217628	0.999986	SmUMH9_0123	144250	146025	+	1776	Sulfite reductase [NADPH] flavoprotein alpha-component (EC 1.8.1.2)
-145635	145635	-11.1508	0.0973599	0.0204192	0.886372	0.999986	SmUMH9_0123	144250	146025	+	1776	Sulfite reductase [NADPH] flavoprotein alpha-component (EC 1.8.1.2)
145635	145635	-10.9536	-0.00361585	2.85855e-05	0.995734	0.999986	SmUMH9_0123	144250	146025	+	1776	Sulfite reductase [NADPH] flavoprotein alpha-component (EC 1.8.1.2)
-145717	145717	-15.6197	-0.139505	0.043414	0.834948	0.999986	SmUMH9_0123	144250	146025	+	1776	Sulfite reductase [NADPH] flavoprotein alpha-component (EC 1.8.1.2)
-145738	145738	-12.0287	0.22289	0.11224	0.737609	0.999986	SmUMH9_0123	144250	146025	+	1776	Sulfite reductase [NADPH] flavoprotein alpha-component (EC 1.8.1.2)
145738	145738	-11.0189	0.208308	0.103423	0.74776	0.999986	SmUMH9_0123	144250	146025	+	1776	Sulfite reductase [NADPH] flavoprotein alpha-component (EC 1.8.1.2)
-145797	145797	-12.6638	0.273115	0.187755	0.664792	0.999986	SmUMH9_0123	144250	146025	+	1776	Sulfite reductase [NADPH] flavoprotein alpha-component (EC 1.8.1.2)
145797	145797	-10.7121	0.0454203	0.0056662	0.939997	0.999986	SmUMH9_0123	144250	146025	+	1776	Sulfite reductase [NADPH] flavoprotein alpha-component (EC 1.8.1.2)
-145802	145802	-12.3437	-0.128747	0.0370232	0.847418	0.999986	SmUMH9_0123	144250	146025	+	1776	Sulfite reductase [NADPH] flavoprotein alpha-component (EC 1.8.1.2)
145802	145802	-11.7649	-0.112831	0.0283969	0.866179	0.999986	SmUMH9_0123	144250	146025	+	1776	Sulfite reductase [NADPH] flavoprotein alpha-component (EC 1.8.1.2)
-145804	145804	-11.8592	0.241102	0.137558	0.71072	0.999986	SmUMH9_0123	144250	146025	+	1776	Sulfite reductase [NADPH] flavoprotein alpha-component (EC 1.8.1.2)
145804	145804	-11.0542	0.718246	1.17886	0.277589	0.999986	SmUMH9_0123	144250	146025	+	1776	Sulfite reductase [NADPH] flavoprotein alpha-component (EC 1.8.1.2)
-145808	145808	-10.6109	-0.562094	1.07505	0.299808	0.999986	SmUMH9_0123	144250	146025	+	1776	Sulfite reductase [NADPH] flavoprotein alpha-component (EC 1.8.1.2)
145808	145808	-10.8147	-0.481383	0.768641	0.380638	0.999986	SmUMH9_0123	144250	146025	+	1776	Sulfite reductase [NADPH] flavoprotein alpha-component (EC 1.8.1.2)
-145873	145873	-13.5489	0.390138	0.311754	0.576606	0.999986	SmUMH9_0123	144250	146025	+	1776	Sulfite reductase [NADPH] flavoprotein alpha-component (EC 1.8.1.2)
145873	145873	-11.9601	0.0789357	0.0145109	0.904118	0.999986	SmUMH9_0123	144250	146025	+	1776	Sulfite reductase [NADPH] flavoprotein alpha-component (EC 1.8.1.2)
-146196	146196	-10.026	0.139925	0.0704926	0.790621	0.999986	SmUMH9_0124	146025	147740	+	1716	Sulfite reductase [NADPH] hemoprotein beta-component (EC 1.8.1.2)
146196	146196	-9.23776	0.375864	0.51327	0.473727	0.999986	SmUMH9_0124	146025	147740	+	1716	Sulfite reductase [NADPH] hemoprotein beta-component (EC 1.8.1.2)
-146349	146349	-12.8801	0.203156	0.0947846	0.75818	0.999986	SmUMH9_0124	146025	147740	+	1716	Sulfite reductase [NADPH] hemoprotein beta-component (EC 1.8.1.2)
146349	146349	-13.2632	-0.077233	0.0135427	0.907357	0.999986	SmUMH9_0124	146025	147740	+	1716	Sulfite reductase [NADPH] hemoprotein beta-component (EC 1.8.1.2)
-146655	146655	-13.1212	-0.954536	2.00299	0.15699	0.999986	SmUMH9_0124	146025	147740	+	1716	Sulfite reductase [NADPH] hemoprotein beta-component (EC 1.8.1.2)
146655	146655	-14.0816	-0.892726	1.81963	0.177357	0.999986	SmUMH9_0124	146025	147740	+	1716	Sulfite reductase [NADPH] hemoprotein beta-component (EC 1.8.1.2)
146823	146823	-11.1221	-0.0511892	0.00714838	0.932621	0.999986	SmUMH9_0124	146025	147740	+	1716	Sulfite reductase [NADPH] hemoprotein beta-component (EC 1.8.1.2)
-146949	146949	-10.9126	-0.0361967	0.00387333	0.950375	0.999986	SmUMH9_0124	146025	147740	+	1716	Sulfite reductase [NADPH] hemoprotein beta-component (EC 1.8.1.2)
146949	146949	-13.2502	0.0217113	0.00123919	0.971919	0.999986	SmUMH9_0124	146025	147740	+	1716	Sulfite reductase [NADPH] hemoprotein beta-component (EC 1.8.1.2)
-147033	147033	-11.1349	0.500667	0.56831	0.450931	0.999986	SmUMH9_0124	146025	147740	+	1716	Sulfite reductase [NADPH] hemoprotein beta-component (EC 1.8.1.2)
147033	147033	-10.6054	0.296406	0.203949	0.651552	0.999986	SmUMH9_0124	146025	147740	+	1716	Sulfite reductase [NADPH] hemoprotein beta-component (EC 1.8.1.2)
-147182	147182	-12.3073	0.17995	0.076499	0.782099	0.999986	SmUMH9_0124	146025	147740	+	1716	Sulfite reductase [NADPH] hemoprotein beta-component (EC 1.8.1.2)
147182	147182	-13.3326	0.167626	0.0605708	0.805596	0.999986	SmUMH9_0124	146025	147740	+	1716	Sulfite reductase [NADPH] hemoprotein beta-component (EC 1.8.1.2)
-147530	147530	-11.5838	-0.334372	0.210163	0.64664	0.999986	SmUMH9_0124	146025	147740	+	1716	Sulfite reductase [NADPH] hemoprotein beta-component (EC 1.8.1.2)
147530	147530	-11.3065	-0.71142	1.13666	0.286359	0.999986	SmUMH9_0124	146025	147740	+	1716	Sulfite reductase [NADPH] hemoprotein beta-component (EC 1.8.1.2)
-147575	147575	-11.1597	0.459553	0.594037	0.440862	0.999986	SmUMH9_0124	146025	147740	+	1716	Sulfite reductase [NADPH] hemoprotein beta-component (EC 1.8.1.2)
147575	147575	-10.4493	0.485519	0.678455	0.410119	0.999986	SmUMH9_0124	146025	147740	+	1716	Sulfite reductase [NADPH] hemoprotein beta-component (EC 1.8.1.2)
-148193	148193	-11.8866	0.116066	0.0315345	0.859053	0.999986	SmUMH9_0125	147803	148537	+	735	Phosphoadenylyl-sulfate reductase [thioredoxin] (EC 1.8.4.8)
148193	148193	-12.0568	-1.12162	2.98017	0.0842907	0.999986	SmUMH9_0125	147803	148537	+	735	Phosphoadenylyl-sulfate reductase [thioredoxin] (EC 1.8.4.8)
148403	148403	-9.6572	1.79896	6.64053	0.00996842	0.560956	SmUMH9_0125	147803	148537	+	735	Phosphoadenylyl-sulfate reductase [thioredoxin] (EC 1.8.4.8)
-148403	148403	-11.147	0.740966	1.24248	0.264994	0.999986	SmUMH9_0125	147803	148537	+	735	Phosphoadenylyl-sulfate reductase [thioredoxin] (EC 1.8.4.8)
-148704	148704	-12.148	-0.240709	0.131027	0.71737	0.999986	SmUMH9_0126	148595	149704	-	1110	Alkaline phosphatase isozyme conversion protein precursor (EC 3.4.11.-)
148704	148704	-9.57869	-0.684971	1.07724	0.299316	0.999986	SmUMH9_0126	148595	149704	-	1110	Alkaline phosphatase isozyme conversion protein precursor (EC 3.4.11.-)
-149292	149292	-12.5214	1.3332	3.87004	0.0491554	0.999986	SmUMH9_0126	148595	149704	-	1110	Alkaline phosphatase isozyme conversion protein precursor (EC 3.4.11.-)
149292	149292	-11.4595	1.35553	4.58522	0.0322488	0.999986	SmUMH9_0126	148595	149704	-	1110	Alkaline phosphatase isozyme conversion protein precursor (EC 3.4.11.-)
-149318	149318	-11.2139	0.0516035	0.00876538	0.925408	0.999986	SmUMH9_0126	148595	149704	-	1110	Alkaline phosphatase isozyme conversion protein precursor (EC 3.4.11.-)
149318	149318	-11.6028	-0.145304	0.0677338	0.794665	0.999986	SmUMH9_0126	148595	149704	-	1110	Alkaline phosphatase isozyme conversion protein precursor (EC 3.4.11.-)
-149722	149722	-11.5116	0.0416493	0.0038502	0.950523	0.999986	NA	NA	NA	NA	NA	NA
149722	149722	-12.74	0.134982	0.0406515	0.840212	0.999986	NA	NA	NA	NA	NA	NA
-149798	149798	-12.9147	0.82873	1.22589	0.268207	0.999986	NA	NA	NA	NA	NA	NA
149798	149798	-12.354	0.319133	0.226992	0.633763	0.999986	NA	NA	NA	NA	NA	NA
-149827	149827	-11.2855	-0.57416	0.892662	0.344757	0.999986	NA	NA	NA	NA	NA	NA
149827	149827	-11.6203	-0.332907	0.30274	0.58217	0.999986	NA	NA	NA	NA	NA	NA
-149845	149845	-11.5885	0.047324	0.00655587	0.935467	0.999986	NA	NA	NA	NA	NA	NA
149845	149845	-12.4815	0.26791	0.188548	0.664128	0.999986	NA	NA	NA	NA	NA	NA
-149888	149888	-11.0283	0.27468	0.200097	0.654643	0.999986	NA	NA	NA	NA	NA	NA
149888	149888	-11.8127	0.718418	1.14798	0.283973	0.999986	NA	NA	NA	NA	NA	NA
-149890	149890	-12.554	-0.323043	0.281245	0.595886	0.999986	NA	NA	NA	NA	NA	NA
149890	149890	-12.9331	-0.207367	0.115735	0.733707	0.999986	NA	NA	NA	NA	NA	NA
-149910	149910	-11.2099	-0.822012	2.51692	0.11263	0.999986	NA	NA	NA	NA	NA	NA
149910	149910	-11.8791	-0.422406	0.653945	0.418706	0.999986	NA	NA	NA	NA	NA	NA
-149912	149912	-13.0943	-1.21563	3.92464	0.0475835	0.999986	NA	NA	NA	NA	NA	NA
149912	149912	-13.8282	-1.16529	3.65147	0.0560198	0.999986	NA	NA	NA	NA	NA	NA
-149933	149933	-10.5149	0.434556	0.52543	0.468534	0.999986	SmUMH9_0127	149927	151357	+	1431	Siroheme synthase / Precorrin-2 oxidase (EC 1.3.1.76) / Sirohydrochlorin ferrochelatase (EC 4.99.1.4) / Uroporphyrinogen-III methyltransferase (EC 2.1.1.107)
149933	149933	-10.8345	0.701135	1.24296	0.264902	0.999986	SmUMH9_0127	149927	151357	+	1431	Siroheme synthase / Precorrin-2 oxidase (EC 1.3.1.76) / Sirohydrochlorin ferrochelatase (EC 4.99.1.4) / Uroporphyrinogen-III methyltransferase (EC 2.1.1.107)
-149937	149937	-10.177	0.462719	0.604219	0.436973	0.999986	SmUMH9_0127	149927	151357	+	1431	Siroheme synthase / Precorrin-2 oxidase (EC 1.3.1.76) / Sirohydrochlorin ferrochelatase (EC 4.99.1.4) / Uroporphyrinogen-III methyltransferase (EC 2.1.1.107)
149937	149937	-10.8672	0.509289	0.740711	0.389433	0.999986	SmUMH9_0127	149927	151357	+	1431	Siroheme synthase / Precorrin-2 oxidase (EC 1.3.1.76) / Sirohydrochlorin ferrochelatase (EC 4.99.1.4) / Uroporphyrinogen-III methyltransferase (EC 2.1.1.107)
-150045	150045	-12.8439	-0.106567	0.0257909	0.872412	0.999986	SmUMH9_0127	149927	151357	+	1431	Siroheme synthase / Precorrin-2 oxidase (EC 1.3.1.76) / Sirohydrochlorin ferrochelatase (EC 4.99.1.4) / Uroporphyrinogen-III methyltransferase (EC 2.1.1.107)
150045	150045	-13.8171	-0.163694	0.0597641	0.806869	0.999986	SmUMH9_0127	149927	151357	+	1431	Siroheme synthase / Precorrin-2 oxidase (EC 1.3.1.76) / Sirohydrochlorin ferrochelatase (EC 4.99.1.4) / Uroporphyrinogen-III methyltransferase (EC 2.1.1.107)
-150674	150674	-12.6798	0.178805	0.0750674	0.784097	0.999986	SmUMH9_0127	149927	151357	+	1431	Siroheme synthase / Precorrin-2 oxidase (EC 1.3.1.76) / Sirohydrochlorin ferrochelatase (EC 4.99.1.4) / Uroporphyrinogen-III methyltransferase (EC 2.1.1.107)
150674	150674	-13.0863	0.177302	0.0700018	0.791334	0.999986	SmUMH9_0127	149927	151357	+	1431	Siroheme synthase / Precorrin-2 oxidase (EC 1.3.1.76) / Sirohydrochlorin ferrochelatase (EC 4.99.1.4) / Uroporphyrinogen-III methyltransferase (EC 2.1.1.107)
-150950	150950	-15.2941	-0.480318	0.463496	0.495994	0.999986	SmUMH9_0127	149927	151357	+	1431	Siroheme synthase / Precorrin-2 oxidase (EC 1.3.1.76) / Sirohydrochlorin ferrochelatase (EC 4.99.1.4) / Uroporphyrinogen-III methyltransferase (EC 2.1.1.107)
150950	150950	-14.5014	-0.393188	0.322588	0.570056	0.999986	SmUMH9_0127	149927	151357	+	1431	Siroheme synthase / Precorrin-2 oxidase (EC 1.3.1.76) / Sirohydrochlorin ferrochelatase (EC 4.99.1.4) / Uroporphyrinogen-III methyltransferase (EC 2.1.1.107)
-151075	151075	-12.6151	0.590578	0.815934	0.366372	0.999986	SmUMH9_0127	149927	151357	+	1431	Siroheme synthase / Precorrin-2 oxidase (EC 1.3.1.76) / Sirohydrochlorin ferrochelatase (EC 4.99.1.4) / Uroporphyrinogen-III methyltransferase (EC 2.1.1.107)
151075	151075	-11.0656	0.287652	0.225531	0.634857	0.999986	SmUMH9_0127	149927	151357	+	1431	Siroheme synthase / Precorrin-2 oxidase (EC 1.3.1.76) / Sirohydrochlorin ferrochelatase (EC 4.99.1.4) / Uroporphyrinogen-III methyltransferase (EC 2.1.1.107)
-151079	151079	-11.1136	0.975761	2.90844	0.0881169	0.999986	SmUMH9_0127	149927	151357	+	1431	Siroheme synthase / Precorrin-2 oxidase (EC 1.3.1.76) / Sirohydrochlorin ferrochelatase (EC 4.99.1.4) / Uroporphyrinogen-III methyltransferase (EC 2.1.1.107)
151079	151079	-9.69657	0.276548	0.267564	0.604971	0.999986	SmUMH9_0127	149927	151357	+	1431	Siroheme synthase / Precorrin-2 oxidase (EC 1.3.1.76) / Sirohydrochlorin ferrochelatase (EC 4.99.1.4) / Uroporphyrinogen-III methyltransferase (EC 2.1.1.107)
151368	151368	-14.4696	-0.790514	1.20355	0.272613	0.999986	NA	NA	NA	NA	NA	NA
151379	151379	-14.4473	0.788302	1.18162	0.277027	0.999986	NA	NA	NA	NA	NA	NA
-151433	151433	-11.4994	0.250702	0.153492	0.69522	0.999986	SmUMH9_0128	151380	152288	+	909	Sulfate adenylyltransferase subunit 2 (EC 2.7.7.4)
151433	151433	-10.2207	0.299925	0.223736	0.636208	0.999986	SmUMH9_0128	151380	152288	+	909	Sulfate adenylyltransferase subunit 2 (EC 2.7.7.4)
-151755	151755	-11.0924	0.304815	0.22812	0.632921	0.999986	SmUMH9_0128	151380	152288	+	909	Sulfate adenylyltransferase subunit 2 (EC 2.7.7.4)
151755	151755	-11.4292	0.432252	0.472836	0.491685	0.999986	SmUMH9_0128	151380	152288	+	909	Sulfate adenylyltransferase subunit 2 (EC 2.7.7.4)
-151890	151890	-11.7367	-0.575156	0.811677	0.367625	0.999986	SmUMH9_0128	151380	152288	+	909	Sulfate adenylyltransferase subunit 2 (EC 2.7.7.4)
151890	151890	-11.3862	-1.18108	3.51431	0.0608411	0.999986	SmUMH9_0128	151380	152288	+	909	Sulfate adenylyltransferase subunit 2 (EC 2.7.7.4)
-151968	151968	-11.8355	-0.0273467	0.00170353	0.967078	0.999986	SmUMH9_0128	151380	152288	+	909	Sulfate adenylyltransferase subunit 2 (EC 2.7.7.4)
151968	151968	-12.3634	-0.139601	0.0436895	0.834432	0.999986	SmUMH9_0128	151380	152288	+	909	Sulfate adenylyltransferase subunit 2 (EC 2.7.7.4)
-152004	152004	-15.5424	-0.000241515	1.3103e-07	0.999711	0.999986	SmUMH9_0128	151380	152288	+	909	Sulfate adenylyltransferase subunit 2 (EC 2.7.7.4)
-152280	152280	-15.627	-0.0101828	0.000216862	0.988251	0.999986	SmUMH9_0128	151380	152288	+	909	Sulfate adenylyltransferase subunit 2 (EC 2.7.7.4)
152280	152280	-13.7067	0.015567	0.000557871	0.981156	0.999986	SmUMH9_0128	151380	152288	+	909	Sulfate adenylyltransferase subunit 2 (EC 2.7.7.4)
-152657	152657	-11.9048	0.272915	0.17774	0.673322	0.999986	SmUMH9_0129	152300	153727	+	1428	Sulfate adenylyltransferase subunit 1 (EC 2.7.7.4)
152657	152657	-11.5441	0.00736523	0.000128029	0.990972	0.999986	SmUMH9_0129	152300	153727	+	1428	Sulfate adenylyltransferase subunit 1 (EC 2.7.7.4)
-152858	152858	-10.9172	0.231137	0.148179	0.700282	0.999986	SmUMH9_0129	152300	153727	+	1428	Sulfate adenylyltransferase subunit 1 (EC 2.7.7.4)
152858	152858	-11.2471	0.0171638	0.000812799	0.977256	0.999986	SmUMH9_0129	152300	153727	+	1428	Sulfate adenylyltransferase subunit 1 (EC 2.7.7.4)
-152956	152956	-12.3624	0.362462	0.292142	0.588851	0.999986	SmUMH9_0129	152300	153727	+	1428	Sulfate adenylyltransferase subunit 1 (EC 2.7.7.4)
152956	152956	-11.8977	-0.308627	0.243821	0.62146	0.999986	SmUMH9_0129	152300	153727	+	1428	Sulfate adenylyltransferase subunit 1 (EC 2.7.7.4)
-153053	153053	-11.7853	0.30881	0.202277	0.652889	0.999986	SmUMH9_0129	152300	153727	+	1428	Sulfate adenylyltransferase subunit 1 (EC 2.7.7.4)
153053	153053	-12.4636	0.201134	0.0871648	0.767813	0.999986	SmUMH9_0129	152300	153727	+	1428	Sulfate adenylyltransferase subunit 1 (EC 2.7.7.4)
-153324	153324	-10.1882	0.309106	0.197988	0.65635	0.999986	SmUMH9_0129	152300	153727	+	1428	Sulfate adenylyltransferase subunit 1 (EC 2.7.7.4)
153324	153324	-10.5188	0.25084	0.128948	0.719525	0.999986	SmUMH9_0129	152300	153727	+	1428	Sulfate adenylyltransferase subunit 1 (EC 2.7.7.4)
-153362	153362	-13.3412	-0.156005	0.0528795	0.818126	0.999986	SmUMH9_0129	152300	153727	+	1428	Sulfate adenylyltransferase subunit 1 (EC 2.7.7.4)
153362	153362	-12.1885	0.12528	0.0374078	0.846637	0.999986	SmUMH9_0129	152300	153727	+	1428	Sulfate adenylyltransferase subunit 1 (EC 2.7.7.4)
-153524	153524	-11.3512	-0.503615	0.7674	0.381023	0.999986	SmUMH9_0129	152300	153727	+	1428	Sulfate adenylyltransferase subunit 1 (EC 2.7.7.4)
153524	153524	-12.4267	-0.556016	0.870034	0.350946	0.999986	SmUMH9_0129	152300	153727	+	1428	Sulfate adenylyltransferase subunit 1 (EC 2.7.7.4)
-153927	153927	-10.4642	0.138712	0.0527794	0.818296	0.999986	SmUMH9_0130	153729	154355	+	627	Adenylylsulfate kinase (EC 2.7.1.25)
153927	153927	-11.3866	0.0754597	0.0158501	0.899813	0.999986	SmUMH9_0130	153729	154355	+	627	Adenylylsulfate kinase (EC 2.7.1.25)
-154245	154245	-14.5609	-1.61928	4.9336	0.0263394	0.994991	SmUMH9_0130	153729	154355	+	627	Adenylylsulfate kinase (EC 2.7.1.25)
154245	154245	-14.5796	-1.20619	3.02577	0.0819512	0.999986	SmUMH9_0130	153729	154355	+	627	Adenylylsulfate kinase (EC 2.7.1.25)
-154343	154343	-12.3202	0.11686	0.0306149	0.861102	0.999986	SmUMH9_0130	153729	154355	+	627	Adenylylsulfate kinase (EC 2.7.1.25)
154343	154343	-10.9678	0.145159	0.0521291	0.819399	0.999986	SmUMH9_0130	153729	154355	+	627	Adenylylsulfate kinase (EC 2.7.1.25)
-154401	154401	-12.2189	-0.0551865	0.00844746	0.926769	0.999986	NA	NA	NA	NA	NA	NA
154401	154401	-10.6114	0.182179	0.0907426	0.763235	0.999986	NA	NA	NA	NA	NA	NA
-154457	154457	-14.2068	-0.40265	0.366417	0.544964	0.999986	SmUMH9_0131	154440	154766	+	327	Putative cytochrome oxidase subunit
154457	154457	-13.6887	-0.471139	0.51843	0.471512	0.999986	SmUMH9_0131	154440	154766	+	327	Putative cytochrome oxidase subunit
-154506	154506	-10.9911	0.0578788	0.0101974	0.919564	0.999986	SmUMH9_0131	154440	154766	+	327	Putative cytochrome oxidase subunit
154506	154506	-10.2475	-0.057599	0.0101913	0.919589	0.999986	SmUMH9_0131	154440	154766	+	327	Putative cytochrome oxidase subunit
-155526	155526	-10.2693	-0.537136	0.801601	0.370615	0.999986	SmUMH9_0132	154819	155541	-	723	Glutamate transport ATP-binding protein
155526	155526	-10.9777	-0.52824	0.803831	0.36995	0.999986	SmUMH9_0132	154819	155541	-	723	Glutamate transport ATP-binding protein
-155530	155530	-11.8118	0.138382	0.0543736	0.81562	0.999986	SmUMH9_0132	154819	155541	-	723	Glutamate transport ATP-binding protein
155530	155530	-10.8805	0.274253	0.223226	0.636592	0.999986	SmUMH9_0132	154819	155541	-	723	Glutamate transport ATP-binding protein
-155625	155625	-11.5457	0.0888149	0.0182444	0.892555	0.999986	SmUMH9_0133	155525	156289	-	765	Amino acid ABC transporter, permease protein
155625	155625	-11.1996	-0.172284	0.0669897	0.795771	0.999986	SmUMH9_0133	155525	156289	-	765	Amino acid ABC transporter, permease protein
-155886	155886	-11.8994	-0.550591	0.886133	0.346527	0.999986	SmUMH9_0133	155525	156289	-	765	Amino acid ABC transporter, permease protein
155886	155886	-11.1803	0.163177	0.0758199	0.783044	0.999986	SmUMH9_0133	155525	156289	-	765	Amino acid ABC transporter, permease protein
-156087	156087	-10.5704	0.453733	0.586839	0.443644	0.999986	SmUMH9_0133	155525	156289	-	765	Amino acid ABC transporter, permease protein
156087	156087	-10.4095	0.750936	1.50157	0.220431	0.999986	SmUMH9_0133	155525	156289	-	765	Amino acid ABC transporter, permease protein
-156208	156208	-11.6678	0.760493	1.34261	0.246574	0.999986	SmUMH9_0133	155525	156289	-	765	Amino acid ABC transporter, permease protein
156208	156208	-11.5911	0.877853	1.70484	0.191656	0.999986	SmUMH9_0133	155525	156289	-	765	Amino acid ABC transporter, permease protein
-156301	156301	-11.5073	0.369189	0.326665	0.567629	0.999986	NA	NA	NA	NA	NA	NA
156301	156301	-11.1666	0.310332	0.241297	0.623271	0.999986	NA	NA	NA	NA	NA	NA
-156305	156305	-10.7128	0.447929	0.560375	0.454109	0.999986	NA	NA	NA	NA	NA	NA
156305	156305	-10.2585	-0.197921	0.111021	0.738984	0.999986	NA	NA	NA	NA	NA	NA
-156314	156314	-11.2245	-0.0407601	0.00366154	0.951749	0.999986	NA	NA	NA	NA	NA	NA
156314	156314	-13.1586	0.12012	0.0308489	0.860578	0.999986	NA	NA	NA	NA	NA	NA
-156418	156418	-12.8295	0.457972	0.4418	0.506255	0.999986	NA	NA	NA	NA	NA	NA
156418	156418	-12.7305	0.353918	0.268021	0.604663	0.999986	NA	NA	NA	NA	NA	NA
156426	156426	-15.396	0.463849	0.48506	0.486139	0.999986	NA	NA	NA	NA	NA	NA
-156531	156531	-9.7556	0.808996	1.99707	0.157603	0.999986	SmUMH9_0134	156473	157243	-	771	Glutamine ABC transporter, periplasmic glutamine-binding protein (TC 3.A.1.3.2)
156531	156531	-10.7306	0.85589	2.0556	0.151647	0.999986	SmUMH9_0134	156473	157243	-	771	Glutamine ABC transporter, periplasmic glutamine-binding protein (TC 3.A.1.3.2)
-156618	156618	-11.2397	0.285276	0.167853	0.682027	0.999986	SmUMH9_0134	156473	157243	-	771	Glutamine ABC transporter, periplasmic glutamine-binding protein (TC 3.A.1.3.2)
156618	156618	-11.9544	0.282269	0.161636	0.687655	0.999986	SmUMH9_0134	156473	157243	-	771	Glutamine ABC transporter, periplasmic glutamine-binding protein (TC 3.A.1.3.2)
-156679	156679	-12.924	-0.0691339	0.0112326	0.915595	0.999986	SmUMH9_0134	156473	157243	-	771	Glutamine ABC transporter, periplasmic glutamine-binding protein (TC 3.A.1.3.2)
156679	156679	-11.7361	0.19514	0.0900136	0.76416	0.999986	SmUMH9_0134	156473	157243	-	771	Glutamine ABC transporter, periplasmic glutamine-binding protein (TC 3.A.1.3.2)
-156681	156681	-11.8432	0.219768	0.115396	0.734083	0.999986	SmUMH9_0134	156473	157243	-	771	Glutamine ABC transporter, periplasmic glutamine-binding protein (TC 3.A.1.3.2)
156681	156681	-11.59	0.882121	1.94844	0.162755	0.999986	SmUMH9_0134	156473	157243	-	771	Glutamine ABC transporter, periplasmic glutamine-binding protein (TC 3.A.1.3.2)
-157140	157140	-13.1264	0.00460427	4.68339e-05	0.99454	0.999986	SmUMH9_0134	156473	157243	-	771	Glutamine ABC transporter, periplasmic glutamine-binding protein (TC 3.A.1.3.2)
157140	157140	-11.9701	-0.0384937	0.00347584	0.952987	0.999986	SmUMH9_0134	156473	157243	-	771	Glutamine ABC transporter, periplasmic glutamine-binding protein (TC 3.A.1.3.2)
-157164	157164	-11.13	-0.216274	0.137514	0.710765	0.999986	SmUMH9_0134	156473	157243	-	771	Glutamine ABC transporter, periplasmic glutamine-binding protein (TC 3.A.1.3.2)
157164	157164	-11.0306	-0.710876	1.50375	0.220095	0.999986	SmUMH9_0134	156473	157243	-	771	Glutamine ABC transporter, periplasmic glutamine-binding protein (TC 3.A.1.3.2)
-157168	157168	-10.3551	0.0233176	0.00118806	0.972504	0.999986	SmUMH9_0134	156473	157243	-	771	Glutamine ABC transporter, periplasmic glutamine-binding protein (TC 3.A.1.3.2)
157168	157168	-10.9526	0.155614	0.051532	0.820419	0.999986	SmUMH9_0134	156473	157243	-	771	Glutamine ABC transporter, periplasmic glutamine-binding protein (TC 3.A.1.3.2)
-157238	157238	-10.3559	0.517534	0.656325	0.41786	0.999986	SmUMH9_0134	156473	157243	-	771	Glutamine ABC transporter, periplasmic glutamine-binding protein (TC 3.A.1.3.2)
157238	157238	-10.5949	0.581991	0.838727	0.359761	0.999986	SmUMH9_0134	156473	157243	-	771	Glutamine ABC transporter, periplasmic glutamine-binding protein (TC 3.A.1.3.2)
-157347	157347	-10.8705	-0.130682	0.0373754	0.846703	0.999986	NA	NA	NA	NA	NA	NA
157347	157347	-10.701	-0.106689	0.0258603	0.872242	0.999986	NA	NA	NA	NA	NA	NA
-157438	157438	-10.8547	0.611288	0.881322	0.34784	0.999986	NA	NA	NA	NA	NA	NA
157438	157438	-10.6382	0.620276	0.933188	0.334036	0.999986	NA	NA	NA	NA	NA	NA
-157535	157535	-10.3425	0.291952	0.24578	0.620062	0.999986	NA	NA	NA	NA	NA	NA
157535	157535	-10.9059	0.09357	0.0249236	0.874558	0.999986	NA	NA	NA	NA	NA	NA
-159364	159364	-11.914	0.19498	0.0876846	0.767142	0.999986	SmUMH9_0138	159167	160213	+	1047	tRNA pseudouridine 13 synthase (EC 4.2.1.-)
159364	159364	-11.3419	0.471218	0.507171	0.476366	0.999986	SmUMH9_0138	159167	160213	+	1047	tRNA pseudouridine 13 synthase (EC 4.2.1.-)
-159386	159386	-10.289	-0.511398	0.834816	0.360883	0.999986	SmUMH9_0138	159167	160213	+	1047	tRNA pseudouridine 13 synthase (EC 4.2.1.-)
159386	159386	-10.1603	-0.0691627	0.0143116	0.904775	0.999986	SmUMH9_0138	159167	160213	+	1047	tRNA pseudouridine 13 synthase (EC 4.2.1.-)
-159439	159439	-15.5924	0.289087	0.183524	0.668362	0.999986	SmUMH9_0138	159167	160213	+	1047	tRNA pseudouridine 13 synthase (EC 4.2.1.-)
-159520	159520	-11.2314	0.218276	0.106911	0.743689	0.999986	SmUMH9_0138	159167	160213	+	1047	tRNA pseudouridine 13 synthase (EC 4.2.1.-)
159520	159520	-11.5873	0.199571	0.0894344	0.764897	0.999986	SmUMH9_0138	159167	160213	+	1047	tRNA pseudouridine 13 synthase (EC 4.2.1.-)
-159556	159556	-12.3818	0.217044	0.108251	0.742144	0.999986	SmUMH9_0138	159167	160213	+	1047	tRNA pseudouridine 13 synthase (EC 4.2.1.-)
159556	159556	-11.9745	0.454444	0.457632	0.498733	0.999986	SmUMH9_0138	159167	160213	+	1047	tRNA pseudouridine 13 synthase (EC 4.2.1.-)
-159638	159638	-11.5562	-0.104441	0.0259704	0.871973	0.999986	SmUMH9_0138	159167	160213	+	1047	tRNA pseudouridine 13 synthase (EC 4.2.1.-)
159638	159638	-11.7597	0.0900759	0.0190348	0.890267	0.999986	SmUMH9_0138	159167	160213	+	1047	tRNA pseudouridine 13 synthase (EC 4.2.1.-)
-160410	160410	-10.8606	0.0545901	0.00835074	0.927189	0.999986	SmUMH9_0139	160194	160955	+	762	5-nucleotidase SurE (EC 3.1.3.5)
160410	160410	-11.2659	0.0615741	0.010577	0.918087	0.999986	SmUMH9_0139	160194	160955	+	762	5-nucleotidase SurE (EC 3.1.3.5)
-160483	160483	-13.269	0.656682	0.930235	0.334802	0.999986	SmUMH9_0139	160194	160955	+	762	5-nucleotidase SurE (EC 3.1.3.5)
160483	160483	-13.2055	0.571364	0.702603	0.40191	0.999986	SmUMH9_0139	160194	160955	+	762	5-nucleotidase SurE (EC 3.1.3.5)
-160664	160664	-10.4167	0.858156	1.73074	0.188316	0.999986	SmUMH9_0139	160194	160955	+	762	5-nucleotidase SurE (EC 3.1.3.5)
160664	160664	-10.638	0.762264	1.29881	0.254431	0.999986	SmUMH9_0139	160194	160955	+	762	5-nucleotidase SurE (EC 3.1.3.5)
-160778	160778	-14.3093	0.358064	0.268397	0.604409	0.999986	SmUMH9_0139	160194	160955	+	762	5-nucleotidase SurE (EC 3.1.3.5)
160778	160778	-12.102	0.270059	0.162419	0.686939	0.999986	SmUMH9_0139	160194	160955	+	762	5-nucleotidase SurE (EC 3.1.3.5)
-160805	160805	-15.5541	-0.45028	0.404187	0.524935	0.999986	SmUMH9_0139	160194	160955	+	762	5-nucleotidase SurE (EC 3.1.3.5)
-160854	160854	-10.6253	-0.407175	0.436758	0.508691	0.999986	SmUMH9_0139	160194	160955	+	762	5-nucleotidase SurE (EC 3.1.3.5)
160854	160854	-10.2748	-0.305906	0.253452	0.614655	0.999986	SmUMH9_0139	160194	160955	+	762	5-nucleotidase SurE (EC 3.1.3.5)
-161132	161132	-9.04979	-0.721846	2.02803	0.154421	0.999986	SmUMH9_0140	160949	161575	+	627	Protein-L-isoaspartate O-methyltransferase (EC 2.1.1.77)
161132	161132	-9.62571	-0.267234	0.265512	0.606359	0.999986	SmUMH9_0140	160949	161575	+	627	Protein-L-isoaspartate O-methyltransferase (EC 2.1.1.77)
-161134	161134	-10.246	-0.735564	1.71657	0.190135	0.999986	SmUMH9_0140	160949	161575	+	627	Protein-L-isoaspartate O-methyltransferase (EC 2.1.1.77)
161134	161134	-9.66288	-0.574173	1.06082	0.303027	0.999986	SmUMH9_0140	160949	161575	+	627	Protein-L-isoaspartate O-methyltransferase (EC 2.1.1.77)
-161683	161683	-15.6709	-1.17685	2.72059	0.0990613	0.999986	NA	NA	NA	NA	NA	NA
161683	161683	-15.7459	-1.10072	2.39302	0.121878	0.999986	NA	NA	NA	NA	NA	NA
-162953	162953	-9.52135	0.886816	2.52316	0.112185	0.999986	NA	NA	NA	NA	NA	NA
162953	162953	-9.82043	1.0972	3.85911	0.0494767	0.999986	NA	NA	NA	NA	NA	NA
-162985	162985	-12.5339	-0.173551	0.0742199	0.785289	0.999986	SmUMH9_0142	162954	163952	+	999	RNA polymerase sigma factor RpoS
162985	162985	-12.1665	-0.128627	0.0420688	0.837489	0.999986	SmUMH9_0142	162954	163952	+	999	RNA polymerase sigma factor RpoS
-163051	163051	-12.3781	0.140438	0.0420619	0.837502	0.999986	SmUMH9_0142	162954	163952	+	999	RNA polymerase sigma factor RpoS
163051	163051	-10.7402	0.176727	0.0653766	0.798191	0.999986	SmUMH9_0142	162954	163952	+	999	RNA polymerase sigma factor RpoS
-163140	163140	-13.1249	1.11426	2.06468	0.150746	0.999986	SmUMH9_0142	162954	163952	+	999	RNA polymerase sigma factor RpoS
163140	163140	-12.0791	0.554097	0.536462	0.463903	0.999986	SmUMH9_0142	162954	163952	+	999	RNA polymerase sigma factor RpoS
-163191	163191	-11.719	0.809177	1.40395	0.236064	0.999986	SmUMH9_0142	162954	163952	+	999	RNA polymerase sigma factor RpoS
163191	163191	-12.5725	0.52511	0.597164	0.439662	0.999986	SmUMH9_0142	162954	163952	+	999	RNA polymerase sigma factor RpoS
-163491	163491	-10.8595	0.659812	1.13103	0.287556	0.999986	SmUMH9_0142	162954	163952	+	999	RNA polymerase sigma factor RpoS
163491	163491	-11.9182	0.494859	0.630265	0.427258	0.999986	SmUMH9_0142	162954	163952	+	999	RNA polymerase sigma factor RpoS
-163721	163721	-12.7429	0.577747	0.776928	0.378082	0.999986	SmUMH9_0142	162954	163952	+	999	RNA polymerase sigma factor RpoS
163721	163721	-11.3719	0.428115	0.462817	0.496311	0.999986	SmUMH9_0142	162954	163952	+	999	RNA polymerase sigma factor RpoS
-163831	163831	-12.5159	0.089178	0.0171375	0.895846	0.999986	SmUMH9_0142	162954	163952	+	999	RNA polymerase sigma factor RpoS
163831	163831	-11.0707	0.197448	0.0841825	0.771708	0.999986	SmUMH9_0142	162954	163952	+	999	RNA polymerase sigma factor RpoS
-163925	163925	-11.0765	-0.0689176	0.0105342	0.918252	0.999986	SmUMH9_0142	162954	163952	+	999	RNA polymerase sigma factor RpoS
163925	163925	-11.4011	-0.0418908	0.0038756	0.95036	0.999986	SmUMH9_0142	162954	163952	+	999	RNA polymerase sigma factor RpoS
-164033	164033	-12.2249	-0.493523	0.640646	0.423477	0.999986	SmUMH9_0143	164032	166608	-	2577	DNA mismatch repair protein MutS
164033	164033	-10.9127	-0.35397	0.306377	0.579912	0.999986	SmUMH9_0143	164032	166608	-	2577	DNA mismatch repair protein MutS
-164040	164040	-10.9857	0.900167	2.02352	0.15488	0.999986	SmUMH9_0143	164032	166608	-	2577	DNA mismatch repair protein MutS
164040	164040	-11.5584	0.568245	0.88514	0.346798	0.999986	SmUMH9_0143	164032	166608	-	2577	DNA mismatch repair protein MutS
-164483	164483	-11.3388	0.555136	0.687665	0.40696	0.999986	SmUMH9_0143	164032	166608	-	2577	DNA mismatch repair protein MutS
164483	164483	-11.0628	0.84383	1.61034	0.204443	0.999986	SmUMH9_0143	164032	166608	-	2577	DNA mismatch repair protein MutS
-164720	164720	-9.99672	-0.35399	0.37037	0.542803	0.999986	SmUMH9_0143	164032	166608	-	2577	DNA mismatch repair protein MutS
164720	164720	-9.9009	-0.414248	0.468736	0.493569	0.999986	SmUMH9_0143	164032	166608	-	2577	DNA mismatch repair protein MutS
-164888	164888	-12.4607	0.099997	0.0223827	0.881074	0.999986	SmUMH9_0143	164032	166608	-	2577	DNA mismatch repair protein MutS
164888	164888	-11.544	0.694558	1.11264	0.29151	0.999986	SmUMH9_0143	164032	166608	-	2577	DNA mismatch repair protein MutS
-165005	165005	-12.3665	0.453316	0.436532	0.508801	0.999986	SmUMH9_0143	164032	166608	-	2577	DNA mismatch repair protein MutS
165005	165005	-12.4641	0.613203	0.815571	0.366478	0.999986	SmUMH9_0143	164032	166608	-	2577	DNA mismatch repair protein MutS
-165062	165062	-10.71	0.275505	0.184134	0.667844	0.999986	SmUMH9_0143	164032	166608	-	2577	DNA mismatch repair protein MutS
165062	165062	-11.5431	0.484514	0.529497	0.466818	0.999986	SmUMH9_0143	164032	166608	-	2577	DNA mismatch repair protein MutS
-165086	165086	-12.5009	0.112871	0.0285566	0.865807	0.999986	SmUMH9_0143	164032	166608	-	2577	DNA mismatch repair protein MutS
165086	165086	-12.8508	-0.229989	0.120711	0.728265	0.999986	SmUMH9_0143	164032	166608	-	2577	DNA mismatch repair protein MutS
-165122	165122	-10.0175	0.49849	0.771711	0.379688	0.999986	SmUMH9_0143	164032	166608	-	2577	DNA mismatch repair protein MutS
165122	165122	-9.87368	0.379347	0.448367	0.503111	0.999986	SmUMH9_0143	164032	166608	-	2577	DNA mismatch repair protein MutS
-165167	165167	-9.85034	0.612708	1.05378	0.304638	0.999986	SmUMH9_0143	164032	166608	-	2577	DNA mismatch repair protein MutS
165167	165167	-10.3241	0.397369	0.429615	0.512178	0.999986	SmUMH9_0143	164032	166608	-	2577	DNA mismatch repair protein MutS
-165178	165178	-11.2507	0.0516799	0.00588946	0.938828	0.999986	SmUMH9_0143	164032	166608	-	2577	DNA mismatch repair protein MutS
165178	165178	-11.3539	-0.164694	0.060475	0.805747	0.999986	SmUMH9_0143	164032	166608	-	2577	DNA mismatch repair protein MutS
-166478	166478	-11.5097	-0.2384	0.156117	0.692757	0.999986	SmUMH9_0143	164032	166608	-	2577	DNA mismatch repair protein MutS
166478	166478	-11.3872	-0.294139	0.234708	0.628055	0.999986	SmUMH9_0143	164032	166608	-	2577	DNA mismatch repair protein MutS
-166760	166760	-10.6538	-0.58596	1.10479	0.293216	0.999986	NA	NA	NA	NA	NA	NA
166760	166760	-10.1367	-0.494674	0.862146	0.353139	0.999986	NA	NA	NA	NA	NA	NA
-166762	166762	-13.7761	-0.00209356	9.68063e-06	0.997517	0.999986	NA	NA	NA	NA	NA	NA
166762	166762	-12.8443	-0.162848	0.0626665	0.80233	0.999986	NA	NA	NA	NA	NA	NA
-166926	166926	-9.76642	-0.223859	0.184012	0.667948	0.999986	NA	NA	NA	NA	NA	NA
166926	166926	-9.37165	-0.130018	0.0614317	0.804247	0.999986	NA	NA	NA	NA	NA	NA
-166930	166930	-10.0235	-0.462385	0.657091	0.417589	0.999986	NA	NA	NA	NA	NA	NA
166930	166930	-10.4176	-0.160601	0.0836804	0.77237	0.999986	NA	NA	NA	NA	NA	NA
-166942	166942	-10.4228	0.155023	0.0662425	0.796888	0.999986	NA	NA	NA	NA	NA	NA
166942	166942	-10.1614	0.731188	1.48032	0.223725	0.999986	NA	NA	NA	NA	NA	NA
-166944	166944	-13.9249	-1.50979	3.53307	0.0601563	0.999986	NA	NA	NA	NA	NA	NA
166944	166944	-13.9838	-1.32899	2.95052	0.0858499	0.999986	NA	NA	NA	NA	NA	NA
-167148	167148	-13.4369	0.117759	0.0307578	0.860782	0.999986	SmUMH9_0144	167144	167761	-	618	Cell filamentation protein fic
167148	167148	-13.2882	-0.163656	0.059956	0.806566	0.999986	SmUMH9_0144	167144	167761	-	618	Cell filamentation protein fic
-167156	167156	-11.4257	-0.167993	0.0645722	0.79941	0.999986	SmUMH9_0144	167144	167761	-	618	Cell filamentation protein fic
167156	167156	-11.718	-0.128006	0.0366182	0.848244	0.999986	SmUMH9_0144	167144	167761	-	618	Cell filamentation protein fic
-167190	167190	-10.632	-0.502453	0.794013	0.372889	0.999986	SmUMH9_0144	167144	167761	-	618	Cell filamentation protein fic
167190	167190	-10.7375	-0.316362	0.330565	0.565327	0.999986	SmUMH9_0144	167144	167761	-	618	Cell filamentation protein fic
-167215	167215	-10.4863	0.585016	0.852751	0.355775	0.999986	SmUMH9_0144	167144	167761	-	618	Cell filamentation protein fic
167215	167215	-10.3173	0.466495	0.610038	0.434773	0.999986	SmUMH9_0144	167144	167761	-	618	Cell filamentation protein fic
-167224	167224	-10.6999	0.724454	1.38995	0.238413	0.999986	SmUMH9_0144	167144	167761	-	618	Cell filamentation protein fic
167224	167224	-11.4515	0.300906	0.220569	0.638607	0.999986	SmUMH9_0144	167144	167761	-	618	Cell filamentation protein fic
167269	167269	-15.0098	0.71607	1.34755	0.245708	0.999986	SmUMH9_0144	167144	167761	-	618	Cell filamentation protein fic
-167332	167332	-11.1573	0.175409	0.0839364	0.772032	0.999986	SmUMH9_0144	167144	167761	-	618	Cell filamentation protein fic
167332	167332	-11.4891	0.356339	0.301552	0.582911	0.999986	SmUMH9_0144	167144	167761	-	618	Cell filamentation protein fic
-167342	167342	-10.8472	0.556603	0.800412	0.37097	0.999986	SmUMH9_0144	167144	167761	-	618	Cell filamentation protein fic
167342	167342	-11.7311	0.525877	0.725533	0.394335	0.999986	SmUMH9_0144	167144	167761	-	618	Cell filamentation protein fic
-167381	167381	-13.0224	0.213682	0.109972	0.740176	0.999986	SmUMH9_0144	167144	167761	-	618	Cell filamentation protein fic
167381	167381	-13.1481	0.358619	0.279925	0.59675	0.999986	SmUMH9_0144	167144	167761	-	618	Cell filamentation protein fic
-167569	167569	-12.3736	-0.573458	0.909383	0.340278	0.999986	SmUMH9_0144	167144	167761	-	618	Cell filamentation protein fic
167569	167569	-13.2491	-0.778886	1.57744	0.20913	0.999986	SmUMH9_0144	167144	167761	-	618	Cell filamentation protein fic
-167777	167777	-12.2692	-0.453948	0.508768	0.475673	0.999986	NA	NA	NA	NA	NA	NA
167777	167777	-13.2647	-0.206933	0.0962368	0.756393	0.999986	NA	NA	NA	NA	NA	NA
-167780	167780	-11.9423	-0.289341	0.218435	0.640235	0.999986	NA	NA	NA	NA	NA	NA
167780	167780	-11.711	-0.119131	0.0394463	0.842567	0.999986	NA	NA	NA	NA	NA	NA
-167920	167920	-12.1793	0.361817	0.296923	0.585818	0.999986	NA	NA	NA	NA	NA	NA
167920	167920	-12.296	0.677525	0.997853	0.317831	0.999986	NA	NA	NA	NA	NA	NA
-167992	167992	-11.7006	0.402961	0.358076	0.549577	0.999986	SmUMH9_0145	167958	168842	-	885	FIG00953931: hypothetical protein
167992	167992	-11.9906	-0.0522273	0.0064657	0.935912	0.999986	SmUMH9_0145	167958	168842	-	885	FIG00953931: hypothetical protein
-168089	168089	-10.3522	-0.0977499	0.0274048	0.868516	0.999986	SmUMH9_0145	167958	168842	-	885	FIG00953931: hypothetical protein
168089	168089	-10.6784	0.100115	0.0283026	0.866399	0.999986	SmUMH9_0145	167958	168842	-	885	FIG00953931: hypothetical protein
-168307	168307	-11.4976	-0.340769	0.268546	0.604309	0.999986	SmUMH9_0145	167958	168842	-	885	FIG00953931: hypothetical protein
168307	168307	-12.1673	-0.019548	0.000840274	0.976875	0.999986	SmUMH9_0145	167958	168842	-	885	FIG00953931: hypothetical protein
-168319	168319	-11.156	0.688246	1.28669	0.256658	0.999986	SmUMH9_0145	167958	168842	-	885	FIG00953931: hypothetical protein
168319	168319	-11.5333	0.721628	1.40366	0.236111	0.999986	SmUMH9_0145	167958	168842	-	885	FIG00953931: hypothetical protein
168424	168424	-15.3892	-0.545762	0.767236	0.381074	0.999986	SmUMH9_0145	167958	168842	-	885	FIG00953931: hypothetical protein
-168431	168431	-11.0791	0.24653	0.162139	0.687195	0.999986	SmUMH9_0145	167958	168842	-	885	FIG00953931: hypothetical protein
168431	168431	-12.3547	0.165953	0.0712024	0.789594	0.999986	SmUMH9_0145	167958	168842	-	885	FIG00953931: hypothetical protein
-168493	168493	-11.2467	-0.171212	0.0820575	0.774528	0.999986	SmUMH9_0145	167958	168842	-	885	FIG00953931: hypothetical protein
168493	168493	-12.2373	0.111182	0.0335733	0.854617	0.999986	SmUMH9_0145	167958	168842	-	885	FIG00953931: hypothetical protein
-168592	168592	-12.4612	0.483367	0.506401	0.476701	0.999986	SmUMH9_0145	167958	168842	-	885	FIG00953931: hypothetical protein
168592	168592	-15.3087	0.465016	0.428664	0.512645	0.999986	SmUMH9_0145	167958	168842	-	885	FIG00953931: hypothetical protein
-168778	168778	-11.1063	-0.557792	0.848287	0.357037	0.999986	SmUMH9_0145	167958	168842	-	885	FIG00953931: hypothetical protein
168778	168778	-11.5328	0.970034	2.28558	0.130581	0.999986	SmUMH9_0145	167958	168842	-	885	FIG00953931: hypothetical protein
-168854	168854	-10.1067	-0.0746391	0.0188436	0.890816	0.999986	NA	NA	NA	NA	NA	NA
168854	168854	-10.419	0.739668	1.56332	0.211179	0.999986	NA	NA	NA	NA	NA	NA
-168918	168918	-13.0527	0.555466	0.604652	0.436809	0.999986	NA	NA	NA	NA	NA	NA
168918	168918	-15.2222	-0.142901	0.0444443	0.833029	0.999986	NA	NA	NA	NA	NA	NA
-168943	168943	-12.1984	-0.120554	0.0405364	0.840435	0.999986	NA	NA	NA	NA	NA	NA
168943	168943	-12.5297	0.426351	0.541724	0.461719	0.999986	NA	NA	NA	NA	NA	NA
169414	169414	-14.8711	0.209932	0.0921661	0.761441	0.999986	SmUMH9_0146	168980	169951	-	972	FIG00553873: hypothetical protein
-169776	169776	-13.38	0.175016	0.0646635	0.799271	0.999986	SmUMH9_0146	168980	169951	-	972	FIG00553873: hypothetical protein
169776	169776	-13.25	0.0637742	0.00879102	0.925299	0.999986	SmUMH9_0146	168980	169951	-	972	FIG00553873: hypothetical protein
-169944	169944	-11.2112	0.872709	1.28288	0.257364	0.999986	SmUMH9_0146	168980	169951	-	972	FIG00553873: hypothetical protein
169944	169944	-11.4246	0.870869	1.27839	0.258199	0.999986	SmUMH9_0146	168980	169951	-	972	FIG00553873: hypothetical protein
-170208	170208	-13.2012	0.168538	0.0600932	0.806349	0.999986	SmUMH9_0147	169964	170764	-	801	Glucose 1-dehydrogenase (EC 1.1.1.47)
170208	170208	-13.0411	0.234498	0.114609	0.734957	0.999986	SmUMH9_0147	169964	170764	-	801	Glucose 1-dehydrogenase (EC 1.1.1.47)
-170311	170311	-11.2289	0.461066	0.363318	0.546669	0.999986	SmUMH9_0147	169964	170764	-	801	Glucose 1-dehydrogenase (EC 1.1.1.47)
170311	170311	-13.5639	1.08745	1.84284	0.174618	0.999986	SmUMH9_0147	169964	170764	-	801	Glucose 1-dehydrogenase (EC 1.1.1.47)
-170795	170795	-14.8129	0.0157338	0.000530715	0.981621	0.999986	NA	NA	NA	NA	NA	NA
170795	170795	-12.8883	-0.32583	0.241222	0.623325	0.999986	NA	NA	NA	NA	NA	NA
-170801	170801	-13.5552	0.530788	0.694793	0.404539	0.999986	NA	NA	NA	NA	NA	NA
170801	170801	-11.0367	0.41077	0.450431	0.50213	0.999986	NA	NA	NA	NA	NA	NA
-170867	170867	-15.1766	0.591208	0.641464	0.423181	0.999986	NA	NA	NA	NA	NA	NA
170867	170867	-12.1604	0.133881	0.0382909	0.84486	0.999986	NA	NA	NA	NA	NA	NA
-171239	171239	-12.3294	0.618532	0.781109	0.376802	0.999986	SmUMH9_0148	170886	171764	+	879	Transcriptional regulator, LysR family
171239	171239	-11.9395	0.497519	0.528302	0.467322	0.999986	SmUMH9_0148	170886	171764	+	879	Transcriptional regulator, LysR family
-171693	171693	-12.3403	0.458409	0.443052	0.505653	0.999986	SmUMH9_0148	170886	171764	+	879	Transcriptional regulator, LysR family
171693	171693	-14.3098	0.144312	0.0442744	0.833344	0.999986	SmUMH9_0148	170886	171764	+	879	Transcriptional regulator, LysR family
-171762	171762	-12.512	0.0459323	0.0052794	0.942077	0.999986	SmUMH9_0148	170886	171764	+	879	Transcriptional regulator, LysR family
171762	171762	-11.2238	0.0576976	0.00914022	0.923835	0.999986	SmUMH9_0148	170886	171764	+	879	Transcriptional regulator, LysR family
-172059	172059	-10.7239	0.741513	1.40507	0.235877	0.999986	NA	NA	NA	NA	NA	NA
172059	172059	-10.4593	0.343166	0.306357	0.579924	0.999986	NA	NA	NA	NA	NA	NA
-172061	172061	-12.3712	0.234607	0.125021	0.723651	0.999986	NA	NA	NA	NA	NA	NA
172061	172061	-11.4492	0.523405	0.60761	0.435689	0.999986	NA	NA	NA	NA	NA	NA
-172144	172144	-11.729	0.798362	1.46448	0.226219	0.999986	NA	NA	NA	NA	NA	NA
172144	172144	-12.6173	0.655713	1.03645	0.308647	0.999986	NA	NA	NA	NA	NA	NA
-172199	172199	-13.8363	0.168101	0.0604118	0.805846	0.999986	SmUMH9_0149	172181	172498	+	318	PTS system, chitobiose-specific IIB component (EC 2.7.1.69)
172199	172199	-12.692	0.192802	0.0831936	0.773015	0.999986	SmUMH9_0149	172181	172498	+	318	PTS system, chitobiose-specific IIB component (EC 2.7.1.69)
-172219	172219	-12.0734	0.613917	0.886761	0.346357	0.999986	SmUMH9_0149	172181	172498	+	318	PTS system, chitobiose-specific IIB component (EC 2.7.1.69)
172219	172219	-12.1127	0.243318	0.142892	0.705423	0.999986	SmUMH9_0149	172181	172498	+	318	PTS system, chitobiose-specific IIB component (EC 2.7.1.69)
-172364	172364	-11.2136	0.67251	1.21242	0.270853	0.999986	SmUMH9_0149	172181	172498	+	318	PTS system, chitobiose-specific IIB component (EC 2.7.1.69)
172364	172364	-11.3642	0.0709504	0.0147195	0.903434	0.999986	SmUMH9_0149	172181	172498	+	318	PTS system, chitobiose-specific IIB component (EC 2.7.1.69)
-172919	172919	-12.7228	0.262801	0.152735	0.695936	0.999986	SmUMH9_0150	172511	173872	+	1362	PTS system, chitobiose-specific IIC component (EC 2.7.1.69)
172919	172919	-13.2326	0.300414	0.208404	0.648021	0.999986	SmUMH9_0150	172511	173872	+	1362	PTS system, chitobiose-specific IIC component (EC 2.7.1.69)
-173219	173219	-12.0921	-0.16971	0.0678907	0.794433	0.999986	SmUMH9_0150	172511	173872	+	1362	PTS system, chitobiose-specific IIC component (EC 2.7.1.69)
173219	173219	-11.7086	-0.0402714	0.00364434	0.951862	0.999986	SmUMH9_0150	172511	173872	+	1362	PTS system, chitobiose-specific IIC component (EC 2.7.1.69)
-173330	173330	-10.2755	0.661762	0.831158	0.361938	0.999986	SmUMH9_0150	172511	173872	+	1362	PTS system, chitobiose-specific IIC component (EC 2.7.1.69)
173330	173330	-9.82217	0.127995	0.0343553	0.852953	0.999986	SmUMH9_0150	172511	173872	+	1362	PTS system, chitobiose-specific IIC component (EC 2.7.1.69)
-173339	173339	-11.0189	0.422829	0.451223	0.501755	0.999986	SmUMH9_0150	172511	173872	+	1362	PTS system, chitobiose-specific IIC component (EC 2.7.1.69)
173339	173339	-11.0143	0.526936	0.677978	0.410284	0.999986	SmUMH9_0150	172511	173872	+	1362	PTS system, chitobiose-specific IIC component (EC 2.7.1.69)
-173411	173411	-10.8607	0.231624	0.13623	0.712058	0.999986	SmUMH9_0150	172511	173872	+	1362	PTS system, chitobiose-specific IIC component (EC 2.7.1.69)
173411	173411	-10.8374	0.292736	0.212775	0.644601	0.999986	SmUMH9_0150	172511	173872	+	1362	PTS system, chitobiose-specific IIC component (EC 2.7.1.69)
-173486	173486	-14.5142	-0.317726	0.21454	0.643232	0.999986	SmUMH9_0150	172511	173872	+	1362	PTS system, chitobiose-specific IIC component (EC 2.7.1.69)
173486	173486	-12.6005	0.104312	0.0244461	0.875755	0.999986	SmUMH9_0150	172511	173872	+	1362	PTS system, chitobiose-specific IIC component (EC 2.7.1.69)
-173639	173639	-12.1179	0.0221462	0.00113605	0.973112	0.999986	SmUMH9_0150	172511	173872	+	1362	PTS system, chitobiose-specific IIC component (EC 2.7.1.69)
173639	173639	-11.3634	0.26603	0.164707	0.684859	0.999986	SmUMH9_0150	172511	173872	+	1362	PTS system, chitobiose-specific IIC component (EC 2.7.1.69)
-174087	174087	-11.7483	-0.0719322	0.0113481	0.915164	0.999986	SmUMH9_0151	173916	175301	+	1386	Beta-glucosidase (EC 3.2.1.21)
174087	174087	-12.8679	-0.484242	0.518102	0.471653	0.999986	SmUMH9_0151	173916	175301	+	1386	Beta-glucosidase (EC 3.2.1.21)
-174137	174137	-11.979	0.141316	0.0566192	0.811922	0.999986	SmUMH9_0151	173916	175301	+	1386	Beta-glucosidase (EC 3.2.1.21)
174137	174137	-11.6182	0.197873	0.10252	0.748826	0.999986	SmUMH9_0151	173916	175301	+	1386	Beta-glucosidase (EC 3.2.1.21)
-174216	174216	-13.309	-0.556404	0.718981	0.396478	0.999986	SmUMH9_0151	173916	175301	+	1386	Beta-glucosidase (EC 3.2.1.21)
174216	174216	-12.4287	-0.138772	0.0431612	0.835422	0.999986	SmUMH9_0151	173916	175301	+	1386	Beta-glucosidase (EC 3.2.1.21)
-174508	174508	-11.3023	0.732792	1.15388	0.282739	0.999986	SmUMH9_0151	173916	175301	+	1386	Beta-glucosidase (EC 3.2.1.21)
174508	174508	-12.4582	0.617776	0.757777	0.384025	0.999986	SmUMH9_0151	173916	175301	+	1386	Beta-glucosidase (EC 3.2.1.21)
-174801	174801	-10.1542	0.10058	0.0299129	0.862688	0.999986	SmUMH9_0151	173916	175301	+	1386	Beta-glucosidase (EC 3.2.1.21)
174801	174801	-12.2239	-0.108826	0.0322328	0.857518	0.999986	SmUMH9_0151	173916	175301	+	1386	Beta-glucosidase (EC 3.2.1.21)
-174804	174804	-12.1146	-0.082905	0.0162692	0.898505	0.999986	SmUMH9_0151	173916	175301	+	1386	Beta-glucosidase (EC 3.2.1.21)
174804	174804	-12.3545	0.520036	0.636872	0.424846	0.999986	SmUMH9_0151	173916	175301	+	1386	Beta-glucosidase (EC 3.2.1.21)
-174882	174882	-10.6442	0.757644	1.26217	0.261241	0.999986	SmUMH9_0151	173916	175301	+	1386	Beta-glucosidase (EC 3.2.1.21)
174882	174882	-11.0081	0.431367	0.394368	0.530012	0.999986	SmUMH9_0151	173916	175301	+	1386	Beta-glucosidase (EC 3.2.1.21)
-174885	174885	-12.8421	-0.574994	0.6834	0.408418	0.999986	SmUMH9_0151	173916	175301	+	1386	Beta-glucosidase (EC 3.2.1.21)
174885	174885	-13.2596	-0.406202	0.347885	0.555313	0.999986	SmUMH9_0151	173916	175301	+	1386	Beta-glucosidase (EC 3.2.1.21)
-174996	174996	-10.968	0.706838	1.29133	0.255802	0.999986	SmUMH9_0151	173916	175301	+	1386	Beta-glucosidase (EC 3.2.1.21)
174996	174996	-11.41	0.667872	1.16167	0.281119	0.999986	SmUMH9_0151	173916	175301	+	1386	Beta-glucosidase (EC 3.2.1.21)
-175191	175191	-12.5026	-0.331931	0.253253	0.614793	0.999986	SmUMH9_0151	173916	175301	+	1386	Beta-glucosidase (EC 3.2.1.21)
175191	175191	-12.8242	-0.130335	0.0379104	0.845623	0.999986	SmUMH9_0151	173916	175301	+	1386	Beta-glucosidase (EC 3.2.1.21)
-175406	175406	-11.5313	0.0578436	0.00726253	0.932086	0.999986	SmUMH9_0152	175317	176165	+	849	N,N'-diacetylchitobiose-specific regulator ChbR, AraC family
175406	175406	-12.1331	0.24446	0.131735	0.71664	0.999986	SmUMH9_0152	175317	176165	+	849	N,N'-diacetylchitobiose-specific regulator ChbR, AraC family
-175410	175410	-9.82359	0.690042	1.42257	0.23298	0.999986	SmUMH9_0152	175317	176165	+	849	N,N'-diacetylchitobiose-specific regulator ChbR, AraC family
175410	175410	-10.2613	0.399056	0.481836	0.487592	0.999986	SmUMH9_0152	175317	176165	+	849	N,N'-diacetylchitobiose-specific regulator ChbR, AraC family
-175455	175455	-10.8731	0.873675	2.0099	0.156276	0.999986	SmUMH9_0152	175317	176165	+	849	N,N'-diacetylchitobiose-specific regulator ChbR, AraC family
175455	175455	-11.6421	0.721958	1.30958	0.252471	0.999986	SmUMH9_0152	175317	176165	+	849	N,N'-diacetylchitobiose-specific regulator ChbR, AraC family
-175557	175557	-10.3843	0.210934	0.1326	0.715751	0.999986	SmUMH9_0152	175317	176165	+	849	N,N'-diacetylchitobiose-specific regulator ChbR, AraC family
175557	175557	-11.5275	0.671022	1.23561	0.266319	0.999986	SmUMH9_0152	175317	176165	+	849	N,N'-diacetylchitobiose-specific regulator ChbR, AraC family
-175704	175704	-11.6444	-0.204744	0.103925	0.74717	0.999986	SmUMH9_0152	175317	176165	+	849	N,N'-diacetylchitobiose-specific regulator ChbR, AraC family
175704	175704	-11.6042	-0.258138	0.169472	0.680581	0.999986	SmUMH9_0152	175317	176165	+	849	N,N'-diacetylchitobiose-specific regulator ChbR, AraC family
-175779	175779	-9.49369	0.833798	2.4963	0.114114	0.999986	SmUMH9_0152	175317	176165	+	849	N,N'-diacetylchitobiose-specific regulator ChbR, AraC family
175779	175779	-10.9008	0.798345	2.20568	0.137503	0.999986	SmUMH9_0152	175317	176165	+	849	N,N'-diacetylchitobiose-specific regulator ChbR, AraC family
-175805	175805	-12.6108	-0.130887	0.0382606	0.844921	0.999986	SmUMH9_0152	175317	176165	+	849	N,N'-diacetylchitobiose-specific regulator ChbR, AraC family
175805	175805	-12.3504	-0.0205612	0.000946908	0.975451	0.999986	SmUMH9_0152	175317	176165	+	849	N,N'-diacetylchitobiose-specific regulator ChbR, AraC family
-175938	175938	-10.2021	1.10525	3.22021	0.0727341	0.999986	SmUMH9_0152	175317	176165	+	849	N,N'-diacetylchitobiose-specific regulator ChbR, AraC family
175938	175938	-11.4632	0.548045	0.769682	0.380316	0.999986	SmUMH9_0152	175317	176165	+	849	N,N'-diacetylchitobiose-specific regulator ChbR, AraC family
-176182	176182	-11.2924	0.591262	0.776068	0.378346	0.999986	NA	NA	NA	NA	NA	NA
176182	176182	-11.5738	0.730541	1.16698	0.280022	0.999986	NA	NA	NA	NA	NA	NA
-176194	176194	-12.5063	-0.201714	0.0916152	0.762134	0.999986	NA	NA	NA	NA	NA	NA
176194	176194	-13.4642	0.0440833	0.00421188	0.948254	0.999986	NA	NA	NA	NA	NA	NA
-176324	176324	-10.8473	0.354637	0.351997	0.552985	0.999986	SmUMH9_0153	176314	177075	+	762	Cellobiose phosphotransferase system YdjC-like protein
176324	176324	-11.3932	0.239259	0.159515	0.689603	0.999986	SmUMH9_0153	176314	177075	+	762	Cellobiose phosphotransferase system YdjC-like protein
-176371	176371	-11.9478	-0.689466	1.35224	0.244886	0.999986	SmUMH9_0153	176314	177075	+	762	Cellobiose phosphotransferase system YdjC-like protein
176371	176371	-12.4046	-0.351518	0.34104	0.55923	0.999986	SmUMH9_0153	176314	177075	+	762	Cellobiose phosphotransferase system YdjC-like protein
176565	176565	-15.0453	0.439727	0.469247	0.493334	0.999986	SmUMH9_0153	176314	177075	+	762	Cellobiose phosphotransferase system YdjC-like protein
-176699	176699	-9.68305	-0.308517	0.35508	0.551252	0.999986	SmUMH9_0153	176314	177075	+	762	Cellobiose phosphotransferase system YdjC-like protein
176699	176699	-11.0641	0.139105	0.0653676	0.798205	0.999986	SmUMH9_0153	176314	177075	+	762	Cellobiose phosphotransferase system YdjC-like protein
-176703	176703	-10.1587	-0.220017	0.173593	0.676938	0.999986	SmUMH9_0153	176314	177075	+	762	Cellobiose phosphotransferase system YdjC-like protein
176703	176703	-11.3588	0.225975	0.17624	0.674625	0.999986	SmUMH9_0153	176314	177075	+	762	Cellobiose phosphotransferase system YdjC-like protein
-177073	177073	-11.2126	-0.0115832	0.000348457	0.985107	0.999986	SmUMH9_0153	176314	177075	+	762	Cellobiose phosphotransferase system YdjC-like protein
177073	177073	-13.4403	0.947081	1.66368	0.197107	0.999986	SmUMH9_0153	176314	177075	+	762	Cellobiose phosphotransferase system YdjC-like protein
-177825	177825	-10.8529	0.820358	1.70078	0.192186	0.999986	SmUMH9_0154	177087	178466	-	1380	Putative membrane protein
177825	177825	-10.8992	0.67009	1.17156	0.279082	0.999986	SmUMH9_0154	177087	178466	-	1380	Putative membrane protein
-177883	177883	-12.5697	0.525623	0.587502	0.443387	0.999986	SmUMH9_0154	177087	178466	-	1380	Putative membrane protein
177883	177883	-10.2965	0.626087	0.871568	0.350522	0.999986	SmUMH9_0154	177087	178466	-	1380	Putative membrane protein
-178048	178048	-10.8849	0.278472	0.200528	0.654295	0.999986	SmUMH9_0154	177087	178466	-	1380	Putative membrane protein
178048	178048	-10.9486	0.44408	0.514335	0.473268	0.999986	SmUMH9_0154	177087	178466	-	1380	Putative membrane protein
178061	178061	-15.1648	0.247284	0.125187	0.723475	0.999986	SmUMH9_0154	177087	178466	-	1380	Putative membrane protein
-178063	178063	-13.4532	0.00236929	1.44264e-05	0.996969	0.999986	SmUMH9_0154	177087	178466	-	1380	Putative membrane protein
178063	178063	-13.0928	-0.0659776	0.0114429	0.914812	0.999986	SmUMH9_0154	177087	178466	-	1380	Putative membrane protein
-178246	178246	-12.3254	-0.09325	0.0235242	0.878102	0.999986	SmUMH9_0154	177087	178466	-	1380	Putative membrane protein
178246	178246	-12.4209	-0.294959	0.242689	0.622271	0.999986	SmUMH9_0154	177087	178466	-	1380	Putative membrane protein
-178315	178315	-10.7122	0.0659202	0.0130758	0.908961	0.999986	SmUMH9_0154	177087	178466	-	1380	Putative membrane protein
178315	178315	-11.739	0.185391	0.0992271	0.752759	0.999986	SmUMH9_0154	177087	178466	-	1380	Putative membrane protein
-178384	178384	-13.4598	0.206113	0.0983282	0.753845	0.999986	SmUMH9_0154	177087	178466	-	1380	Putative membrane protein
178384	178384	-13.2273	0.202587	0.0891193	0.7653	0.999986	SmUMH9_0154	177087	178466	-	1380	Putative membrane protein
-178446	178446	-12.5742	0.25352	0.13918	0.709098	0.999986	SmUMH9_0154	177087	178466	-	1380	Putative membrane protein
178446	178446	-13.4271	0.0858881	0.015863	0.899773	0.999986	SmUMH9_0154	177087	178466	-	1380	Putative membrane protein
-178580	178580	-10.8365	0.088631	0.0222575	0.881404	0.999986	NA	NA	NA	NA	NA	NA
178580	178580	-12.1413	0.334961	0.292236	0.588791	0.999986	NA	NA	NA	NA	NA	NA
-178662	178662	-14.2325	0.185798	0.0738237	0.785849	0.999986	NA	NA	NA	NA	NA	NA
178662	178662	-13.4703	0.385534	0.326856	0.567516	0.999986	NA	NA	NA	NA	NA	NA
-178683	178683	-13.369	0.178447	0.0706405	0.790406	0.999986	NA	NA	NA	NA	NA	NA
-178685	178685	-11.0281	0.730283	1.43079	0.231635	0.999986	NA	NA	NA	NA	NA	NA
178685	178685	-11.8748	0.983554	2.41899	0.119873	0.999986	NA	NA	NA	NA	NA	NA
-178709	178709	-15.1414	0.486377	0.476564	0.489983	0.999986	NA	NA	NA	NA	NA	NA
178709	178709	-13.9311	-0.15231	0.0515538	0.820381	0.999986	NA	NA	NA	NA	NA	NA
179210	179210	-13.7793	-1.79683	5.84333	0.0156362	0.736832	NA	NA	NA	NA	NA	NA
-179210	179210	-14.8604	-1.51076	4.3834	0.0362905	0.999986	NA	NA	NA	NA	NA	NA
-179223	179223	-15.4682	-0.8727	1.39237	0.238006	0.999986	NA	NA	NA	NA	NA	NA
179223	179223	-14.5192	-1.32362	2.81244	0.0935359	0.999986	NA	NA	NA	NA	NA	NA
179256	179256	-13.9975	-3.19339	25.7183	3.95066e-07	0.000133511	NA	NA	NA	NA	NA	NA
-179256	179256	-15.0185	-2.28957	12.4935	0.000408379	0.0496944	NA	NA	NA	NA	NA	NA
179615	179615	-13.323	-3.77416	27.3808	1.67082e-07	6.45309e-05	SmUMH9_0156	179310	180374	+	1065	RecA protein
-179615	179615	-14.5484	-1.97856	9.31274	0.00227565	0.195956	SmUMH9_0156	179310	180374	+	1065	RecA protein
-179619	179619	-15.1231	-1.43189	3.87464	0.0490207	0.999986	SmUMH9_0156	179310	180374	+	1065	RecA protein
179619	179619	-14.4359	-1.66042	4.85189	0.0276158	0.999986	SmUMH9_0156	179310	180374	+	1065	RecA protein
179840	179840	-13.0122	-3.64846	22.0065	2.71722e-06	0.000725161	SmUMH9_0156	179310	180374	+	1065	RecA protein
-179840	179840	-13.861	-3.19767	18.6784	1.54724e-05	0.00321774	SmUMH9_0156	179310	180374	+	1065	RecA protein
-179964	179964	-14.7374	-1.23435	2.37694	0.123139	0.999986	SmUMH9_0156	179310	180374	+	1065	RecA protein
180189	180189	-13.2255	-4.08807	33.7724	6.19515e-09	3.85227e-06	SmUMH9_0156	179310	180374	+	1065	RecA protein
-180189	180189	-13.5732	-3.54117	28.2851	1.047e-07	4.34031e-05	SmUMH9_0156	179310	180374	+	1065	RecA protein
180230	180230	-14.3591	-1.78611	5.22079	0.0223185	0.911831	SmUMH9_0156	179310	180374	+	1065	RecA protein
-180230	180230	-14.9647	-1.46569	3.8665	0.049259	0.999986	SmUMH9_0156	179310	180374	+	1065	RecA protein
-180644	180644	-10.2738	0.25963	0.197269	0.656934	0.999986	SmUMH9_0157	180432	180947	+	516	Regulatory protein RecX
180644	180644	-10.554	0.597539	0.969627	0.324773	0.999986	SmUMH9_0157	180432	180947	+	516	Regulatory protein RecX
-180678	180678	-12.6814	-0.312602	0.228792	0.632421	0.999986	SmUMH9_0157	180432	180947	+	516	Regulatory protein RecX
180678	180678	-14.2084	0.0153998	0.000524322	0.981732	0.999986	SmUMH9_0157	180432	180947	+	516	Regulatory protein RecX
-183712	183712	-15.3398	-1.04904	1.97133	0.160307	0.999986	NA	NA	NA	NA	NA	NA
183712	183712	-15.4561	-0.974441	1.72807	0.188657	0.999986	NA	NA	NA	NA	NA	NA
-183716	183716	-12.4783	-0.512521	0.616066	0.432513	0.999986	NA	NA	NA	NA	NA	NA
183716	183716	-13.5207	-0.229036	0.121205	0.727731	0.999986	NA	NA	NA	NA	NA	NA
-183827	183827	-12.3377	-0.408146	0.411713	0.521101	0.999986	NA	NA	NA	NA	NA	NA
183827	183827	-12.2469	-0.0837633	0.016641	0.897357	0.999986	NA	NA	NA	NA	NA	NA
-183864	183864	-12.8961	-0.50667	0.668242	0.413665	0.999986	NA	NA	NA	NA	NA	NA
183864	183864	-13.7347	-0.455487	0.487264	0.48515	0.999986	NA	NA	NA	NA	NA	NA
-183898	183898	-10.8671	-1.55512	8.40935	0.00373297	0.285813	NA	NA	NA	NA	NA	NA
183898	183898	-11.1025	-1.54839	8.39608	0.00376032	0.286549	NA	NA	NA	NA	NA	NA
-183907	183907	-15.6235	-0.941916	1.55544	0.212334	0.999986	NA	NA	NA	NA	NA	NA
-184020	184020	-13.7936	-2.20685	7.44354	0.00636646	0.414351	NA	NA	NA	NA	NA	NA
184020	184020	-14.0128	-2.03337	6.53665	0.0105674	0.579967	NA	NA	NA	NA	NA	NA
184028	184028	-14.2589	-2.12099	7.27201	0.00700374	0.442845	SmUMH9_0160	184024	184146	+	123	Carbon storage regulator
-184028	184028	-15.2811	-1.51114	4.295	0.0382246	0.999986	SmUMH9_0160	184024	184146	+	123	Carbon storage regulator
184102	184102	-15.554	-1.23604	2.94378	0.0862087	0.999986	SmUMH9_0160	184024	184146	+	123	Carbon storage regulator
-184232	184232	-11.442	0.00736454	0.000121627	0.991201	0.999986	NA	NA	NA	NA	NA	NA
184232	184232	-11.8301	0.142965	0.043597	0.834605	0.999986	NA	NA	NA	NA	NA	NA
-184805	184805	-11.1585	0.510191	0.588124	0.443146	0.999986	NA	NA	NA	NA	NA	NA
184805	184805	-11.5736	0.297612	0.21497	0.642899	0.999986	NA	NA	NA	NA	NA	NA
-184814	184814	-9.42315	0.245155	0.204277	0.651291	0.999986	NA	NA	NA	NA	NA	NA
184814	184814	-9.21911	0.0431027	0.00644132	0.936032	0.999986	NA	NA	NA	NA	NA	NA
-184939	184939	-10.394	0.41	0.491106	0.483434	0.999986	NA	NA	NA	NA	NA	NA
184939	184939	-11.0115	0.555582	0.813428	0.367109	0.999986	NA	NA	NA	NA	NA	NA
-185076	185076	-10.0061	-0.656992	1.59576	0.206505	0.999986	SmUMH9_0165	185073	185639	+	567	Putative phosphatase YqaB
185076	185076	-9.54979	-0.547841	1.09926	0.294428	0.999986	SmUMH9_0165	185073	185639	+	567	Putative phosphatase YqaB
-185144	185144	-10.8685	0.204174	0.106233	0.744475	0.999986	SmUMH9_0165	185073	185639	+	567	Putative phosphatase YqaB
185144	185144	-11.0529	0.144411	0.0509467	0.821424	0.999986	SmUMH9_0165	185073	185639	+	567	Putative phosphatase YqaB
-185641	185641	-10.6479	0.351692	0.28685	0.592246	0.999986	NA	NA	NA	NA	NA	NA
185641	185641	-13.0579	0.045777	0.00474908	0.945058	0.999986	NA	NA	NA	NA	NA	NA
-185644	185644	-12.282	0.258279	0.14949	0.699024	0.999986	NA	NA	NA	NA	NA	NA
185644	185644	-12.3852	-0.0325246	0.00248641	0.960231	0.999986	NA	NA	NA	NA	NA	NA
-185664	185664	-12.2419	0.423865	0.408911	0.522523	0.999986	NA	NA	NA	NA	NA	NA
185664	185664	-12.8443	0.260124	0.152278	0.696368	0.999986	NA	NA	NA	NA	NA	NA
-186014	186014	-10.5611	0.719908	1.15118	0.283302	0.999986	SmUMH9_0166	185765	186064	+	300	Putative membrane protein
186014	186014	-10.6822	0.453577	0.474184	0.491069	0.999986	SmUMH9_0166	185765	186064	+	300	Putative membrane protein
-186074	186074	-10.8148	0.0537562	0.00738405	0.931522	0.999986	NA	NA	NA	NA	NA	NA
186074	186074	-10.7574	0.628599	0.98573	0.320788	0.999986	NA	NA	NA	NA	NA	NA
-186120	186120	-12.4902	-0.69757	1.10615	0.29292	0.999986	NA	NA	NA	NA	NA	NA
186120	186120	-12.3929	-0.508586	0.591545	0.441822	0.999986	NA	NA	NA	NA	NA	NA
-186160	186160	-13.1805	-0.763942	1.23178	0.26706	0.999986	NA	NA	NA	NA	NA	NA
186160	186160	-13.4441	-0.575995	0.734677	0.391371	0.999986	NA	NA	NA	NA	NA	NA
-186202	186202	-11.6125	-0.353448	0.288105	0.591438	0.999986	SmUMH9_0167	186180	187709	+	1530	Glutamate--cysteine ligase (EC 6.3.2.2)
186202	186202	-12.131	-0.28119	0.17939	0.671898	0.999986	SmUMH9_0167	186180	187709	+	1530	Glutamate--cysteine ligase (EC 6.3.2.2)
-186411	186411	-13.0622	-0.340121	0.250553	0.616686	0.999986	SmUMH9_0167	186180	187709	+	1530	Glutamate--cysteine ligase (EC 6.3.2.2)
186411	186411	-14.3747	-0.544781	0.615128	0.432864	0.999986	SmUMH9_0167	186180	187709	+	1530	Glutamate--cysteine ligase (EC 6.3.2.2)
-186597	186597	-14.5553	-0.918821	1.81906	0.177425	0.999986	SmUMH9_0167	186180	187709	+	1530	Glutamate--cysteine ligase (EC 6.3.2.2)
186597	186597	-13.9663	-0.632865	0.821501	0.364742	0.999986	SmUMH9_0167	186180	187709	+	1530	Glutamate--cysteine ligase (EC 6.3.2.2)
186705	186705	-12.7808	-2.55334	17.1766	3.40607e-05	0.00630345	SmUMH9_0167	186180	187709	+	1530	Glutamate--cysteine ligase (EC 6.3.2.2)
-186705	186705	-12.2852	-2.50535	17.1412	3.47013e-05	0.00640295	SmUMH9_0167	186180	187709	+	1530	Glutamate--cysteine ligase (EC 6.3.2.2)
-186825	186825	-13.3894	-1.81122	7.9025	0.00493666	0.347139	SmUMH9_0167	186180	187709	+	1530	Glutamate--cysteine ligase (EC 6.3.2.2)
186825	186825	-13.3357	-1.25651	4.16797	0.0411952	0.999986	SmUMH9_0167	186180	187709	+	1530	Glutamate--cysteine ligase (EC 6.3.2.2)
-186869	186869	-14.0792	-0.993708	1.89377	0.168778	0.999986	SmUMH9_0167	186180	187709	+	1530	Glutamate--cysteine ligase (EC 6.3.2.2)
186869	186869	-13.2965	-0.524654	0.550118	0.45827	0.999986	SmUMH9_0167	186180	187709	+	1530	Glutamate--cysteine ligase (EC 6.3.2.2)
-186921	186921	-12.6612	-1.17637	3.19055	0.0740651	0.999986	SmUMH9_0167	186180	187709	+	1530	Glutamate--cysteine ligase (EC 6.3.2.2)
186921	186921	-12.489	-0.900602	2.08012	0.149228	0.999986	SmUMH9_0167	186180	187709	+	1530	Glutamate--cysteine ligase (EC 6.3.2.2)
-186999	186999	-15.2477	0.259838	0.140148	0.708134	0.999986	SmUMH9_0167	186180	187709	+	1530	Glutamate--cysteine ligase (EC 6.3.2.2)
186999	186999	-14.0573	0.513102	0.581545	0.445707	0.999986	SmUMH9_0167	186180	187709	+	1530	Glutamate--cysteine ligase (EC 6.3.2.2)
-187044	187044	-14.6558	-1.40439	4.21087	0.0401657	0.999986	SmUMH9_0167	186180	187709	+	1530	Glutamate--cysteine ligase (EC 6.3.2.2)
187044	187044	-14.4385	-1.37093	4.05453	0.0440531	0.999986	SmUMH9_0167	186180	187709	+	1530	Glutamate--cysteine ligase (EC 6.3.2.2)
-187651	187651	-12.4198	-0.345082	0.28561	0.593048	0.999986	SmUMH9_0167	186180	187709	+	1530	Glutamate--cysteine ligase (EC 6.3.2.2)
187651	187651	-12.0861	0.0203277	0.000977902	0.975053	0.999986	SmUMH9_0167	186180	187709	+	1530	Glutamate--cysteine ligase (EC 6.3.2.2)
-187664	187664	-9.91998	-0.287533	0.192299	0.66101	0.999986	SmUMH9_0167	186180	187709	+	1530	Glutamate--cysteine ligase (EC 6.3.2.2)
187664	187664	-9.69693	-0.388843	0.372311	0.541747	0.999986	SmUMH9_0167	186180	187709	+	1530	Glutamate--cysteine ligase (EC 6.3.2.2)
-187741	187741	-10.2209	0.119062	0.0399266	0.841624	0.999986	NA	NA	NA	NA	NA	NA
187741	187741	-10.2755	0.0333138	0.00305019	0.955956	0.999986	NA	NA	NA	NA	NA	NA
-187908	187908	-10.4234	0.0802242	0.0184083	0.892077	0.999986	SmUMH9_0168	187876	188391	+	516	S-ribosylhomocysteine lyase (EC 4.4.1.21) / Autoinducer-2 production protein LuxS
187908	187908	-10.5521	0.335926	0.318305	0.572628	0.999986	SmUMH9_0168	187876	188391	+	516	S-ribosylhomocysteine lyase (EC 4.4.1.21) / Autoinducer-2 production protein LuxS
-188137	188137	-10.4439	0.590489	0.783456	0.376086	0.999986	SmUMH9_0168	187876	188391	+	516	S-ribosylhomocysteine lyase (EC 4.4.1.21) / Autoinducer-2 production protein LuxS
188137	188137	-10.561	0.304419	0.213577	0.643978	0.999986	SmUMH9_0168	187876	188391	+	516	S-ribosylhomocysteine lyase (EC 4.4.1.21) / Autoinducer-2 production protein LuxS
-188251	188251	-10.7655	0.166035	0.0671061	0.795598	0.999986	SmUMH9_0168	187876	188391	+	516	S-ribosylhomocysteine lyase (EC 4.4.1.21) / Autoinducer-2 production protein LuxS
188251	188251	-11.4172	-0.155469	0.0597489	0.806893	0.999986	SmUMH9_0168	187876	188391	+	516	S-ribosylhomocysteine lyase (EC 4.4.1.21) / Autoinducer-2 production protein LuxS
-188266	188266	-9.25346	-0.14649	0.0790316	0.778614	0.999986	SmUMH9_0168	187876	188391	+	516	S-ribosylhomocysteine lyase (EC 4.4.1.21) / Autoinducer-2 production protein LuxS
188266	188266	-9.58567	-0.0439873	0.00726947	0.932054	0.999986	SmUMH9_0168	187876	188391	+	516	S-ribosylhomocysteine lyase (EC 4.4.1.21) / Autoinducer-2 production protein LuxS
-188385	188385	-12.0644	-0.228733	0.13191	0.71646	0.999986	SmUMH9_0168	187876	188391	+	516	S-ribosylhomocysteine lyase (EC 4.4.1.21) / Autoinducer-2 production protein LuxS
188385	188385	-12.7061	0.00418931	4.0359e-05	0.994931	0.999986	SmUMH9_0168	187876	188391	+	516	S-ribosylhomocysteine lyase (EC 4.4.1.21) / Autoinducer-2 production protein LuxS
-188512	188512	-11.2504	-0.388416	0.388731	0.532967	0.999986	SmUMH9_0169	188455	189744	-	1290	Magnesium and cobalt efflux protein CorC
188512	188512	-11.2552	-0.638644	0.964283	0.32611	0.999986	SmUMH9_0169	188455	189744	-	1290	Magnesium and cobalt efflux protein CorC
-188549	188549	-10.4241	0.342959	0.350108	0.554052	0.999986	SmUMH9_0169	188455	189744	-	1290	Magnesium and cobalt efflux protein CorC
188549	188549	-11.5138	0.685572	1.12714	0.288386	0.999986	SmUMH9_0169	188455	189744	-	1290	Magnesium and cobalt efflux protein CorC
-188906	188906	-11.2923	-0.391149	0.403785	0.525141	0.999986	SmUMH9_0169	188455	189744	-	1290	Magnesium and cobalt efflux protein CorC
188906	188906	-11.382	-0.458736	0.547246	0.459445	0.999986	SmUMH9_0169	188455	189744	-	1290	Magnesium and cobalt efflux protein CorC
-189291	189291	-11.0578	0.657402	0.961346	0.326848	0.999986	SmUMH9_0169	188455	189744	-	1290	Magnesium and cobalt efflux protein CorC
189291	189291	-11.4926	0.501477	0.580064	0.446287	0.999986	SmUMH9_0169	188455	189744	-	1290	Magnesium and cobalt efflux protein CorC
-189711	189711	-11.7584	-0.657142	0.986431	0.320616	0.999986	SmUMH9_0169	188455	189744	-	1290	Magnesium and cobalt efflux protein CorC
189711	189711	-12.5027	-0.938272	1.95597	0.161945	0.999986	SmUMH9_0169	188455	189744	-	1290	Magnesium and cobalt efflux protein CorC
-189750	189750	-11.5719	0.536893	0.627972	0.4281	0.999986	NA	NA	NA	NA	NA	NA
189750	189750	-10.5069	0.567332	0.709944	0.399463	0.999986	NA	NA	NA	NA	NA	NA
-189757	189757	-10.3954	-1.56184	5.00675	0.0252487	0.974559	NA	NA	NA	NA	NA	NA
189757	189757	-10.668	-1.30995	3.37923	0.066023	0.999986	NA	NA	NA	NA	NA	NA
-189759	189759	-11.2646	0.399684	0.44492	0.504757	0.999986	NA	NA	NA	NA	NA	NA
189759	189759	-10.5048	-0.0675064	0.0138719	0.906243	0.999986	NA	NA	NA	NA	NA	NA
-189898	189898	-10.4736	0.505477	0.574502	0.448476	0.999986	SmUMH9_0170	189786	190550	-	765	CcsA-related protein
189898	189898	-10.6831	0.242388	0.141342	0.70695	0.999986	SmUMH9_0170	189786	190550	-	765	CcsA-related protein
-189920	189920	-10.0955	0.523647	0.645837	0.421605	0.999986	SmUMH9_0170	189786	190550	-	765	CcsA-related protein
189920	189920	-10.2753	0.63063	0.901431	0.342398	0.999986	SmUMH9_0170	189786	190550	-	765	CcsA-related protein
-189922	189922	-9.59973	0.429474	0.517135	0.472066	0.999986	SmUMH9_0170	189786	190550	-	765	CcsA-related protein
189922	189922	-10.2752	0.578428	0.920376	0.337376	0.999986	SmUMH9_0170	189786	190550	-	765	CcsA-related protein
-189956	189956	-12.3261	0.893117	1.46918	0.225475	0.999986	SmUMH9_0170	189786	190550	-	765	CcsA-related protein
189956	189956	-13.028	0.717785	0.976692	0.323017	0.999986	SmUMH9_0170	189786	190550	-	765	CcsA-related protein
-189991	189991	-10.7749	-0.0714471	0.0140751	0.905562	0.999986	SmUMH9_0170	189786	190550	-	765	CcsA-related protein
189991	189991	-10.3195	0.138081	0.0566526	0.811867	0.999986	SmUMH9_0170	189786	190550	-	765	CcsA-related protein
-190046	190046	-10.451	0.239609	0.155821	0.693034	0.999986	SmUMH9_0170	189786	190550	-	765	CcsA-related protein
190046	190046	-11.1318	0.247943	0.152465	0.69619	0.999986	SmUMH9_0170	189786	190550	-	765	CcsA-related protein
-190123	190123	-9.93535	0.0366999	0.00435988	0.947354	0.999986	SmUMH9_0170	189786	190550	-	765	CcsA-related protein
190123	190123	-9.65739	0.112038	0.0399136	0.84165	0.999986	SmUMH9_0170	189786	190550	-	765	CcsA-related protein
-190177	190177	-12.6998	-0.643988	0.96696	0.32544	0.999986	SmUMH9_0170	189786	190550	-	765	CcsA-related protein
190177	190177	-11.603	-0.483088	0.537488	0.463476	0.999986	SmUMH9_0170	189786	190550	-	765	CcsA-related protein
-190291	190291	-11.8516	-0.00732773	0.000118284	0.991323	0.999986	SmUMH9_0170	189786	190550	-	765	CcsA-related protein
190291	190291	-11.1447	0.301739	0.205786	0.650091	0.999986	SmUMH9_0170	189786	190550	-	765	CcsA-related protein
-190489	190489	-12.3909	-0.862872	1.66989	0.196274	0.999986	SmUMH9_0170	189786	190550	-	765	CcsA-related protein
190489	190489	-12.4317	-0.649588	0.961988	0.326687	0.999986	SmUMH9_0170	189786	190550	-	765	CcsA-related protein
-190543	190543	-10.3761	-0.136581	0.0471693	0.828064	0.999986	SmUMH9_0170	189786	190550	-	765	CcsA-related protein
190543	190543	-10.0146	0.0962194	0.0244587	0.875724	0.999986	SmUMH9_0170	189786	190550	-	765	CcsA-related protein
-190619	190619	-9.90507	0.504224	0.838754	0.359753	0.999986	NA	NA	NA	NA	NA	NA
190619	190619	-11.3674	0.443516	0.632641	0.426388	0.999986	NA	NA	NA	NA	NA	NA
-190621	190621	-12.7849	-0.506598	0.609169	0.435101	0.999986	NA	NA	NA	NA	NA	NA
190621	190621	-14.6367	-0.075049	0.0120036	0.912758	0.999986	NA	NA	NA	NA	NA	NA
-190648	190648	-12.0701	-0.772509	1.80794	0.178755	0.999986	NA	NA	NA	NA	NA	NA
190648	190648	-10.474	-0.863323	2.31308	0.12829	0.999986	NA	NA	NA	NA	NA	NA
-192215	192215	-13.5666	-1.40247	3.20432	0.0734439	0.999986	NA	NA	NA	NA	NA	NA
192215	192215	-13.082	-1.12994	2.14388	0.143139	0.999986	NA	NA	NA	NA	NA	NA
-192760	192760	-15.0719	0.633983	1.01378	0.313998	0.999986	SmUMH9_0173	192590	193138	+	549	16S rRNA processing protein RimM
-194298	194298	-10.744	-1.21656	4.08407	0.0432892	0.999986	SmUMH9_0175	194007	194363	+	357	LSU ribosomal protein L19p
194298	194298	-11.2051	-1.13212	3.45156	0.063192	0.999986	SmUMH9_0175	194007	194363	+	357	LSU ribosomal protein L19p
194301	194301	-13.1853	-1.53626	5.96943	0.014556	0.707486	SmUMH9_0175	194007	194363	+	357	LSU ribosomal protein L19p
-194301	194301	-13.081	-1.33552	4.62011	0.0315992	0.999986	SmUMH9_0175	194007	194363	+	357	LSU ribosomal protein L19p
-194315	194315	-14.3059	-1.88739	6.00929	0.0142308	0.699524	SmUMH9_0175	194007	194363	+	357	LSU ribosomal protein L19p
194315	194315	-15.2306	-1.3773	3.54295	0.0597991	0.999986	SmUMH9_0175	194007	194363	+	357	LSU ribosomal protein L19p
-194321	194321	-13.9904	-1.52296	3.46585	0.0626483	0.999986	SmUMH9_0175	194007	194363	+	357	LSU ribosomal protein L19p
194321	194321	-13.7778	-1.44938	3.1261	0.0770479	0.999986	SmUMH9_0175	194007	194363	+	357	LSU ribosomal protein L19p
-194380	194380	-10.5757	-0.132565	0.0431153	0.835508	0.999986	NA	NA	NA	NA	NA	NA
194380	194380	-10.5971	0.200406	0.0986154	0.753498	0.999986	NA	NA	NA	NA	NA	NA
-194403	194403	-10.5192	0.313777	0.229901	0.631597	0.999986	NA	NA	NA	NA	NA	NA
194403	194403	-11.3657	0.170846	0.0673783	0.795193	0.999986	NA	NA	NA	NA	NA	NA
194734	194734	-9.79453	1.54179	5.37927	0.0203774	0.864919	NA	NA	NA	NA	NA	NA
-194734	194734	-9.70613	1.50415	5.15065	0.0232377	0.937074	NA	NA	NA	NA	NA	NA
-194755	194755	-10.4468	0.170613	0.0637484	0.800667	0.999986	NA	NA	NA	NA	NA	NA
194755	194755	-11.0637	0.237791	0.12054	0.72845	0.999986	NA	NA	NA	NA	NA	NA
-195006	195006	-10.2447	0.19127	0.101524	0.750009	0.999986	SmUMH9_0177	194798	195313	-	516	Lysozyme (EC 3.2.1.17)
195006	195006	-9.88606	-0.0948846	0.0272025	0.868998	0.999986	SmUMH9_0177	194798	195313	-	516	Lysozyme (EC 3.2.1.17)
-195490	195490	-11.7005	0.0770274	0.0129884	0.909264	0.999986	SmUMH9_0178	195297	195518	-	222	extracellular secretory protein nucE
195490	195490	-10.9444	0.260948	0.154137	0.694613	0.999986	SmUMH9_0178	195297	195518	-	222	extracellular secretory protein nucE
-195523	195523	-11.1478	0.287931	0.223098	0.636689	0.999986	NA	NA	NA	NA	NA	NA
195523	195523	-11.0396	0.280095	0.198612	0.655843	0.999986	NA	NA	NA	NA	NA	NA
-195555	195555	-9.92301	0.488606	0.675207	0.411242	0.999986	NA	NA	NA	NA	NA	NA
195555	195555	-10.0789	0.583762	0.953505	0.328829	0.999986	NA	NA	NA	NA	NA	NA
-195617	195617	-11.733	0.546293	0.682242	0.408816	0.999986	NA	NA	NA	NA	NA	NA
195617	195617	-10.5897	0.620211	0.938562	0.332648	0.999986	NA	NA	NA	NA	NA	NA
-195844	195844	-9.77959	0.385803	0.430456	0.511765	0.999986	SmUMH9_0179	195768	196532	-	765	FIG01200701: possible membrane protein
195844	195844	-10.0077	0.811406	1.83999	0.174952	0.999986	SmUMH9_0179	195768	196532	-	765	FIG01200701: possible membrane protein
-195988	195988	-8.91833	-0.0325627	0.00393316	0.949994	0.999986	SmUMH9_0179	195768	196532	-	765	FIG01200701: possible membrane protein
195988	195988	-9.50874	0.314384	0.358605	0.549282	0.999986	SmUMH9_0179	195768	196532	-	765	FIG01200701: possible membrane protein
-196445	196445	-10.9145	0.292968	0.205788	0.650089	0.999986	SmUMH9_0179	195768	196532	-	765	FIG01200701: possible membrane protein
196445	196445	-10.1972	1.11137	2.91547	0.0877339	0.999986	SmUMH9_0179	195768	196532	-	765	FIG01200701: possible membrane protein
-196493	196493	-9.75702	1.03108	2.93096	0.086896	0.999986	SmUMH9_0179	195768	196532	-	765	FIG01200701: possible membrane protein
196493	196493	-9.80584	0.874575	2.03524	0.15369	0.999986	SmUMH9_0179	195768	196532	-	765	FIG01200701: possible membrane protein
196548	196548	-14.8004	-0.270719	0.178295	0.672843	0.999986	NA	NA	NA	NA	NA	NA
-196579	196579	-9.10102	-0.0908356	0.0239241	0.877078	0.999986	NA	NA	NA	NA	NA	NA
196579	196579	-9.27042	-0.097502	0.027765	0.867663	0.999986	NA	NA	NA	NA	NA	NA
-196662	196662	-11.5455	0.408103	0.380672	0.537244	0.999986	NA	NA	NA	NA	NA	NA
196662	196662	-11.1667	0.317392	0.228325	0.632769	0.999986	NA	NA	NA	NA	NA	NA
-196798	196798	-10.7397	0.139824	0.0523494	0.819024	0.999986	NA	NA	NA	NA	NA	NA
196798	196798	-10.052	0.337876	0.31022	0.577545	0.999986	NA	NA	NA	NA	NA	NA
-196915	196915	-11.5291	0.0858194	0.0181279	0.892897	0.999986	NA	NA	NA	NA	NA	NA
196915	196915	-12.0889	-0.121441	0.0344761	0.852698	0.999986	NA	NA	NA	NA	NA	NA
196936	196936	-15.5916	-0.560819	0.592814	0.441333	0.999986	NA	NA	NA	NA	NA	NA
-197032	197032	-10.8815	-0.252739	0.158857	0.690211	0.999986	NA	NA	NA	NA	NA	NA
197032	197032	-10.6676	-0.231157	0.141856	0.706443	0.999986	NA	NA	NA	NA	NA	NA
-197064	197064	-10.718	-0.499672	0.937951	0.332805	0.999986	SmUMH9_0180	197039	198115	+	1077	2-keto-3-deoxy-D-arabino-heptulosonate-7- phosphate synthase I alpha (EC 2.5.1.54)
197064	197064	-8.64868	-0.361885	0.493754	0.482257	0.999986	SmUMH9_0180	197039	198115	+	1077	2-keto-3-deoxy-D-arabino-heptulosonate-7- phosphate synthase I alpha (EC 2.5.1.54)
-197164	197164	-10.0194	0.2822	0.159252	0.689846	0.999986	SmUMH9_0180	197039	198115	+	1077	2-keto-3-deoxy-D-arabino-heptulosonate-7- phosphate synthase I alpha (EC 2.5.1.54)
197164	197164	-10.0058	0.666161	0.840994	0.359113	0.999986	SmUMH9_0180	197039	198115	+	1077	2-keto-3-deoxy-D-arabino-heptulosonate-7- phosphate synthase I alpha (EC 2.5.1.54)
-197255	197255	-11.9492	0.288565	0.185385	0.666785	0.999986	SmUMH9_0180	197039	198115	+	1077	2-keto-3-deoxy-D-arabino-heptulosonate-7- phosphate synthase I alpha (EC 2.5.1.54)
197255	197255	-10.2014	1.17773	3.18652	0.0742478	0.999986	SmUMH9_0180	197039	198115	+	1077	2-keto-3-deoxy-D-arabino-heptulosonate-7- phosphate synthase I alpha (EC 2.5.1.54)
-197303	197303	-10.3772	0.142429	0.0642801	0.799855	0.999986	SmUMH9_0180	197039	198115	+	1077	2-keto-3-deoxy-D-arabino-heptulosonate-7- phosphate synthase I alpha (EC 2.5.1.54)
197303	197303	-10.5545	-0.158747	0.0815806	0.775167	0.999986	SmUMH9_0180	197039	198115	+	1077	2-keto-3-deoxy-D-arabino-heptulosonate-7- phosphate synthase I alpha (EC 2.5.1.54)
-197375	197375	-11.5703	-0.306795	0.200833	0.654049	0.999986	SmUMH9_0180	197039	198115	+	1077	2-keto-3-deoxy-D-arabino-heptulosonate-7- phosphate synthase I alpha (EC 2.5.1.54)
197375	197375	-11.4172	-0.113099	0.0284812	0.865982	0.999986	SmUMH9_0180	197039	198115	+	1077	2-keto-3-deoxy-D-arabino-heptulosonate-7- phosphate synthase I alpha (EC 2.5.1.54)
-197495	197495	-11.1271	0.251894	0.150376	0.698177	0.999986	SmUMH9_0180	197039	198115	+	1077	2-keto-3-deoxy-D-arabino-heptulosonate-7- phosphate synthase I alpha (EC 2.5.1.54)
197495	197495	-12.0063	0.309971	0.217966	0.640594	0.999986	SmUMH9_0180	197039	198115	+	1077	2-keto-3-deoxy-D-arabino-heptulosonate-7- phosphate synthase I alpha (EC 2.5.1.54)
-197832	197832	-9.32	0.395336	0.456449	0.499288	0.999986	SmUMH9_0180	197039	198115	+	1077	2-keto-3-deoxy-D-arabino-heptulosonate-7- phosphate synthase I alpha (EC 2.5.1.54)
197832	197832	-9.0892	0.370852	0.415833	0.519024	0.999986	SmUMH9_0180	197039	198115	+	1077	2-keto-3-deoxy-D-arabino-heptulosonate-7- phosphate synthase I alpha (EC 2.5.1.54)
-198064	198064	-11.1616	-0.136813	0.0495402	0.823865	0.999986	SmUMH9_0180	197039	198115	+	1077	2-keto-3-deoxy-D-arabino-heptulosonate-7- phosphate synthase I alpha (EC 2.5.1.54)
198064	198064	-10.213	0.0289173	0.00218759	0.962695	0.999986	SmUMH9_0180	197039	198115	+	1077	2-keto-3-deoxy-D-arabino-heptulosonate-7- phosphate synthase I alpha (EC 2.5.1.54)
-198113	198113	-11.2758	0.0533573	0.006179	0.937346	0.999986	SmUMH9_0180	197039	198115	+	1077	2-keto-3-deoxy-D-arabino-heptulosonate-7- phosphate synthase I alpha (EC 2.5.1.54)
198113	198113	-10.6463	-0.00358353	2.95514e-05	0.995663	0.999986	SmUMH9_0180	197039	198115	+	1077	2-keto-3-deoxy-D-arabino-heptulosonate-7- phosphate synthase I alpha (EC 2.5.1.54)
-198118	198118	-8.95808	0.923068	2.40684	0.120806	0.999986	NA	NA	NA	NA	NA	NA
198118	198118	-8.9101	0.711354	1.47952	0.22385	0.999986	NA	NA	NA	NA	NA	NA
-198365	198365	-11.7494	0.0721256	0.0123634	0.911465	0.999986	SmUMH9_0181	198119	199240	+	1122	Chorismate mutase I (EC 5.4.99.5) / Cyclohexadienyl dehydrogenase (EC 1.3.1.12)(EC 1.3.1.43)
198365	198365	-11.0012	0.0811536	0.0163917	0.898125	0.999986	SmUMH9_0181	198119	199240	+	1122	Chorismate mutase I (EC 5.4.99.5) / Cyclohexadienyl dehydrogenase (EC 1.3.1.12)(EC 1.3.1.43)
-198382	198382	-10.9984	0.204892	0.0873251	0.767606	0.999986	SmUMH9_0181	198119	199240	+	1122	Chorismate mutase I (EC 5.4.99.5) / Cyclohexadienyl dehydrogenase (EC 1.3.1.12)(EC 1.3.1.43)
198382	198382	-10.855	0.34032	0.235386	0.627559	0.999986	SmUMH9_0181	198119	199240	+	1122	Chorismate mutase I (EC 5.4.99.5) / Cyclohexadienyl dehydrogenase (EC 1.3.1.12)(EC 1.3.1.43)
198485	198485	-15.7054	0.405184	0.314034	0.575215	0.999986	SmUMH9_0181	198119	199240	+	1122	Chorismate mutase I (EC 5.4.99.5) / Cyclohexadienyl dehydrogenase (EC 1.3.1.12)(EC 1.3.1.43)
-198594	198594	-9.78646	-0.290339	0.24464	0.620875	0.999986	SmUMH9_0181	198119	199240	+	1122	Chorismate mutase I (EC 5.4.99.5) / Cyclohexadienyl dehydrogenase (EC 1.3.1.12)(EC 1.3.1.43)
198594	198594	-10.0887	0.0316156	0.00279065	0.95787	0.999986	SmUMH9_0181	198119	199240	+	1122	Chorismate mutase I (EC 5.4.99.5) / Cyclohexadienyl dehydrogenase (EC 1.3.1.12)(EC 1.3.1.43)
-198625	198625	-11.4742	0.236264	0.137256	0.711025	0.999986	SmUMH9_0181	198119	199240	+	1122	Chorismate mutase I (EC 5.4.99.5) / Cyclohexadienyl dehydrogenase (EC 1.3.1.12)(EC 1.3.1.43)
198625	198625	-11.1123	-0.0686484	0.011935	0.913006	0.999986	SmUMH9_0181	198119	199240	+	1122	Chorismate mutase I (EC 5.4.99.5) / Cyclohexadienyl dehydrogenase (EC 1.3.1.12)(EC 1.3.1.43)
-198785	198785	-15.1559	-0.459585	0.518177	0.47162	0.999986	SmUMH9_0181	198119	199240	+	1122	Chorismate mutase I (EC 5.4.99.5) / Cyclohexadienyl dehydrogenase (EC 1.3.1.12)(EC 1.3.1.43)
-198807	198807	-8.99004	-0.725092	2.01266	0.155992	0.999986	SmUMH9_0181	198119	199240	+	1122	Chorismate mutase I (EC 5.4.99.5) / Cyclohexadienyl dehydrogenase (EC 1.3.1.12)(EC 1.3.1.43)
198807	198807	-9.12147	-0.388564	0.572773	0.449159	0.999986	SmUMH9_0181	198119	199240	+	1122	Chorismate mutase I (EC 5.4.99.5) / Cyclohexadienyl dehydrogenase (EC 1.3.1.12)(EC 1.3.1.43)
-198905	198905	-15.0927	0.0663847	0.0112476	0.915539	0.999986	SmUMH9_0181	198119	199240	+	1122	Chorismate mutase I (EC 5.4.99.5) / Cyclohexadienyl dehydrogenase (EC 1.3.1.12)(EC 1.3.1.43)
-199025	199025	-13.593	-0.507169	0.626122	0.428781	0.999986	SmUMH9_0181	198119	199240	+	1122	Chorismate mutase I (EC 5.4.99.5) / Cyclohexadienyl dehydrogenase (EC 1.3.1.12)(EC 1.3.1.43)
199025	199025	-14.5067	-0.870892	1.66673	0.196697	0.999986	SmUMH9_0181	198119	199240	+	1122	Chorismate mutase I (EC 5.4.99.5) / Cyclohexadienyl dehydrogenase (EC 1.3.1.12)(EC 1.3.1.43)
-199079	199079	-10.5847	0.294062	0.226892	0.633838	0.999986	SmUMH9_0181	198119	199240	+	1122	Chorismate mutase I (EC 5.4.99.5) / Cyclohexadienyl dehydrogenase (EC 1.3.1.12)(EC 1.3.1.43)
199079	199079	-13.3911	-0.696953	1.24861	0.263819	0.999986	SmUMH9_0181	198119	199240	+	1122	Chorismate mutase I (EC 5.4.99.5) / Cyclohexadienyl dehydrogenase (EC 1.3.1.12)(EC 1.3.1.43)
-199678	199678	-10.6772	0.191358	0.0810713	0.775851	0.999986	SmUMH9_0182	199299	200456	-	1158	Chorismate mutase I (EC 5.4.99.5) / Prephenate dehydratase (EC 4.2.1.51)
-199951	199951	-10.8452	0.570691	0.784395	0.3758	0.999986	SmUMH9_0182	199299	200456	-	1158	Chorismate mutase I (EC 5.4.99.5) / Prephenate dehydratase (EC 4.2.1.51)
199951	199951	-10.028	0.44265	0.55472	0.456395	0.999986	SmUMH9_0182	199299	200456	-	1158	Chorismate mutase I (EC 5.4.99.5) / Prephenate dehydratase (EC 4.2.1.51)
-200116	200116	-10.2619	-0.0660557	0.0130982	0.908883	0.999986	SmUMH9_0182	199299	200456	-	1158	Chorismate mutase I (EC 5.4.99.5) / Prephenate dehydratase (EC 4.2.1.51)
200116	200116	-10.1006	0.32637	0.302037	0.582608	0.999986	SmUMH9_0182	199299	200456	-	1158	Chorismate mutase I (EC 5.4.99.5) / Prephenate dehydratase (EC 4.2.1.51)
-200480	200480	-10.165	0.353725	0.311128	0.576989	0.999986	NA	NA	NA	NA	NA	NA
200480	200480	-10.7549	0.432739	0.425171	0.514368	0.999986	NA	NA	NA	NA	NA	NA
-200491	200491	-14.88	-1.00666	3.11911	0.077379	0.999986	NA	NA	NA	NA	NA	NA
-200629	200629	-11.8305	0.452763	0.441005	0.506638	0.999986	NA	NA	NA	NA	NA	NA
200629	200629	-10.3824	-0.215882	0.113533	0.736157	0.999986	NA	NA	NA	NA	NA	NA
-200633	200633	-9.7688	-0.263167	0.161598	0.687689	0.999986	NA	NA	NA	NA	NA	NA
200633	200633	-9.97263	-0.265644	0.163945	0.68555	0.999986	NA	NA	NA	NA	NA	NA
200749	200749	-15.5483	0.639288	0.954833	0.328492	0.999986	SmUMH9_0183	200748	201089	-	342	Ribosome hibernation protein YfiA
-200878	200878	-8.50658	0.32033	0.331282	0.564905	0.999986	SmUMH9_0183	200748	201089	-	342	Ribosome hibernation protein YfiA
200878	200878	-9.44926	0.390763	0.475472	0.49048	0.999986	SmUMH9_0183	200748	201089	-	342	Ribosome hibernation protein YfiA
-200927	200927	-9.55025	-0.480564	0.47695	0.489807	0.999986	SmUMH9_0183	200748	201089	-	342	Ribosome hibernation protein YfiA
200927	200927	-9.93778	-0.176891	0.0680067	0.794261	0.999986	SmUMH9_0183	200748	201089	-	342	Ribosome hibernation protein YfiA
201074	201074	-15.7266	0.569425	0.744718	0.388154	0.999986	SmUMH9_0183	200748	201089	-	342	Ribosome hibernation protein YfiA
-201089	201089	-8.93047	0.699638	1.4564	0.227503	0.999986	SmUMH9_0183	200748	201089	-	342	Ribosome hibernation protein YfiA
201089	201089	-9.6973	0.204282	0.115285	0.734205	0.999986	SmUMH9_0183	200748	201089	-	342	Ribosome hibernation protein YfiA
-201091	201091	-8.62579	-0.192536	0.136139	0.71215	0.999986	NA	NA	NA	NA	NA	NA
201091	201091	-8.77392	-0.117832	0.0524668	0.818825	0.999986	NA	NA	NA	NA	NA	NA
-201096	201096	-9.12612	0.520712	0.838557	0.35981	0.999986	NA	NA	NA	NA	NA	NA
201096	201096	-10.1496	0.479142	0.727501	0.393695	0.999986	NA	NA	NA	NA	NA	NA
-201160	201160	-9.78572	0.993723	2.62976	0.104878	0.999986	NA	NA	NA	NA	NA	NA
201160	201160	-10.8937	0.42825	0.479366	0.48871	0.999986	NA	NA	NA	NA	NA	NA
-201193	201193	-12.5102	0.0923968	0.0198249	0.888027	0.999986	NA	NA	NA	NA	NA	NA
201193	201193	-13.2772	0.0186424	0.00078512	0.977646	0.999986	NA	NA	NA	NA	NA	NA
-201316	201316	-9.91947	0.0658855	0.0135312	0.907396	0.999986	NA	NA	NA	NA	NA	NA
201316	201316	-10.8085	-0.0242779	0.00181347	0.966032	0.999986	NA	NA	NA	NA	NA	NA
-201403	201403	-11.6574	0.678119	1.01975	0.312579	0.999986	SmUMH9_0184	201402	202133	-	732	Probable component of the lipoprotein assembly complex (forms a complex with YaeT, YfgL, and NlpB)
[truncated: 60,183 more rows]
